# Supplementary material for: An A. thaliana mutant lacking all nine ATG8 isoforms provides genetic evidence for functional specialization of ATG8 in plants
Source: J Cell Sci. 2025 Sep 10;138(17):jcs263803. doi: 10.1242/jcs.263803 (PMC12450472; doi:10.1242/jcs.263803)
Supplement: Table S1. Sequences of ATG8 proteins after CRISPR mutagenesis [file joces-138-263803-TableS1.xlsx]

## Sheet: Sheet1
Supplementary Table 1. Sequences of ATG8 proteins after CRISPR mutagenesis.
* indicate stop codon
Gene	WT cDNA	WT Protein	CRISPR cDNA	CRISPR protein
ATG8A (AT4G21980)	ATGATCTTTGCTTGCTTGAAATTCGCAGAGACTAATCGAATCGCAATGGCTAAGAGTTCCTTCAAGATCTCTAACCCTCTCGAGGCAAGGATGAGTGAATCTTCTCGAATCAGAGAGAAGTACCCTGACAGAATTCCCGTGATTGTGGAGAAGGCTGGACAAAGTGATGTTCCTGACATTGACAAGAAGAAGTATCTTGTACCAGCTGATCTAACAGTGGGACAATTTGTATACGTGGTTCGTAAAAGAATCAAGCTTGGAGCTGAGAAAGCTATTTTTGTCTTTGTTAAGAACACATTGCCTCCAACTGCTGCATTGATGTCTGCGATCTATGAAGAACACAAAGATGAGGATGGGTTCCTCTACATGACTTACAGTGGAGAGAACACTTTTGGATCT…	MIFACLKFAETNRIAMAKSSFKISNPLEARMSESSRIREKYPDRIPVIVEKAGQSDVPDIDKKKYLVPADLTVGQFVYVVRKRIKLGAEKAIFVFVKNTLPPTAALMSAIYEEHKDEDGFLYMTYSGENTFGSLTVA*	ATGATCTTTGCTTGCTTGAAATTCGCAGAGACTAATCGAATCGCAATGGCTAAGAGTTCCTTCAAGATCTCTAACCCTCTCGAGGCAAGGATGAGTGAATCTTCTCGAATCAGAGAGAAGTACCCTGATCAGAATTCCCGTGATTGTGGAGAAGGCTGGACAAAGTGATGTTCCTGACATTGACAAGAAGAAGTATCTTGTACCAGCTGATCTAACAGTGGGACAATTTGTATACGTGGTTCGTAAAAGAATCAAGCTTGGAGCTGAGAAAGCTATTTTTGTCTTTGTTAAGAACACATTGCCTCCAACTGCTGCATTGATGTCTGCGATCTATGAAGAACACAAAGATGAGGATGGGTTCCTCTACATGACTTACAGTGGAGAGAACACTTTTGGATC…	MIFACLKFAETNRIAMAKSSFKISNPLEARMSESSRIREKYPDQNSRDCGEGWTK*
ATG8B (AT4G04620)	ATGGAGAAGAACTCCTTCAAGCTTTCTAATCCTCTGGAGATGAGAATGGCTGAGTCTACTCGTATCAGAGCGAAATACCCTGAAAGAGTTCCCGTGATTGTGGAAAAAGCTGGACAGAGTGATGTTCCTGACATTGACAAGAAGAAGTATCTTGTACCAGCTGATCTAACCATTGGCCAATTTGTGTACGTTGTGAGGAAAAGAATCAAGCTTGGAGCTGAAAAAGCCATCTTTGTCTTTGTCAAGAACACATTACCACCAACTGCGGCATTGATGTCTGCAATCTACGAAGAACACAAAGACGAAGACGGGTTTCTCTACATGACATACAGTGGAGAGAACACATTTGGTGGATCTTTCTACTGCTAA	MEKNSFKLSNPLEMRMAESTRIRAKYPERVPVIVEKAGQSDVPDIDKKKYLVPADLTIGQFVYVVRKRIKLGAEKAIFVFVKNTLPPTAALMSAIYEEHKDEDGFLYMTYSGENTFGGSFYC*	ATGGAGAAGAACTCCTTCAAGCTTTCTAATCCTCTGGAGATGAGAATGGCTGAGTCTACTCGTATCAGAGCGAAATACCCTGAAAGAGTTCCCTTGTGGAAAAAGCTGGACAGAGTGATGTTCCTGACATTGACAAGAAGAAGTATCTTGTACCAGCTGATCTAACCATTGGCCAATTTGTGTACGTTGTGAGGAAAAGAATCAAGCTTGGAGCTGAAAAAGCCATCTTTGTCTTTGTCAAGAACACATTACCACCAACTGCGGCATTGATGTCTGCAATCTACGAAGAACACAAAGACGAAGACGGGTTTCTCTACATGACATACAGTGGAGAGAACACATTTGGTGGATCTTTCTACTGCTAA	MEKNSFKLSNPLEMRMAESTRIRAKYPERVPLWKKLDRVMFLTLTRRSILYQLI*
ATG8C (AT1G62040)	ATGGCTAATAGCTCTTTCAAGTTGGAACACCCACTAGAGAGGAGACAAATTGAATCTTCTCGCATCAGGGAGAAGTATCCAGACAGAATTCCAGTGATCGTAGAGAGAGCTGAAAGAAGTGATGTTCCCAATATCGACAAGAAGAAGTACCTTGTTCCAGCTGATCTAACTGTTGGGCAATTTGTGTATGTTGTCCGTAAAAGAATCAAGCTGAGTGCCGAAAAGGCTATCTTCGTCTTTGTGAAGAACACATTGCCTCCAACTGCTGCAATGATGTCTGCAATCTATGATGAGAACAAAGACGAAGATGGGTTTCTCTACATGACTTACAGTGGAGAGAACACCTTTGGTTTGGTTTAA	MANSSFKLEHPLERRQIESSRIREKYPDRIPVIVERAERSDVPNIDKKKYLVPADLTVGQFVYVVRKRIKLSAEKAIFVFVKNTLPPTAAMMSAIYDENKDEDGFLYMTYSGENTFGLV*	ATGGCTAATAGCTCTTTCAAGTTGGAACACCCACTAGAGAGGAGACAAATTGAATCTTCTCGCATCAGGGAGAAGTATCCAGACAGAATTCCAGTGATCGTAGAGAGAGCTGAAAGAAGTGATGTTCCCAATATCGACAAGAAGAAGTACCTTGTCCAGCTGATCTAACTGTTGGGCAATTTGTGTATGTTGTCCGTAAAAGAATCAAGCTGAGTGCCGAAAAGGCTATCTTCGTCTTTGTGAAGAACACATTGCCTCCAACTGCTGCAATGATGTCTGCAATCTATGATGAGAACAAAGACGAAGATGGGTTTCTCTACATGACTTACAGTGGAGAGAACACCTTTGGTTTGGTTTAA	MANSSFKLEHPLERRQIESSRIREKYPDRIPVIVERAERSDVPNIDKKKYLVQLI*
ATG8D ( AT2G05630)	ATGGCGATTAGCTCCTTCAAGCATGAACATCCTCTTGTGGAGATGAATATTGATGTTGAAGTTACTAAGTTTCACTTGTCTCTCTTGTGTTCCGTGGTCGAGTCTCTGTTGTTCACGGGGCGTAGAATCGCTATTTCAGTCCCTTGGAATCCTAAGATATTATCACTGAAAAAGAGACAAGCTGAAGCAGCACGTATCAGGGAGAAGTATCCAGACAGAATACCAGTCATTGTCGAAAGAGCCGAGAAGAGTGATGTCCCGGATATTGATAGGAAAAAGTACTTGGTCCCAGCTGATTTGACTGTTGGCCAGTTTGTTTATGTTGTACGGAAGCGGATCAAGCTCAGTCCCGAGAAAGCCATCTTCATTTTTGTCAAGAACATTCTACCACCAACTGCG…	MAISSFKHEHPLVEMNIDVEVTKFHLSLLCSVVESLLFTGRRIAISVPWNPKILSLKKRQAEAARIREKYPDRIPVIVERAEKSDVPDIDRKKYLVPADLTVGQFVYVVRKRIKLSPEKAIFIFVKNILPPTAAIMSAIYEEHKDEDGFLYMSYSGENTFGIFF*	ATGGCGATTAGCTCCTTCAAGCATGAACATCCTCTTGTGGAGATGAATATTGATGTTGAAGTTACTAAGTTTCACTTGTCTCTCTTGTGTTCCGTGGTCGAGTCTCTGTTGTTCACGGGGCGTAGAATCGCTATTTCAGTCCCTTGGAATCCTAAGATATTATCACTGAAAAAGAGACAAGCTGAAGCAGCACGTATCAGGGAGAAGTATCCAGACAGAATACCAGTCATTGTCGAAAGAGCCGAGAAGAGTGATGTCCCGGATATTAGATAGGAAAAAGTACTTGGTCCCAGCTGATTTGACTGTTGGCCAGTTTGTTTATGTTGTACGGAAGCGGATCAAGCTCAGTCCCGAGAAAGCCATCTTCATTTTTGTCAAGAACATTCTACCACCAACTGC…	MAISSFKHEHPLVEMNIDVEVTKFHLSLLCSVVESLLFTGRRIAISVPWNPKILSLKKRQAEAARIREKYPDRIPVIVERAEKSDVPDIR*
ATG8E (AT2G45170)	ATGAATAAAGGAAGCATCTTTAAGATGGACAACGATTTCGAAAAGAGAAAAGCTGAAGCTGGAAGGATCAGGGAGAAATACCCTGATCGAATTCCTGTGATTGTGGAAAAGGCTGAGAAAAGTGAAGTCCCAAATATAGACAAGAAGAAGTACCTTGTGCCATCAGACCTAACAGTTGGTCAATTTGTGTATGTGATTCGGAAGAGAATCAAACTAAGTGCAGAGAAAGCTATCTTCATTTTCGTAGACAATGTTCTTCCTCCAACAGGAGAGCTAATGTCAAGCGTTTACGAGGATAAGAAAGACGAAGATGGCTTCCTTTACATCACTTACAGTGGCGAGAACACATTCGGTGCTTCTTCAATCTAA	MNKGSIFKMDNDFEKRKAEAGRIREKYPDRIPVIVEKAEKSEVPNIDKKKYLVPSDLTVGQFVYVIRKRIKLSAEKAIFIFVDNVLPPTGELMSSVYEDKKDEDGFLYITYSGENTFGASSI*	ATGAATAAAGGAAGCATCTTTAAGATGGACAACGATTTCGAAAAGAGAAAAGCTGAAGCTGGAAGGATCAGGGAGAAATACCCTGATCGAATTCCTGTGATTGTGGAAAAGGCTGAGAAAAGTGAAGTCCCAAATATAGACAAGAAGAAGTACCTTGTGGCCATCAGACCTAACAGTTGGTCAATTTGTGTATGTGATTCGGAAGAGAATCAAACTAAGTGCAGAGAAAGCTATCTTCATTTTCGTAGACAATGTTCTTCCTCCAACAGGAGAGCTAATGTCAAGCGTTTACGAGGATAAGAAAGACGAAGATGGCTTCCTTTACATCACTTACAGTGGCGAGAACACATTCGGTGCTTCTTCAATCTAA	MNKGSIFKMDNDFEKRKAEAGRIREKYPDRIPVIVEKAEKSEVPNIDKKKYLVAIRPNSWSICVCDSEENQTKCRESYLHFRRQCSSSNRRANVKRLRG*
ATG8F (AT4G16520)	ATGGCAAAAAGCTCGTTCAAGCAAGAGCATGACTTAGAGAAGAGAAGGGCAGAGGCTGCTAGGATTAGAGAGAAGTATCCTGATAGGATTCCGGTGATTGTTGAGAAGGCTGAGAAGAGTGATATACCAACCATCGACAAGAAAAAGTACCTAGTCCCGGCTGATCTGACTGTGGGGCAGTTTGTGTATGTCATTCGCAAAAGAATCAAATTGAGTGCAGAAAAGGCTATCTTCATATTCGTGGACAATGTTCTTCCTCCAGCAGGTGCGCTCATGTCTTCTGTGTACGAAGAGAAAAAGGATGATGATGGGTTCCTCTATGTCACTTACAGCGGAGAAAACACATTTGGATTTGGATCTCCATAA	MAKSSFKQEHDLEKRRAEAARIREKYPDRIPVIVEKAEKSDIPTIDKKKYLVPADLTVGQFVYVIRKRIKLSAEKAIFIFVDNVLPPAGALMSSVYEEKKDDDGFLYVTYSGENTFGFGSP*	ATGGCAAAAAGCTCGTTCAAGCAAGAGCATGACTTAGAGAAGAGAAGGGTCAGAGGCTGCTAGGATTAGAGAGAAGTATCCTGATAGGATTCCGGTGATTGTTGAGAAGGCTGAGAAGAGTGATATACCAACCATCGACAAGAAAAAGTACCTAGTCCCGGCTGATCTGACTGTGGGGCAGTTTGTGTATGTCATTCGCAAAAGAATCAAATTGAGTGCAGAAAAGGCTATCTTCATATTCGTGGACAATGTTCTTCCTCCAGCAGGTGCGCTCATGTCTTCTGTGTACGAAGAGAAAAAGGATGATGATGGGTTCCTCTATGTCACTTACAGCGGAGAAAACACATTTGGATTTGGATCTCCATAA	MAKSSFKQEHDLEKRRVRGC*
ATG8G (AT3G60640)	ATGAGTAACGTCAGCTTCAGGCAGGATCATGATTTCGAGAAGAGGAAAGCTGAGGCTTTAAGGATCAGAGAGAAGTATTCTGACAGAGTCCCGGTGATTGTGGAGAAGTCAGAGAAAAGTGATATCCCAAACATTGACAAGAAGAAATACCTTGTCCCAGCTGATCTAACGGTAGGCCAGTTTGTGTATGTGATTCGTAAGAGAATCCAACTTAGTGCAGAGAAAGCTATCTTCATCTTTGTTGATAATGTTCTTCCTCCCACCGGAGCGATGATGTCAACCATTTACGATGAGAATAAGGAAGAAGACGGCTTCTTGTATGTTACCTACAGTGGGGAAAACACTTTTGGATCGTCAATGACTTAA	MSNVSFRQDHDFEKRKAEALRIREKYSDRVPVIVEKSEKSDIPNIDKKKYLVPADLTVGQFVYVIRKRIQLSAEKAIFIFVDNVLPPTGAMMSTIYDENKEEDGFLYVTYSGENTFGSSMT*	ATGAGTAACGTCAGCTTCAGGCAGGATCATGATTTCGAGAAGAGGAAAGCTGAGGCTTTAAGGATCAGAGAGAAGTATTCTGACAGAGTCCCGGTGATTGTGGAGAAGTCAGAGAAAAGTGATATCCCAAACATTGACAAGAAGAAATACCTTGTCCCAGCTGATCTAACGGTAGGCCAGTTTGTGTATGTGATTCGTAAGAGAATCCAACTTAGTGCAGAGAAAGCTATCTTCATCTTTGTTGATAATGTTCTTCCTCCCAACCGGAGCGATGATGTCAACCATTTACGATGAGAATAAGGAAGAAGACGGCTTCTTGTATGTTACCTACAGTGGGGAAAACACTTTTGGATCGTCAATGACTTAA	MSNVSFRQDHDFEKRKAEALRIREKYSDRVPVIVEKSEKSDIPNIDKKKYLVPADLTVGQFVYVIRKRIQLSAEKAIFIFVDNVLPPNRSDDVNHLR*
ATG8H (AT3G06420)	ATGGGGATTGTTGTCAAGTCTTTCAAGGATCAATTCTCCTCTGATGAGAGATTGAAGGAGTCGAACAACATCATTGCGAAATATCCAGATAGAATACCTGTGATCATTGAGAAATATTCAAACGCAGATCTGCCAGACATGGAGAAGAACAAATACTTGGTCCCACGAGACATGACTGTTGGACATTTCATCCATATGCTAAGCAAAAGGATGCAGTTAGATCCATCCAAAGCTCTCTTTGTTTTCGTACACAACACTCTTCCTCAAACCGCTAGTCGCATGGACTCTCTCTACAATACTTTCAAGGAAGAAGACGGGTTCTTGTACATGTGCTACAGCACCGAGAAAACTTTCGGCTAA	MGIVVKSFKDQFSSDERLKESNNIIAKYPDRIPVIIEKYSNADLPDMEKNKYLVPRDMTVGHFIHMLSKRMQLDPSKALFVFVHNTLPQTASRMDSLYNTFKEEDGFLYMCYSTEKTFG*	ATGGGGATTGTTGTCAAGTCTTTCAAGGATCAATTCTCCTCTGATGAGAGATTGAAGGAGTCGAACAACATCATTGCGAAATATCCAGATAGAATACCTGTGATCATTGAGAAATATTCAAACGCAGATCTGCCAGAACATGGAGAAGAACAAATACTTGGTCCCACGAGACATGACTGTTGGACATTTCATCCATATGCTAAGCAAAAGGATGCAGTTAGATCCATCCAAAGCTCTCTTTGTTTTCGTACACAACACTCTTCCTCAAACCGCTAGTCGCATGGACTCTCTCTACAATACTTTCAAGGAAGAAGACGGGTTCTTGTACATGTGCTACAGCACCGAGAAAACTTTCGGCTAA	MGIVVKSFKDQFSSDERLKESNNIIAKYPDRIPVIIEKYSNADLPEHGEEQILGPTRHDCWTFHPYAKQKDAVRSIQSSLCFRTQHSSSNR*
ATG8I (AT3G15580)	ATGAAATCGTTCAAGGAACAATACACGTTGGATGAAAGGCTCGCGGAGTCGCGGGAGATAATCGCTAAGTACCCTACTCGGATTCCAGTAATTGCTGAGAAGTATTGCAAAACGGATCTGCCTGCCATCGAGAAAAAGAAGTTTCTGGTTCCAAGAGATATGTCAGTTGGCCAATTCATCTACATATTGAGTGCTAGGTTACATTTGTCTCCTGGTAAAGCCTTATTCGTGTTTGTCAACAACACTCTCCCTCAAACTGCTGCTCTGATGGACTCGGTCTACGAATCTTACAAAGATGATGATGGATTCGTTTACATGTGCTATAGCAGTGAGAAAACCTTTGGTTGA	MKSFKEQYTLDERLAESREIIAKYPTRIPVIAEKYCKTDLPAIEKKKFLVPRDMSVGQFIYILSARLHLSPGKALFVFVNNTLPQTAALMDSVYESYKDDDGFVYMCYSSEKTFG*	ATGAAATCGTTCAAGGAACAATACACGTTGGATGAAAGGCTCGCGGAGTTCGCGGGAGATAATCGCTAAGTACCCTACTCGGATTCCAGTAATTGCTGAGAAGTATTGCAAAACGGATCTGCCTGCCATCGAGAAAAAGAAGTTTCTGGTTCCAAGAGATATGTCAGTTGGCCAATTCATCTACATATTGAGTGCTAGGTTACATTTGTCTCCTGGTAAAGCCTTATTCGTGTTTGTCAACAACACTCTCCCTCAAACTGCTGCTCTGATGGACTCGGTCTACGAATCTTACAAAGATGATGATGGATTCGTTTACATGTGCTATAGCAGTGAGAAAACCTTTGGTTGA	MKSFKEQYTLDERLAEFAGDNR*
