# Supplementary material for: An A. thaliana mutant lacking all nine ATG8 isoforms provides genetic evidence for functional specialization of ATG8 in plants
Source: J Cell Sci. 2025 Sep 10;138(17):jcs263803. doi: 10.1242/jcs.263803 (PMC12450472; doi:10.1242/jcs.263803)
Supplement: Table S2. Raw data for ATG8 proximity labeling proteomics [file joces-138-263803-TableS2.xlsx]

## Sheet: Main
Supplementary Table 2. Raw data for ATG8 proximity labeling proteomics
#	Contaminant	UniqueMatch	POIs	Accession	Protein group accessions	Description	Genes [v1]	Genes [v2]	GO Accessions	Pfam IDs	Quantified Peptides	MW[kDa]	TID+N								TID-N1								TID-N2								TID-N3								TID-ATG8A+N
													Area (Norm.)	Area (Raw)	Coverage	# Peptides	# Unique peptides	# Peptide Isoforms	# Unique Peptide Isoforms	# PSMs	Area (Norm.)	Area (Raw)	Coverage	# Peptides	# Unique peptides	# Peptide Isoforms	# Unique Peptide Isoforms	# PSMs	Area (Norm.)	Area (Raw)	Coverage	# Peptides	# Unique peptides	# Peptide Isoforms	# Unique Peptide Isoforms	# PSMs	Area (Norm.)	Area (Raw)	Coverage	# Peptides	# Unique peptides	# Peptide Isoforms	# Unique Peptide Isoforms	# PSMs	Area (Norm.)	Area (Raw)	Coverage	# Peptides	# Unique peptides
1136				AT3G62250.1	AT3G62250.1; AT3G09790.1; AT2G35635.1; AT4G02890.2|AT4G05050.2|AT4G02890.1|AT4G05050.3|AT4G05050.1; AT5G03240.1|AT5G03240.2|AT5G03240.3; AT5G37640.1; AT5G20620.1; AT4G05320.4|AT4G05320.2; AT1G31340.1; AT4G02890.3|AT4G05320.5|AT4G02890.4; AT4G05050.4; AT1G55060.1; AT4G05320.3|AT4G05320.1|AT4G05320.6; AT1G65350.1	Symbols: UBQ5 ubiquitin 5 chr3:23037138-23037611 FORWARD LENGTH=157	RPS27AC		[GO:0003729]; GO:0003723; GO:0003676; GO:0097159; GO:0005488; GO:0003674_x000D_ [GO:0003735]; GO:0005198; GO:0003674_x000D_ [GO:0005634]; GO:0043231; GO:0043227; GO:0043229; GO:0043226; GO:0005622; GO:0110165; GO:0005575_x000D_ [GO:0006412]; GO:0009059; GO:0019538; GO:0010467; GO:0009058; GO:0043170; GO:0044238; GO:0008152; GO:0009987; GO:0008150_x000D_ [GO:0046872]; GO:0043169; GO:0043167; GO:00…	Pf00240, Pf01599	15	17.786	1.07977e+10	9.9286e+09	0.624204	16	9	16	9	93	9.31372e+09	7.55256e+09	0.719745	19	11	19	11	67	1.5572e+10	1.63757e+10	0.719745	15	8	15	8	109	1.08279e+10	1.10265e+10	0.719745	16	8	16	8	87	2.10412e+10	2.32586e+10	0.719745	20	11
2212	ü	ü		cont_P15636	cont_P15636	Protease 1 OS=Achromobacter lyticus PE=1 SV=1			[GO:0004252]; GO:0004175; GO:0008236; GO:0008233; GO:0017171; GO:0016787; GO:0140096; GO:0003824; GO:0003674_x000D_ [GO:0005576]; GO:0110165; GO:0005575_x000D_ [GO:0006508]; GO:0019538; GO:0043170; GO:0044238; GO:0008152; GO:0009987; GO:0008150	Pf01483, Pf18911	20	68.083	1.7247e+10	1.58589e+10	0.251149	34	34	44	44	531	2.6728e+10	2.16739e+10	0.251149	37	37	51	51	678	2.33178e+10	2.45214e+10	0.251149	36	36	51	51	755	2.31296e+10	2.3554e+10	0.251149	38	38	51	51	704	2.12867e+10	2.353e+10	0.251149	37	37
2350	ü	ü		cont_P22629	cont_P22629	Streptavidin OS=Streptomyces avidinii PE=1 SV=1			[GO:0005576]; GO:0110165; GO:0005575_x000D_ [GO:0009374]; GO:0019842; GO:0033218; GO:0033293; GO:0097159; GO:1901363; GO:1901681; GO:0036094; GO:0005488; GO:0031406; GO:0003674; GO:0043168; GO:0043177; GO:0043167	Pf01382	8	18.822	1.89953e+10	1.74665e+10	0.431694	15	15	19	19	201	1.81056e+10	1.4682e+10	0.431694	16	16	19	19	208	1.29016e+10	1.35675e+10	0.431694	13	13	19	19	188	1.59528e+10	1.62455e+10	0.431694	13	13	18	18	205	1.47957e+10	1.63549e+10	0.431694	15	15
683	ü			cont_P00761	cont_P00761; cont_P00760	Trypsin OS=Sus scrofa PE=1 SV=1			[GO:0004252]; GO:0004175; GO:0008236; GO:0008233; GO:0017171; GO:0016787; GO:0140096; GO:0003824; GO:0003674_x000D_ [GO:0005615]; GO:0110165; GO:0005576; GO:0005575_x000D_ [GO:0006508]; GO:0019538; GO:0043170; GO:0044238; GO:0008152; GO:0009987; GO:0008150_x000D_ [GO:0007586]; GO:0032501; GO:0008150_x000D_ [GO:0046872]; GO:0043169; GO:0043167; GO:0036094; GO:0005488; GO:0003674	Pf00089	9	24.394	5.25983e+09	4.83649e+09	0.480519	18	17	27	26	102	1.50018e+10	1.21651e+10	0.480519	17	16	31	30	120	1.24056e+10	1.30459e+10	0.480519	18	17	28	27	114	1.23308e+10	1.25571e+10	0.480519	17	16	30	29	122	9.90706e+09	1.09511e+10	0.480519	17	16
2395				AT5G16390.1	AT5G16390.1; AT5G16390.2	Symbols: CAC1, CAC1A, BCCP, BCCP1 chloroplastic acetylcoenzyme A carboxylase 1 chr5:5361098-5363020 REVERSE LENGTH=280	BCCP1		[GO:0003989]; GO:0016421; GO:0016885; GO:0016874; GO:0003824; GO:0003674_x000D_ [GO:0006633]; GO:0006631; GO:0008610; GO:0072330; GO:0006629; GO:0032787; GO:0009058; GO:0046394; GO:0044238; GO:0019752; GO:0008152; GO:0016053; GO:0043436; GO:0009987; GO:0006082; GO:0044283; GO:0008150; GO:0044281_x000D_ [GO:0009317]; GO:1902494; GO:0005737; GO:0032991; GO:0110165; GO:0005622; GO:0005575	Pf00364	12	29.594	1.29394e+10	1.1898e+10	0.35	16	14	16	14	147	1.04936e+10	8.5093e+09	0.35	18	16	18	16	134	9.72574e+09	1.02278e+10	0.35	16	14	16	14	142	1.15695e+10	1.17818e+10	0.35	15	13	15	13	138	1.19268e+10	1.31837e+10	0.35	18	16
2372	ü	ü		cont_P02769	cont_P02769	Serum albumin OS=Bos_taurus GN=ALB PE=1 SV=4	ALB	ALB	[GO:0003677]; GO:0003676; GO:0097159; GO:0005488; GO:0003674_x000D_ [GO:0005504]; GO:0008289; GO:0033293; GO:0005488; GO:0031406; GO:0003674; GO:0043168; GO:0043177; GO:0043167; GO:0036094_x000D_ [GO:0005576]; GO:0110165; GO:0005575_x000D_ [GO:0005615]; GO:0110165; GO:0005576; GO:0005575_x000D_ [GO:0005737]; GO:0110165; GO:0005622; GO:0005575_x000D_ [GO:0009267]; GO:0031669; GO:0033554; GO:004259…	Pf00273	88	69.248	1.33809e+10	1.2304e+10	0.846787	124	116	134	126	759	1.17119e+10	9.49728e+09	0.866557	129	120	136	127	768	1.05079e+10	1.10503e+10	0.889621	117	108	125	116	738	1.11218e+10	1.13259e+10	0.889621	124	115	134	125	775	1.17239e+10	1.29594e+10	0.889621	126	117
2412				AT1G03090.2	AT1G03090.2; AT1G03090.1	Symbols: MCCA methylcrotonyl-CoA carboxylase alpha chain, mitochondrial / 3-methylcrotonyl-CoA carboxylase 1 (MCCA) chr1:739715-743819 FORWARD LENGTH=734	MCCA		[GO:0004485]; GO:0016421; GO:0016885; GO:0016874; GO:0003824; GO:0003674_x000D_ [GO:0005524]; GO:0032559; GO:0035639; GO:0030554; GO:0032555; GO:0043168; GO:1901265; GO:1901363; GO:0017076; GO:0032553; GO:0043167; GO:0097159; GO:0036094; GO:0000166; GO:0097367; GO:0005488; GO:0003674_x000D_ [GO:0005739]; GO:0043231; GO:0005737; GO:0043227; GO:0043229; GO:0110165; GO:0005622; GO:0043226; GO:000557…	Pf00289, Pf00364, Pf02785, Pf02786, Pf19331	51	80.401	9.89271e+09	9.09648e+09	0.791553	88	88	99	99	770	7.43135e+09	6.02613e+09	0.79564	88	88	102	102	680	1.09763e+10	1.15429e+10	0.79564	89	89	102	102	868	1.13181e+10	1.15258e+10	0.807902	95	95	110	110	902	8.35929e+09	9.24022e+09	0.807902	92	92
765	ü			cont_P13645	cont_P13645; cont_Q2M2I5; cont_P05784	Keratin, type I cytoskeletal 10 OS=Homo sapiens GN=KRT10 PE=1 SV=6	KRT10	KRT10	[GO:0001533]; GO:0005886; GO:0016020; GO:0071944; GO:0110165; GO:0005575_x000D_ [GO:0005737]; GO:0110165; GO:0005622; GO:0005575_x000D_ [GO:0005829]; GO:0110165; GO:0005737; GO:0005575; GO:0005622_x000D_ [GO:0005856]; GO:0043232; GO:0043228; GO:0043229; GO:0043226; GO:0005622; GO:0110165; GO:0005575_x000D_ [GO:0005882]; GO:0099513; GO:0045111; GO:0099512; GO:0005856; GO:0099081; GO:0043232; GO:00…	Pf00038	50	58.792	3.70576e+09	3.4075e+09	0.660959	82	57	95	68	267	2.75676e+09	2.23548e+09	0.686644	82	58	101	74	253	4.56628e+09	4.80198e+09	0.686644	87	60	106	75	315	4.47459e+09	4.55669e+09	0.686644	89	63	109	79	317	3.01891e+09	3.33706e+09	0.686644	80	56
2229		ü		AT3G49910.1	AT3G49910.1	Symbols: Translation protein SH3-like family protein chr3:18504311-18504751 FORWARD LENGTH=146	RPL26A		[GO:0003729]; GO:0003723; GO:0003676; GO:0097159; GO:0005488; GO:0003674_x000D_ [GO:0003735]; GO:0005198; GO:0003674_x000D_ [GO:0006412]; GO:0009059; GO:0019538; GO:0010467; GO:0009058; GO:0043170; GO:0044238; GO:0008152; GO:0009987; GO:0008150	Pf00467, Pf16906	10	16.934	3.99185e+09	3.67057e+09	0.363014	12	11	12	11	37	2.577e+09	2.08971e+09	0.363014	13	12	13	12	42	3.25933e+09	3.42757e+09	0.369863	13	11	13	11	47	2.79782e+09	2.84915e+09	0.369863	13	11	13	11	44	3.44081e+09	3.80342e+09	0.369863	12	11
647	ü			cont_P04264	cont_P04264; cont_H-INV:HIT000016045	Keratin, type II cytoskeletal 1 OS=Homo sapiens GN=KRT1 PE=1 SV=6	KRT1	KRT1	[GO:0001533]; GO:0005886; GO:0016020; GO:0071944; GO:0110165; GO:0005575_x000D_ [GO:0001867]; GO:0006956; GO:0045087; GO:0002252; GO:0002253; GO:0006959; GO:0006955; GO:0140546; GO:0002376; GO:0050778; GO:0050896; GO:0098542; GO:0008150; GO:0002684; GO:0048584; GO:0050776; GO:0006952; GO:0051707; GO:0002682; GO:0048518; GO:0048583; GO:0006950; GO:0043207; GO:0044419; GO:0050789; GO:0009605; GO:00…	Pf00038, Pf16208, Pf16210	66	65.999	2.928e+09	2.69234e+09	0.597826	100	83	123	104	311	2.91262e+09	2.36187e+09	0.613354	107	88	127	105	335	3.79404e+09	3.98988e+09	0.613354	105	85	133	109	385	4.1082e+09	4.18358e+09	0.613354	115	95	149	126	415	2.51656e+09	2.78176e+09	0.613354	105	87
476	ü	ü		cont_P35527	cont_P35527	Keratin, type I cytoskeletal 9 OS=Homo sapiens GN=KRT9 PE=1 SV=3	KRT9	KRT9	[GO:0005200]; GO:0005198; GO:0007010; GO:0003674; GO:0006996; GO:0016043; GO:0071840; GO:0009987; GO:0008150_x000D_ [GO:0005829]; GO:0110165; GO:0005737; GO:0005575; GO:0005622_x000D_ [GO:0005856]; GO:0043232; GO:0043228; GO:0043229; GO:0043226; GO:0005622; GO:0110165; GO:0005575_x000D_ [GO:0007283]; GO:0003006; GO:0048232; GO:0022414; GO:0032502; GO:0007276; GO:0008150; GO:0048609; GO:0019953_x0…	Pf00038	42	62.027	2.43746e+09	2.24128e+09	0.617977	82	81	98	97	298	2.26482e+09	1.83656e+09	0.627608	98	97	120	119	312	2.89883e+09	3.04846e+09	0.627608	89	88	111	110	379	3.2142e+09	3.27317e+09	0.627608	101	100	129	128	417	2.27062e+09	2.50991e+09	0.627608	83	82
1159				AT3G23390.1; AT4G14320.1	AT3G23390.1|AT4G14320.1; AT4G14320.2	Symbols: Zinc-binding ribosomal protein family protein chr3:8375427-8376224 FORWARD LENGTH=105<|>Symbols: Zinc-binding ribosomal protein family protein chr4:8242684-8243805 REVERSE LENGTH=105	RPL36AA; RPL36AB		[GO:0003735]; GO:0005198; GO:0003674_x000D_ [GO:0006412]; GO:0009059; GO:0019538; GO:0010467; GO:0009058; GO:0043170; GO:0044238; GO:0008152; GO:0009987; GO:0008150	Pf00935	9	12.118	1.11215e+09	1.02264e+09	0.495238	9	9	9	9	13	1.68416e+09	1.36569e+09	0.504762	12	12	12	12	26	8.45322e+08	8.88955e+08	0.504762	9	9	9	9	16	1.12321e+09	1.14381e+09	0.504762	11	11	11	11	20	1.54642e+09	1.70939e+09	0.504762	11	11
1834		ü		AT5G15530.1	AT5G15530.1	Symbols: BCCP2, CAC1-B biotin carboxyl carrier protein 2 chr5:5038955-5040437 FORWARD LENGTH=255	BCCP2		[GO:0003989]; GO:0016421; GO:0016885; GO:0016874; GO:0003824; GO:0003674_x000D_ [GO:0006633]; GO:0006631; GO:0008610; GO:0072330; GO:0006629; GO:0032787; GO:0009058; GO:0046394; GO:0044238; GO:0019752; GO:0008152; GO:0016053; GO:0043436; GO:0009987; GO:0006082; GO:0044283; GO:0008150; GO:0044281_x000D_ [GO:0009317]; GO:1902494; GO:0005737; GO:0032991; GO:0110165; GO:0005622; GO:0005575	Pf00364	10	27.262	2.28917e+09	2.10493e+09	0.505882	19	17	26	24	116	1.66079e+09	1.34674e+09	0.529412	19	17	26	24	114	1.14458e+09	1.20366e+09	0.529412	19	17	25	23	101	1.37965e+09	1.40496e+09	0.529412	19	17	27	25	108	1.55596e+09	1.71993e+09	0.529412	18	16
966		ü		AT1G12270.1	AT1G12270.1	Symbols: Hop1 stress-inducible protein, putative chr1:4172105-4174575 FORWARD LENGTH=572	HOP1		[GO:0005634]; GO:0043231; GO:0043227; GO:0043229; GO:0043226; GO:0005622; GO:0110165; GO:0005575_x000D_ [GO:0005737]; GO:0110165; GO:0005622; GO:0005575_x000D_ [GO:0051131]; GO:0065003; GO:0022607; GO:0043933; GO:0016043; GO:0044085; GO:0071840; GO:0009987; GO:0008150_x000D_ [GO:0051879]; GO:0031072; GO:0005515; GO:0005488; GO:0003674_x000D_ [GO:0070678]; GO:0005515; GO:0005488; GO:0003674	Pf13181, Pf13414, Pf17830	36	64.544	2.37795e+09	2.18656e+09	0.667832	60	45	70	54	221	1.71865e+09	1.39366e+09	0.711538	65	49	74	58	221	2.00865e+09	2.11233e+09	0.713287	63	47	76	59	231	2.20827e+09	2.24879e+09	0.713287	65	49	76	60	236	1.63105e+09	1.80294e+09	0.713287	63	47
15		ü		AT1G54870.1	AT1G54870.1	Symbols: NAD(P)-binding Rossmann-fold superfamily protein chr1:20459011-20460417 FORWARD LENGTH=335					1	36.742	1.18557e+06	1.09015e+06	0.0835821	2	2	2	2	2	39275.3	0	0.0835821	0	0	0	0	0	32964.1	0	0.0835821	0	0	0	0	0	32159.1	0	0.0835821	0	0	0	0	0	31704.6	0	0.0835821	0	0
2255				AT3G56130.1	AT3G56130.1; AT3G56130.4; AT3G56130.2; AT3G56130.3	Symbols: biotin/lipoyl attachment domain-containing protein chr3:20826852-20829007 FORWARD LENGTH=281	BLP3		[GO:0045717]; GO:0042304; GO:0045922; GO:0051055; GO:0019217; GO:0046890; GO:0045833; GO:0062014; GO:0009890; GO:0010565; GO:0019216; GO:0062012; GO:0009889; GO:0009892; GO:0019222; GO:0080090; GO:0048523; GO:0050794; GO:0048519; GO:0050789; GO:0065007; GO:0008150	Pf00364	14	29.558	2.34915e+09	2.16008e+09	0.676157	22	22	22	22	96	1.99184e+09	1.61519e+09	0.676157	21	21	23	23	94	1.56637e+09	1.64722e+09	0.676157	22	22	22	22	99	1.81867e+09	1.85204e+09	0.676157	21	21	23	23	104	1.8083e+09	1.99887e+09	0.676157	22	22
17	ü			cont_O77727	cont_O77727; cont_Q2M2I5	Keratin, type I cytoskeletal 15 OS=Ovis aries GN=KRT15 PE=2 SV=1	KRT15	KRT15	[GO:0005198]; GO:0003674_x000D_ [GO:0005882]; GO:0099513; GO:0045111; GO:0099512; GO:0005856; GO:0099081; GO:0043232; GO:0099080; GO:0043228; GO:0043229; GO:0110165; GO:0043226; GO:0005622; GO:0005575	Pf00038	1	48.74	195082	179381	0.211921	22	1	22	1	50	39275.3	0	0.211921	16	0	17	0	41	972290	1.02248e+06	0.211921	26	2	27	2	64	780985	795314	0.211921	24	2	25	2	59	1.60578e+06	1.775e+06	0.211921	23	1
2281		ü		AT1G36160.2; AT1G36160.1	AT1G36160.2|AT1G36160.1	Symbols: ACC1 acetyl-CoA carboxylase 1 chr1:13534196-13543773 FORWARD LENGTH=2254<|>Symbols: ACC1, AT-ACC1, EMB22, GK, PAS3 acetyl-CoA carboxylase 1 chr1:13534196-13543773 FORWARD LENGTH=2254	ACC1		[GO:0003989]; GO:0016421; GO:0016885; GO:0016874; GO:0003824; GO:0003674_x000D_ [GO:0004075]; GO:0016879; GO:0016874; GO:0003824; GO:0003674_x000D_ [GO:0005524]; GO:0032559; GO:0035639; GO:0030554; GO:0032555; GO:0043168; GO:1901265; GO:1901363; GO:0017076; GO:0032553; GO:0043167; GO:0097159; GO:0036094; GO:0000166; GO:0097367; GO:0005488; GO:0003674_x000D_ [GO:0005829]; GO:0110165; GO:0005737; G…	Pf00289, Pf00364, Pf01039, Pf02785, Pf02786, Pf08326, Pf21385	150	251.223	9.39685e+08	8.64053e+08	0.648625	189	132	199	140	485	6.88044e+08	5.57939e+08	0.686779	192	134	201	143	475	1.06051e+09	1.11525e+09	0.691216	204	142	216	152	589	1.14995e+09	1.17105e+09	0.704525	219	155	231	165	618	9.21434e+08	1.01854e+09	0.7063	212	148
565	ü			cont_P35908	cont_P35908; cont_REFSEQ:XP_932229	Keratin, type II cytoskeletal 2 epidermal OS=Homo sapiens GN=KRT2 PE=1 SV=2	KRT2	KRT2	[GO:0001533]; GO:0005886; GO:0016020; GO:0071944; GO:0110165; GO:0005575_x000D_ [GO:0003334]; GO:0002064; GO:0030216; GO:0048468; GO:0030855; GO:0009913; GO:0043588; GO:0048856; GO:0048869; GO:0030154; GO:0060429; GO:0008544; GO:0048513; GO:0032502; GO:0009987; GO:0009888; GO:0008150_x000D_ [GO:0005200]; GO:0005198; GO:0007010; GO:0003674; GO:0006996; GO:0016043; GO:0071840; GO:0009987; GO:000815…	Pf00038, Pf16208	62	65.393	1.04487e+09	9.60777e+08	0.798122	90	66	99	73	218	7.10075e+08	5.75805e+08	0.826291	93	68	98	72	203	1.15206e+09	1.21153e+09	0.826291	100	72	115	85	255	1.25383e+09	1.27684e+09	0.826291	102	74	119	89	267	8.19604e+08	9.05977e+08	0.826291	95	70
787		ü		AT1G14830.1	AT1G14830.1	Symbols: ADL1C, ADL5, DRP1C, DL1C DYNAMIN-like 1C chr1:5107699-5111470 REVERSE LENGTH=614	DRP1C		[GO:0000266]; GO:0007005; GO:0048285; GO:0006996; GO:0016043; GO:0071840; GO:0009987; GO:0008150_x000D_ [GO:0003924]; GO:0017111; GO:0016462; GO:0016818; GO:0016817; GO:0016787; GO:0003824; GO:0003674_x000D_ [GO:0005525]; GO:0032561; GO:0035639; GO:0019001; GO:0032555; GO:0043168; GO:1901265; GO:1901363; GO:0017076; GO:0032553; GO:0043167; GO:0097159; GO:0036094; GO:0000166; GO:0097367; GO:000548…	Pf00350, Pf01031, Pf02212	51	68.68	1.07474e+09	9.88237e+08	0.7443	72	53	77	57	220	8.94647e+08	7.25475e+08	0.7443	69	52	78	57	215	7.48783e+08	7.87434e+08	0.747557	68	51	74	55	202	9.24246e+08	9.41204e+08	0.747557	75	55	83	59	219	6.25351e+08	6.91252e+08	0.747557	65	49
1735		ü		AT3G07050.1	AT3G07050.1	Symbols: GTP-binding family protein chr3:2229602-2232279 REVERSE LENGTH=582	NSN1		[GO:0003729]; GO:0003723; GO:0003676; GO:0097159; GO:0005488; GO:0003674_x000D_ [GO:0005525]; GO:0032561; GO:0035639; GO:0019001; GO:0032555; GO:0043168; GO:1901265; GO:1901363; GO:0017076; GO:0032553; GO:0043167; GO:0097159; GO:0036094; GO:0000166; GO:0097367; GO:0005488; GO:0003674_x000D_ [GO:0005730]; GO:0043232; GO:0031981; GO:0043228; GO:0043229; GO:0070013; GO:0005634; GO:0043226; GO:000562…	Pf01926, Pf08701	38	65.744	1.03104e+09	9.48053e+08	0.632302	51	51	55	55	127	5.41446e+08	4.39062e+08	0.632302	47	47	49	49	106	6.52936e+08	6.86639e+08	0.632302	51	51	52	52	114	6.19e+08	6.30357e+08	0.649485	50	50	51	51	113	8.25201e+08	9.12164e+08	0.649485	57	57
1864		ü		AT4G34030.1	AT4G34030.1	Symbols: MCCB 3-methylcrotonyl-CoA carboxylase chr4:16301298-16303949 FORWARD LENGTH=587	MCCB		[GO:0004485]; GO:0016421; GO:0016885; GO:0016874; GO:0003824; GO:0003674_x000D_ [GO:0005524]; GO:0032559; GO:0035639; GO:0030554; GO:0032555; GO:0043168; GO:1901265; GO:1901363; GO:0017076; GO:0032553; GO:0043167; GO:0097159; GO:0036094; GO:0000166; GO:0097367; GO:0005488; GO:0003674_x000D_ [GO:0005739]; GO:0043231; GO:0005737; GO:0043227; GO:0043229; GO:0110165; GO:0005622; GO:0043226; GO:000557…	Pf01039	37	63.972	8.5761e+08	7.88584e+08	0.592845	56	55	61	60	123	4.80423e+08	3.89578e+08	0.592845	53	52	58	57	104	9.04936e+08	9.51646e+08	0.599659	60	59	66	65	133	6.50247e+08	6.62178e+08	0.599659	55	55	61	61	108	5.68932e+08	6.28888e+08	0.599659	55	53
23		ü		AT4G14746.1	AT4G14746.1	Symbols: CONTAINS InterPro DOMAIN/s: EGF-like (InterPro:IPR006210); Has 259 Blast hits to 234 proteins in 55 species: Archae - 0; Bacteria - 0; Metazoa - 184; Fungi - 0; Plants - 69; Viruses - 0; Other Eukaryotes - 6 (source: NCBI BLink). chr4:8462720-8464326 REVERSE LENGTH=212					1	23.338	2.04638e+06	1.88167e+06	0.0330189	1	1	1	1	4	1.83188e+06	1.48549e+06	0.0330189	1	1	1	1	4	1.73342e+06	1.82289e+06	0.0330189	1	1	1	1	3	2.25511e+06	2.29648e+06	0.0330189	1	1	1	1	3	4.27089e+07	4.72097e+07	0.0330189	2	2
2325				AT1G43170.9; AT1G43170.1; AT1G43170.3; AT1G43170.6; AT1G43170.2; AT1G43170.8; AT1G43170.5; AT1G43170.7	AT1G43170.9|AT1G43170.1|AT1G43170.3|AT1G43170.6|AT1G43170.2|AT1G43170.8|AT1G43170.5|AT1G43170.7; AT1G43170.4	Symbols: RP1 ribosomal protein 1 chr1:16266992-16268631 FORWARD LENGTH=389<|>Symbols: ARP1, emb2207, RPL3A, RP1 ribosomal protein 1 chr1:16266992-16268631 FORWARD LENGTH=389<|>Symbols: ARP1, RPL3A, RP1 ribosomal protein 1 chr1:16266992-16268631 FORWARD LENGTH=389<|>Symbols: RP1 ribosomal protein 1 chr1:16266992-16268631 FORWARD LENGTH=389<|>Symbols: ARP1, RPL3A, RP1 ribosomal protein 1 chr1:16266…	ARP1		[GO:0003729]; GO:0003723; GO:0003676; GO:0097159; GO:0005488; GO:0003674_x000D_ [GO:0003735]; GO:0005198; GO:0003674_x000D_ [GO:0006412]; GO:0009059; GO:0019538; GO:0010467; GO:0009058; GO:0043170; GO:0044238; GO:0008152; GO:0009987; GO:0008150	Pf00297	34	44.531	5.07493e+08	4.66647e+08	0.66838	45	33	45	33	75	9.26514e+08	7.51316e+08	0.66838	47	35	50	38	121	4.11121e+08	4.32342e+08	0.66838	43	31	44	32	71	4.43763e+08	4.51905e+08	0.66838	44	32	45	33	75	6.26426e+08	6.92441e+08	0.66838	47	35
2269		ü		AT1G52670.1	AT1G52670.1	Symbols: Single hybrid motif superfamily protein chr1:19615119-19617420 REVERSE LENGTH=274	BLP1		[GO:0006633]; GO:0006631; GO:0008610; GO:0072330; GO:0006629; GO:0032787; GO:0009058; GO:0046394; GO:0044238; GO:0019752; GO:0008152; GO:0016053; GO:0043436; GO:0009987; GO:0006082; GO:0044283; GO:0008150; GO:0044281	Pf00364	13	29.556	7.74632e+08	7.12285e+08	0.514599	19	18	19	18	54	7.86525e+08	6.37798e+08	0.59854	21	20	22	21	68	6.20411e+08	6.52435e+08	0.59854	19	18	20	19	57	7.176e+08	7.30766e+08	0.59854	20	19	21	20	60	7.45709e+08	8.24295e+08	0.59854	20	19
26				AT1G17780.2	AT1G17780.2; AT1G17780.1	Symbols: unknown protein; BEST Arabidopsis thaliana protein match is: unknown protein (TAIR:AT2G16575.1); Has 35333 Blast hits to 34131 proteins in 2444 species: Archae - 798; Bacteria - 22429; Metazoa - 974; Fungi - 991; Plants - 531; Viruses - 0; Other Eukaryotes - 9610 (source: NCBI BLink). chr1:6124095-6125166 FORWARD LENGTH=263	ATI3A		[GO:0005776]; GO:0005773; GO:0043231; GO:0005737; GO:0043227; GO:0043229; GO:0110165; GO:0005622; GO:0043226; GO:0005575_x000D_ [GO:0010286]; GO:0009408; GO:0006950; GO:0009266; GO:0050896; GO:0009628; GO:0008150_x000D_ [GO:0050832]; GO:0009620; GO:0098542; GO:0051707; GO:0006952; GO:0043207; GO:0044419; GO:0006950; GO:0009605; GO:0009607; GO:0008150; GO:0050896_x000D_ [GO:0061908]; GO:0110165; G…		2	30.032	105044	96589.8	0	0	0	0	0	0	39275.3	0	0	0	0	0	0	0	32964.1	0	0	0	0	0	0	0	32159.1	0	0	0	0	0	0	0	917475	1.01416e+06	0.121673	2	2
936		ü		AT1G08580.1	AT1G08580.1	Symbols: unknown protein; Has 39 Blast hits to 39 proteins in 15 species: Archae - 0; Bacteria - 0; Metazoa - 0; Fungi - 0; Plants - 35; Viruses - 0; Other Eukaryotes - 4 (source: NCBI BLink). chr1:2715296-2716351 REVERSE LENGTH=123					8	14.045	8.07612e+08	7.42611e+08	0.414634	11	11	13	13	25	2.93699e+08	2.38162e+08	0.414634	10	10	11	11	15	5.88876e+08	6.19272e+08	0.414634	10	10	12	12	25	2.81068e+08	2.86225e+08	0.414634	7	7	8	8	13	6.09571e+08	6.7381e+08	0.414634	11	11
2373				AT2G39460.1; AT2G39460.2	AT2G39460.1|AT2G39460.2; AT3G55280.1|AT3G55280.2; AT3G55280.3	Symbols: ATRPL23A, RPL23A, RPL23AA ribosomal protein L23AA chr2:16475049-16475904 FORWARD LENGTH=154<|>Symbols: ATRPL23A, RPL23A, RPL23AA ribosomal protein L23AA chr2:16475049-16475904 FORWARD LENGTH=154	RPL23AA		[GO:0003729]; GO:0003723; GO:0003676; GO:0097159; GO:0005488; GO:0003674_x000D_ [GO:0003735]; GO:0005198; GO:0003674_x000D_ [GO:0006412]; GO:0009059; GO:0019538; GO:0010467; GO:0009058; GO:0043170; GO:0044238; GO:0008152; GO:0009987; GO:0008150_x000D_ [GO:0006979]; GO:0006950; GO:0050896; GO:0008150_x000D_ [GO:0009409]; GO:0006950; GO:0009266; GO:0050896; GO:0009628; GO:0008150_x000D_ [GO:0009644…	Pf00276, Pf03939	10	17.43	7.13295e+08	6.55885e+08	0.422078	11	11	11	11	20	6.36241e+08	5.15932e+08	0.487013	14	14	14	14	20	5.9047e+08	6.20948e+08	0.487013	13	13	13	13	22	4.88822e+08	4.9779e+08	0.487013	12	12	12	12	18	6.0439e+08	6.68083e+08	0.487013	12	12
2285		ü		AT1G02780.1	AT1G02780.1	Symbols: emb2386 Ribosomal protein L19e family protein chr1:608120-609391 REVERSE LENGTH=214	RPL19A		[GO:0003729]; GO:0003723; GO:0003676; GO:0097159; GO:0005488; GO:0003674_x000D_ [GO:0003735]; GO:0005198; GO:0003674_x000D_ [GO:0005829]; GO:0110165; GO:0005737; GO:0005575; GO:0005622_x000D_ [GO:0006412]; GO:0009059; GO:0019538; GO:0010467; GO:0009058; GO:0043170; GO:0044238; GO:0008152; GO:0009987; GO:0008150	Pf01280	8	24.591	6.47287e+08	5.95189e+08	0.359813	12	6	12	6	17	8.74276e+08	7.08956e+08	0.364486	14	7	15	8	25	4.72191e+08	4.96564e+08	0.364486	14	7	14	7	23	5.01859e+08	5.11067e+08	0.364486	14	7	14	7	21	5.92605e+08	6.55057e+08	0.364486	14	7
2286		ü		AT3G04920.1	AT3G04920.1	Symbols: Ribosomal protein S24e family protein chr3:1360989-1362065 FORWARD LENGTH=133	RPS24A		[GO:0003729]; GO:0003723; GO:0003676; GO:0097159; GO:0005488; GO:0003674_x000D_ [GO:0003735]; GO:0005198; GO:0003674_x000D_ [GO:0006412]; GO:0009059; GO:0019538; GO:0010467; GO:0009058; GO:0043170; GO:0044238; GO:0008152; GO:0009987; GO:0008150	Pf01282	4	15.363	7.5357e+08	6.92918e+08	0.330827	6	3	6	3	18	5.31592e+08	4.31072e+08	0.330827	7	3	7	3	17	6.28578e+08	6.61024e+08	0.383459	7	3	7	3	15	5.19793e+08	5.2933e+08	0.383459	7	3	7	3	14	7.56837e+08	8.36596e+08	0.390977	9	4
2163				AT5G20290.1	AT5G20290.1; AT5G59240.1	Symbols: Ribosomal protein S8e family protein chr5:6851695-6853012 REVERSE LENGTH=222	RPS8A		[GO:0003729]; GO:0003723; GO:0003676; GO:0097159; GO:0005488; GO:0003674_x000D_ [GO:0003735]; GO:0005198; GO:0003674_x000D_ [GO:0006412]; GO:0009059; GO:0019538; GO:0010467; GO:0009058; GO:0043170; GO:0044238; GO:0008152; GO:0009987; GO:0008150	Pf01201	17	24.978	5.16552e+08	4.74977e+08	0.531532	15	15	18	18	28	7.02312e+08	5.6951e+08	0.563063	19	19	21	21	39	4.07876e+08	4.28929e+08	0.563063	17	17	18	18	27	3.99761e+08	4.07096e+08	0.563063	16	16	17	17	26	6.3749e+08	7.04672e+08	0.563063	19	19
2072				AT1G07940.2; AT5G60390.1; AT1G07920.1; AT1G07940.1; AT1G07930.1; AT5G60390.3	AT1G07940.2|AT5G60390.1|AT1G07920.1|AT1G07940.1|AT1G07930.1|AT5G60390.3; AT5G60390.2; AT1G35550.1; AT1G07930.2	Symbols: GTP binding Elongation factor Tu family protein chr1:2463350-2464792 REVERSE LENGTH=449<|>Symbols: GTP binding Elongation factor Tu family protein chr5:24289226-24290675 FORWARD LENGTH=449<|>Symbols: GTP binding Elongation factor Tu family protein chr1:2455559-2457001 FORWARD LENGTH=449<|>Symbols: GTP binding Elongation factor Tu family protein chr1:2463350-2464792 REVERSE LENGTH=449<|>S…	A2		[GO:0003729]; GO:0003723; GO:0003676; GO:0097159; GO:0005488; GO:0003674_x000D_ [GO:0003746]; GO:0008135; GO:0006414; GO:0090079; GO:0006412; GO:0009059; GO:0003676; GO:0045182; GO:0019538; GO:0010467; GO:0009058; GO:0043170; GO:0097159; GO:0003674; GO:0006417; GO:0044238; GO:0008152; GO:0005488; GO:0010608; GO:0051246; GO:0009987; GO:0010468; GO:0060255; GO:0080090; GO:0008150; GO:0010556; GO:00…	Pf00009, Pf03144, Pf22594	26	49.471	7.77711e+08	7.15116e+08	0.536748	37	37	39	39	80	5.15271e+08	4.17836e+08	0.536748	36	36	37	37	69	5.0903e+08	5.35305e+08	0.536748	35	35	36	36	66	5.19004e+08	5.28527e+08	0.536748	36	36	37	37	65	5.70127e+08	6.30209e+08	0.536748	37	37
1338				AT5G42080.1	AT5G42080.1; AT5G42080.3; AT5G42080.2	Symbols: ADL1, ADL1A, AG68, DRP1A, RSW9, DL1 dynamin-like protein chr5:16820661-16824536 REVERSE LENGTH=610	DRP1A		[GO:0000911]; GO:0000910; GO:0022402; GO:0051301; GO:0009987; GO:0007049; GO:0008150_x000D_ [GO:0003924]; GO:0017111; GO:0016462; GO:0016818; GO:0016817; GO:0016787; GO:0003824; GO:0003674_x000D_ [GO:0005525]; GO:0032561; GO:0035639; GO:0019001; GO:0032555; GO:0043168; GO:1901265; GO:1901363; GO:0017076; GO:0032553; GO:0043167; GO:0097159; GO:0036094; GO:0000166; GO:0097367; GO:0005488; GO:000367…	Pf00350, Pf01031, Pf02212	52	68.13	7.08822e+08	6.51772e+08	0.773771	75	63	77	65	150	7.72142e+08	6.26135e+08	0.783607	77	67	81	71	180	6.0915e+08	6.40592e+08	0.783607	75	64	76	65	153	7.31725e+08	7.45151e+08	0.783607	79	67	83	71	171	4.91331e+08	5.43109e+08	0.783607	70	62
979		ü		AT3G04120.1	AT3G04120.1	Symbols: GAPC, GAPC-1, GAPC1 glyceraldehyde-3-phosphate dehydrogenase C subunit 1 chr3:1081077-1083131 FORWARD LENGTH=338	GAPC1		[GO:0003677]; GO:0003676; GO:0097159; GO:0005488; GO:0003674_x000D_ [GO:0004365]; GO:0043891; GO:0016620; GO:0016903; GO:0016491; GO:0003824; GO:0003674_x000D_ [GO:0005634]; GO:0043231; GO:0043227; GO:0043229; GO:0043226; GO:0005622; GO:0110165; GO:0005575_x000D_ [GO:0005740]; GO:0031967; GO:0005739; GO:0110165; GO:0043227; GO:0043229; GO:0043231; GO:0005737; GO:0005575; GO:0043226; GO:0005622_x0…	Pf00044, Pf02800	23	36.891	7.20339e+08	6.62362e+08	0.748521	34	2	35	2	74	2.57255e+08	2.0861e+08	0.748521	29	2	29	2	51	4.19988e+08	4.41666e+08	0.748521	30	2	30	2	60	3.36567e+08	3.42743e+08	0.748521	30	2	30	2	58	4.78297e+08	5.28701e+08	0.748521	32	2
2305				AT3G15690.2	AT3G15690.2; AT3G15690.1	Symbols: Single hybrid motif superfamily protein chr3:5317108-5319435 FORWARD LENGTH=263	BLP2		[GO:0006633]; GO:0006631; GO:0008610; GO:0072330; GO:0006629; GO:0032787; GO:0009058; GO:0046394; GO:0044238; GO:0019752; GO:0008152; GO:0016053; GO:0043436; GO:0009987; GO:0006082; GO:0044283; GO:0008150; GO:0044281	Pf00364	8	28.152	5.87107e+08	5.39853e+08	0.460076	13	12	13	12	37	5.55684e+08	4.50608e+08	0.460076	12	11	12	11	42	4.91481e+08	5.1685e+08	0.460076	13	12	13	12	39	5.24701e+08	5.34328e+08	0.460076	12	11	12	11	40	5.70554e+08	6.30681e+08	0.460076	13	12
2		ü		AT5G61500.1	AT5G61500.1	Symbols: ATATG3, ATG3 autophagy 3 (APG3) chr5:24734216-24736711 REVERSE LENGTH=313	ATG3		[GO:0005737]; GO:0110165; GO:0005622; GO:0005575_x000D_ [GO:0006914]; GO:0009056; GO:0061919; GO:0008152; GO:0009987; GO:0008150_x000D_ [GO:0015031]; GO:0045184; GO:0071705; GO:0008104; GO:0051234; GO:0006810; GO:0070727; GO:0051179; GO:0033036; GO:0051641; GO:0008150; GO:0009987_x000D_ [GO:0141046]; GO:0061650; GO:0019787; GO:0016755; GO:0140096; GO:0016746; GO:0003824; GO:0016740; GO:0003674	Pf03987	17	35.309	213731	196529	0	0	0	0	0	0	68223.9	55323.2	0	0	0	0	0	0	247992	260793	0	0	0	0	0	0	180279	183587	0	0	0	0	0	0	5.7921e+08	6.40249e+08	0.456869	25	25
2376				AT4G17390.1	AT4G17390.1; AT4G16720.1	Symbols: Ribosomal protein L23/L15e family protein chr4:9714407-9715545 REVERSE LENGTH=204	RPL15B		[GO:0003729]; GO:0003723; GO:0003676; GO:0097159; GO:0005488; GO:0003674_x000D_ [GO:0003735]; GO:0005198; GO:0003674_x000D_ [GO:0006412]; GO:0009059; GO:0019538; GO:0010467; GO:0009058; GO:0043170; GO:0044238; GO:0008152; GO:0009987; GO:0008150	Pf00827	11	24.224	3.77112e+08	3.4676e+08	0.45098	15	15	16	16	28	5.95562e+08	4.82945e+08	0.45098	17	17	19	19	42	3.23384e+08	3.40077e+08	0.45098	15	15	17	17	34	3.14527e+08	3.20298e+08	0.45098	14	14	16	16	29	4.39365e+08	4.85667e+08	0.45098	15	15
1856		ü	ü	TID	TID	TID					20	34.816	5.72649e+08	5.26559e+08	0.702194	31	31	32	32	67	4.28829e+08	3.4774e+08	0.721003	32	32	33	33	59	4.60167e+08	4.8392e+08	0.721003	32	32	33	33	63	5.03302e+08	5.12536e+08	0.721003	32	32	33	33	70	3.53434e+08	3.90681e+08	0.721003	30	30
2218		ü		AT4G29390.1; AT5G56670.1; AT2G19750.1	AT4G29390.1|AT5G56670.1|AT2G19750.1	Symbols: Ribosomal protein S30 family protein chr4:14465212-14465902 REVERSE LENGTH=62<|>Symbols: Ribosomal protein S30 family protein chr5:22935413-22935981 REVERSE LENGTH=62<|>Symbols: Ribosomal protein S30 family protein chr2:8515037-8515806 FORWARD LENGTH=62	RPS30A; RPS30B; RPS30C		[GO:0003729]; GO:0003723; GO:0003676; GO:0097159; GO:0005488; GO:0003674_x000D_ [GO:0003735]; GO:0005198; GO:0003674_x000D_ [GO:0006412]; GO:0009059; GO:0019538; GO:0010467; GO:0009058; GO:0043170; GO:0044238; GO:0008152; GO:0009987; GO:0008150	Pf04758	3	6.883	4.17652e+08	3.84037e+08	0.177419	2	2	2	2	3	3.51875e+08	2.85338e+08	0.177419	2	2	2	2	4	5.3169e+08	5.59135e+08	0.435484	4	4	4	4	8	3.49362e+08	3.55772e+08	0.435484	3	3	3	3	6	4.94276e+08	5.46364e+08	0.435484	3	3
40				AT3G06680.1	AT3G06680.1; AT3G06680.3|AT3G06680.2; AT3G06700.1|AT3G06700.3|AT3G06700.2	Symbols: Ribosomal L29e protein family chr3:2114402-2114877 REVERSE LENGTH=83			[GO:0003735]; GO:0005198; GO:0003674_x000D_ [GO:0006412]; GO:0009059; GO:0019538; GO:0010467; GO:0009058; GO:0043170; GO:0044238; GO:0008152; GO:0009987; GO:0008150	Pf01779	1	9.383	40194.2	0	0.144578	2	2	2	2	2	39275.3	0	0.144578	1	1	1	1	1	32964.1	0	0.144578	2	2	2	2	2	32159.1	0	0.144578	1	1	1	1	1	31704.6	0	0.144578	1	1
2259				AT4G31700.1	AT4G31700.1; AT4G31700.2	Symbols: RPS6, RPS6A ribosomal protein S6 chr4:15346306-15347714 REVERSE LENGTH=250	RPS6A		[GO:0003729]; GO:0003723; GO:0003676; GO:0097159; GO:0005488; GO:0003674_x000D_ [GO:0003735]; GO:0005198; GO:0003674_x000D_ [GO:0006412]; GO:0009059; GO:0019538; GO:0010467; GO:0009058; GO:0043170; GO:0044238; GO:0008152; GO:0009987; GO:0008150	Pf01092	11	28.35	1.54436e+08	1.42006e+08	0.424	9	4	9	4	15	5.10112e+08	4.13653e+08	0.464	14	8	14	8	26	1.40191e+08	1.47427e+08	0.464	10	4	10	4	18	1.28509e+08	1.30867e+08	0.464	10	4	10	4	16	1.33451e+08	1.47514e+08	0.464	9	4
1219		ü		AT1G59610.1	AT1G59610.1	Symbols: ADL3, CF1, DRP2B, DL3 dynamin-like 3 chr1:21893413-21900780 FORWARD LENGTH=920	DRP2B		[GO:0003924]; GO:0017111; GO:0016462; GO:0016818; GO:0016817; GO:0016787; GO:0003824; GO:0003674_x000D_ [GO:0005525]; GO:0032561; GO:0035639; GO:0019001; GO:0032555; GO:0043168; GO:1901265; GO:1901363; GO:0017076; GO:0032553; GO:0043167; GO:0097159; GO:0036094; GO:0000166; GO:0097367; GO:0005488; GO:0003674_x000D_ [GO:0005829]; GO:0110165; GO:0005737; GO:0005575; GO:0005622_x000D_ [GO:0005874]; G…	Pf00169, Pf00350, Pf01031, Pf02212	68	100.167	4.8496e+08	4.45927e+08	0.731522	91	45	95	47	178	4.47726e+08	3.63064e+08	0.73913	90	47	94	49	189	3.8101e+08	4.00677e+08	0.744565	90	47	95	50	175	4.59668e+08	4.68102e+08	0.744565	96	50	103	55	199	3.09162e+08	3.41743e+08	0.744565	90	46
128				AT5G45690.1	AT5G45690.1; AT4G18920.1	Symbols: Protein of unknown function (DUF1264) chr5:18535139-18536259 REVERSE LENGTH=247	OBAP2A			Pf06884	21	27.828	3.62491e+08	3.33315e+08	0.846154	29	29	33	33	63	2.03972e+08	1.65402e+08	0.846154	30	30	35	35	58	4.08993e+08	4.30104e+08	0.846154	30	30	37	37	78	4.64937e+08	4.73467e+08	0.882591	33	33	40	40	84	5.87833e+07	6.49781e+07	0.882591	19	19
1			ü	AT3G06420	AT3G06420; AT3G06420.1	ATG8H OS=Arabidopsis thaliana (Thale cress)					12	14.19	487774	448515	0	0	0	0	0	0	39275.3	0	0	0	0	0	0	0	249750	262641	0	0	0	0	0	0	32159.1	0	0	0	0	0	0	0	78073	86300.6	0	0	0
2404		ü		AT4G34670.1	AT4G34670.1	Symbols: Ribosomal protein S3Ae chr4:16548724-16550222 FORWARD LENGTH=262	RPS3AB		[GO:0003729]; GO:0003723; GO:0003676; GO:0097159; GO:0005488; GO:0003674_x000D_ [GO:0003735]; GO:0005198; GO:0003674_x000D_ [GO:0006412]; GO:0009059; GO:0019538; GO:0010467; GO:0009058; GO:0043170; GO:0044238; GO:0008152; GO:0009987; GO:0008150	Pf01015	21	29.785	4.24683e+08	3.90502e+08	0.70229	27	15	27	15	41	3.60616e+08	2.92426e+08	0.70229	27	15	27	15	44	3.59334e+08	3.77882e+08	0.70229	26	16	27	17	42	3.41659e+08	3.47928e+08	0.70229	24	14	25	15	39	3.67848e+08	4.06613e+08	0.70229	26	15
2358		ü		AT3G11510.1	AT3G11510.1	Symbols: Ribosomal protein S11 family protein chr3:3623757-3624866 REVERSE LENGTH=150	RPS14B		[GO:0003729]; GO:0003723; GO:0003676; GO:0097159; GO:0005488; GO:0003674_x000D_ [GO:0003735]; GO:0005198; GO:0003674_x000D_ [GO:0006412]; GO:0009059; GO:0019538; GO:0010467; GO:0009058; GO:0043170; GO:0044238; GO:0008152; GO:0009987; GO:0008150	Pf00411	8	16.263	3.28886e+08	3.02415e+08	0.566667	7	0	7	0	10	2.88198e+08	2.33701e+08	0.64	8	1	8	1	11	2.63781e+08	2.77397e+08	0.64	9	1	9	1	12	2.38889e+08	2.43272e+08	0.64	8	1	8	1	11	3.45177e+08	3.81554e+08	0.64	9	1
47				AT3G58450.1	AT3G58450.1; AT3G58450.2	Symbols: Adenine nucleotide alpha hydrolases-like superfamily protein chr3:21622032-21623057 FORWARD LENGTH=204	USP		[GO:0009737]; GO:0009725; GO:0033993; GO:0097305; GO:0009719; GO:0042221; GO:1901700; GO:0050896; GO:0008150_x000D_ [GO:0016787]; GO:0003824; GO:0003674	Pf00582	1	22.356	515481	473992	0.0686275	1	1	1	1	1	302178	245038	0.0686275	0	0	0	0	0	679396	714465	0.186275	3	3	3	3	3	700770	713628	0.186275	2	2	2	2	2	31704.6	0	0.186275	0	0
276		ü		AT1G13930.2; AT1G13930.3; AT1G13930.1	AT1G13930.2|AT1G13930.3|AT1G13930.1	Symbols: Involved in response to salt stress. Knockout mutants are hypersensitive to salt stress. chr1:4761091-4761558 FORWARD LENGTH=155<|>Symbols: Involved in response to salt stress. Knockout mutants are hypersensitive to salt stress. chr1:4761091-4761558 FORWARD LENGTH=155<|>Symbols: Involved in response to salt stress. Knockout mutants are hypersensitive to salt stress. chr1:4761091-4761558 …			[GO:0003729]; GO:0003723; GO:0003676; GO:0097159; GO:0005488; GO:0003674_x000D_ [GO:0009408]; GO:0006950; GO:0009266; GO:0050896; GO:0009628; GO:0008150_x000D_ [GO:0009651]; GO:0006970; GO:0006950; GO:0009628; GO:0050896; GO:0008150_x000D_ [GO:0009738]; GO:0009755; GO:0071215; GO:0007165; GO:0032870; GO:0009737; GO:0071396; GO:0097306; GO:0009987; GO:0050794; GO:0007154; GO:0023052; GO:0051716; G…		11	16.154	3.62616e+08	3.33431e+08	0.703226	13	12	13	12	20	2.14067e+08	1.73589e+08	0.703226	13	12	13	12	19	3.94032e+08	4.1437e+08	0.703226	15	14	15	14	24	3.45049e+08	3.5138e+08	0.703226	14	13	14	13	23	1.53809e+08	1.70018e+08	0.703226	11	10
1471				AT5G35360.1	AT5G35360.1; AT5G35360.2; AT5G35360.3	Symbols: CAC2 acetyl Co-enzyme a carboxylase biotin carboxylase subunit chr5:13584300-13588268 FORWARD LENGTH=537	CAC2		[GO:0003989]; GO:0016421; GO:0016885; GO:0016874; GO:0003824; GO:0003674_x000D_ [GO:0004075]; GO:0016879; GO:0016874; GO:0003824; GO:0003674_x000D_ [GO:0005524]; GO:0032559; GO:0035639; GO:0030554; GO:0032555; GO:0043168; GO:1901265; GO:1901363; GO:0017076; GO:0032553; GO:0043167; GO:0097159; GO:0036094; GO:0000166; GO:0097367; GO:0005488; GO:0003674_x000D_ [GO:0006633]; GO:0006631; GO:0008610; G…	Pf00289, Pf02785, Pf02786	24	58.35	2.24868e+08	2.06769e+08	0.506518	26	26	26	26	44	1.83994e+08	1.49202e+08	0.540037	27	27	27	27	46	2.2309e+08	2.34605e+08	0.553073	30	30	30	30	53	1.82438e+08	1.85786e+08	0.553073	28	28	28	28	50	2.36894e+08	2.61859e+08	0.575419	32	32
2117		ü		AT1G66580.1	AT1G66580.1	Symbols: SAG24, RPL10C senescence associated gene 24 chr1:24839208-24840439 FORWARD LENGTH=221	RPL10C		[GO:0003729]; GO:0003723; GO:0003676; GO:0097159; GO:0005488; GO:0003674_x000D_ [GO:0003735]; GO:0005198; GO:0003674_x000D_ [GO:0005634]; GO:0043231; GO:0043227; GO:0043229; GO:0043226; GO:0005622; GO:0110165; GO:0005575_x000D_ [GO:0005737]; GO:0110165; GO:0005622; GO:0005575_x000D_ [GO:0005840]; GO:0043232; GO:0043228; GO:0043229; GO:0043226; GO:0005622; GO:0110165; GO:0005575_x000D_ [GO:0006412…	Pf00252	12	24.913	1.76374e+08	1.62179e+08	0.484163	13	4	13	4	23	3.86666e+08	3.1355e+08	0.488688	15	4	15	4	30	1.10792e+08	1.1651e+08	0.488688	13	3	13	3	22	1.13452e+08	1.15533e+08	0.488688	13	3	13	3	21	1.48515e+08	1.64167e+08	0.488688	13	3
51				AT4G29810.2	AT4G29810.2; AT4G29810.1; AT4G29810.3	Symbols: ATMKK2, MKK2, MK1 MAP kinase kinase 2 chr4:14593299-14595241 REVERSE LENGTH=372			[GO:0004674]; GO:0004672; GO:0016301; GO:0016773; GO:0140096; GO:0016772; GO:0003824; GO:0016740; GO:0003674_x000D_ [GO:0004708]; GO:0004712; GO:0000165; GO:0004672; GO:0141124; GO:0016301; GO:0016773; GO:0140096; GO:0035556; GO:0016772; GO:0003824; GO:0007165; GO:0016740; GO:0003674; GO:0009987; GO:0050794; GO:0007154; GO:0023052; GO:0051716; GO:0008150; GO:0050789; GO:0050896; GO:0065007_x000D_…	Pf00069	1	40.828	40194.2	0	0.0349462	1	1	1	1	1	39275.3	0	0.0591398	1	1	1	1	1	579519	609432	0.077957	1	1	1	1	1	864345	880203	0.077957	3	3	3	3	3	358891	396712	0.077957	1	1
593	ü			cont_P13647	cont_P13647; cont_H-INV:HIT000016045; cont_REFSEQ:XP_932229	Keratin, type II cytoskeletal 5 OS=Homo sapiens GN=KRT5 PE=1 SV=3	KRT5	KRT5	[GO:0005200]; GO:0005198; GO:0007010; GO:0003674; GO:0006996; GO:0016043; GO:0071840; GO:0009987; GO:0008150_x000D_ [GO:0005737]; GO:0110165; GO:0005622; GO:0005575_x000D_ [GO:0005829]; GO:0110165; GO:0005737; GO:0005575; GO:0005622_x000D_ [GO:0005882]; GO:0099513; GO:0045111; GO:0099512; GO:0005856; GO:0099081; GO:0043232; GO:0099080; GO:0043228; GO:0043229; GO:0110165; GO:0043226; GO:0005622; G…	Pf00038, Pf16208	42	62.34	2.6166e+08	2.406e+08	0.589831	64	40	65	41	120	2.0541e+08	1.66569e+08	0.601695	64	40	66	41	118	3.50384e+08	3.68469e+08	0.613559	74	45	76	46	142	3.23495e+08	3.29431e+08	0.637288	77	47	79	48	148	2.26275e+08	2.50121e+08	0.637288	67	42
53		ü		AT2G47400.1	AT2G47400.1	Symbols: CP12-1, CP12 CP12 domain-containing protein 1 chr2:19446889-19447263 FORWARD LENGTH=124	CP12-1		[GO:0003729]; GO:0003723; GO:0003676; GO:0097159; GO:0005488; GO:0003674_x000D_ [GO:0005507]; GO:0046914; GO:0046872; GO:0043169; GO:0043167; GO:0036094; GO:0005488; GO:0003674_x000D_ [GO:0009507]; GO:0009536; GO:0043231; GO:0005737; GO:0043227; GO:0043229; GO:0110165; GO:0005622; GO:0043226; GO:0005575_x000D_ [GO:0009744]; GO:0034285; GO:0009743; GO:1901700; GO:0042221; GO:0050896; GO:0008150_x0…	Pf02672	1	13.479	40194.2	0	0	0	0	0	0	0	39275.3	0	0	0	0	0	0	0	32964.1	0	0	0	0	0	0	0	32159.1	0	0	0	0	0	0	0	31704.6	0	0	0	0
401		ü		AT2G37040.1	AT2G37040.1	Symbols: PAL1, ATPAL1 PHE ammonia lyase 1 chr2:15557602-15560237 REVERSE LENGTH=725	PAL1		[GO:0005737]; GO:0110165; GO:0005622; GO:0005575_x000D_ [GO:0006559]; GO:0006558; GO:0009074; GO:1902222; GO:0009072; GO:1902221; GO:0046395; GO:0170035; GO:0170040; GO:0006520; GO:0019752; GO:0170033; GO:0170039; GO:0016054; GO:1901606; GO:0044238; GO:0043436; GO:1901605; GO:0006082; GO:0044248; GO:0044282; GO:0009063; GO:0008152; GO:0044281; GO:0009056; GO:0009987; GO:0008150_x000D_ [GO:0006952…	Pf00221	36	78.676	2.67453e+08	2.45927e+08	0.594483	54	38	57	40	98	3.48677e+08	2.82745e+08	0.62069	57	38	60	38	126	2.72934e+08	2.87022e+08	0.62069	58	41	61	42	109	2.31192e+08	2.35434e+08	0.62069	56	39	59	40	102	1.47795e+08	1.6337e+08	0.62069	47	31
55				AT2G01890.1	AT2G01890.1; AT1G14700.1; AT2G01890.2; AT1G14700.2	Symbols: PAP8, ATPAP8 purple acid phosphatase 8 chr2:396985-399168 REVERSE LENGTH=335	PAP8		[GO:0003993]; GO:0016791; GO:0042578; GO:0016788; GO:0016787; GO:0003824; GO:0003674_x000D_ [GO:0005576]; GO:0110165; GO:0005575_x000D_ [GO:0016311]; GO:0006796; GO:0006793; GO:0008152; GO:0009987; GO:0008150_x000D_ [GO:0046872]; GO:0043169; GO:0043167; GO:0036094; GO:0005488; GO:0003674	Pf00149	1	38.149	40194.2	0	0.0567164	1	1	1	1	1	39275.3	0	0.0567164	0	0	0	0	0	232597	244603	0.0567164	1	1	1	1	2	32159.1	0	0.0567164	0	0	0	0	0	36832.4	40713.9	0.0567164	1	1
148		ü		AT1G05510.1	AT1G05510.1	Symbols: Protein of unknown function (DUF1264) chr1:1629527-1630690 FORWARD LENGTH=241	OBAP1A		[GO:0005811]; GO:0043232; GO:0043228; GO:0043229; GO:0043226; GO:0005622; GO:0110165; GO:0005575_x000D_ [GO:0009737]; GO:0009725; GO:0033993; GO:0097305; GO:0009719; GO:0042221; GO:1901700; GO:0050896; GO:0008150_x000D_ [GO:0009793]; GO:0003006; GO:0009790; GO:0048316; GO:0022414; GO:0032502; GO:0007275; GO:0009791; GO:0048608; GO:0010154; GO:0008150; GO:0032501; GO:0048856; GO:0061458; GO:004873…	Pf06884	16	27.276	2.67734e+08	2.46186e+08	0.66805	23	21	23	21	39	1.69462e+08	1.37418e+08	0.66805	23	21	23	21	37	3.04745e+08	3.20476e+08	0.66805	24	22	24	22	43	3.43369e+08	3.49669e+08	0.66805	24	22	24	22	43	4.8415e+07	5.35172e+07	0.66805	18	17
57		ü		AT4G23860.1; AT4G23860.2; AT4G23860.3	AT4G23860.1|AT4G23860.2|AT4G23860.3	Symbols: PHD finger protein-related chr4:12409336-12411336 FORWARD LENGTH=452<|>Symbols: PHD finger protein-related chr4:12409336-12411336 FORWARD LENGTH=452<|>Symbols: PHD finger protein-related chr4:12409336-12411336 FORWARD LENGTH=452	PFP		[GO:0008270]; GO:0046914; GO:0046872; GO:0043169; GO:0043167; GO:0036094; GO:0005488; GO:0003674_x000D_ [GO:0061630]; GO:0004842; GO:0061659; GO:0019787; GO:0016755; GO:0140096; GO:0016746; GO:0003824; GO:0016740; GO:0003674	Pf02207	2	50.463	500288	460022	0.050885	2	2	2	2	2	330055	267644	0.050885	1	1	1	1	1	229139	240966	0.050885	1	1	1	1	1	229904	234122	0.050885	1	1	1	1	1	183201	202508	0.050885	1	1
5			ü	AT4G21980	AT4G21980; AT4G21980.2; AT4G16520.1|AT4G16520.2; AT4G04620.2|AT4G04620.1; AT2G05630.2; AT4G21980.1; AT2G45170.2|AT2G45170.1; AT2G05630.1	ATG8A OS=Arabidopsis thaliana (Thale cress)					8	15.71	867416	797601	0	0	0	0	0	0	297506	241250	0	0	0	0	0	0	843496	887035	0	0	0	0	0	0	759129	773057	0	0	0	0	0	0	3.431e+08	3.79258e+08	0.521127	8	5
59				AT1G35160.2	AT1G35160.2; AT1G35160.1	Symbols: GF14 PHI GF14 protein phi chain chr1:12867264-12868514 FORWARD LENGTH=295	GF14		[GO:0009742]; GO:0043401; GO:0071367; GO:0009755; GO:0071383; GO:0009741; GO:0032870; GO:0071396; GO:0071407; GO:1901701; GO:0007165; GO:0048545; GO:0009725; GO:0014070; GO:0033993; GO:1901700; GO:0070887; GO:0071495; GO:0009987; GO:0050794; GO:0007154; GO:0023052; GO:0051716; GO:0009719; GO:0042221; GO:0008150; GO:0050789; GO:0050896; GO:0065007	Pf00244	2	33.336	909228	836048	0.223729	7	1	7	1	10	39275.3	0	0.223729	5	1	5	1	6	84068.7	88408	0.294915	8	1	8	1	10	89000.5	90633.5	0.294915	7	0	7	0	8	72124.1	79724.8	0.294915	5	0
517				ATCG00490.1	ATCG00490.1; AT2G07732.1; ATMG00280.1	Symbols: RBCL ribulose-bisphosphate carboxylases chrC:54958-56397 FORWARD LENGTH=479	rbcL		[GO:0000287]; GO:0046872; GO:0043169; GO:0043167; GO:0036094; GO:0005488; GO:0003674_x000D_ [GO:0003729]; GO:0003723; GO:0003676; GO:0097159; GO:0005488; GO:0003674_x000D_ [GO:0004497]; GO:0016491; GO:0003824; GO:0003674_x000D_ [GO:0009737]; GO:0009725; GO:0033993; GO:0097305; GO:0009719; GO:0042221; GO:1901700; GO:0050896; GO:0008150_x000D_ [GO:0009853]; GO:0043094; GO:0008152; GO:0009987; GO:00…	Pf00016, Pf02788	28	52.922	2.57154e+08	2.36457e+08	0.517745	33	33	33	33	57	5.54072e+07	4.49301e+07	0.517745	24	24	24	24	37	1.13167e+08	1.19008e+08	0.517745	29	29	29	29	45	1.22892e+08	1.25147e+08	0.517745	29	29	29	29	47	1.07138e+08	1.18429e+08	0.517745	29	29
669				AT3G52930.1	AT3G52930.1; AT4G26520.1	Symbols: Aldolase superfamily protein chr3:19627383-19628874 REVERSE LENGTH=358	FBA8		[GO:0003729]; GO:0003723; GO:0003676; GO:0097159; GO:0005488; GO:0003674_x000D_ [GO:0004332]; GO:0016832; GO:0016830; GO:0016829; GO:0003824; GO:0003674_x000D_ [GO:0005739]; GO:0043231; GO:0005737; GO:0043227; GO:0043229; GO:0110165; GO:0005622; GO:0043226; GO:0005575_x000D_ [GO:0005740]; GO:0031967; GO:0005739; GO:0110165; GO:0043227; GO:0043229; GO:0043231; GO:0005737; GO:0005575; GO:0043226; G…	Pf00274	28	38.516	2.92932e+08	2.69355e+08	0.734637	31	15	31	15	47	2.28256e+08	1.85094e+08	0.768156	33	16	35	16	53	2.82276e+08	2.96846e+08	0.832402	32	16	33	16	52	3.36937e+08	3.43119e+08	0.832402	35	17	36	17	61	1.29296e+08	1.42922e+08	0.832402	31	15
2346		ü		AT5G40200.1	AT5G40200.1	Symbols: DegP9 DegP protease 9 chr5:16070402-16073101 FORWARD LENGTH=592	DEGP9		[GO:0004252]; GO:0004175; GO:0008236; GO:0008233; GO:0017171; GO:0016787; GO:0140096; GO:0003824; GO:0003674_x000D_ [GO:0005634]; GO:0043231; GO:0043227; GO:0043229; GO:0043226; GO:0005622; GO:0110165; GO:0005575_x000D_ [GO:0006508]; GO:0019538; GO:0043170; GO:0044238; GO:0008152; GO:0009987; GO:0008150_x000D_ [GO:0008236]; GO:0008233; GO:0017171; GO:0016787; GO:0140096; GO:0003824; GO:0003674	Pf13180, Pf13365, Pf17815	27	65.112	2.3412e+08	2.15277e+08	0.548986	36	36	37	37	69	3.04815e+08	2.47177e+08	0.548986	40	40	42	42	91	2.42215e+08	2.54717e+08	0.548986	40	40	41	41	86	1.74579e+08	1.77782e+08	0.548986	36	36	37	37	70	1.99378e+08	2.20389e+08	0.548986	38	38
622	ü			cont_P02533	cont_P02533; cont_Q8N1A0; cont_Q9D312; cont_P05784; cont_Q61782	Keratin, type I cytoskeletal 14 OS=Homo sapiens GN=KRT14 PE=1 SV=4	KRT14	KRT14	[GO:0001533]; GO:0005886; GO:0016020; GO:0071944; GO:0110165; GO:0005575_x000D_ [GO:0005200]; GO:0005198; GO:0007010; GO:0003674; GO:0006996; GO:0016043; GO:0071840; GO:0009987; GO:0008150_x000D_ [GO:0005634]; GO:0043231; GO:0043227; GO:0043229; GO:0043226; GO:0005622; GO:0110165; GO:0005575_x000D_ [GO:0005737]; GO:0110165; GO:0005622; GO:0005575_x000D_ [GO:0005829]; GO:0110165; GO:0005737; GO:00…	Pf00038	34	51.529	2.26599e+08	2.08361e+08	0.684322	56	13	58	13	119	1.7298e+08	1.40271e+08	0.686441	56	15	58	15	113	2.87992e+08	3.02857e+08	0.686441	65	15	68	15	138	2.89574e+08	2.94887e+08	0.686441	64	15	67	15	144	2.00129e+08	2.2122e+08	0.686441	61	14
2336				AT1G23290.1	AT1G23290.1; AT1G70600.1	Symbols: RPL27A, RPL27AB Ribosomal protein L18e/L15 superfamily protein chr1:8263007-8263447 FORWARD LENGTH=146	RPL27AB		[GO:0003729]; GO:0003723; GO:0003676; GO:0097159; GO:0005488; GO:0003674_x000D_ [GO:0003735]; GO:0005198; GO:0003674_x000D_ [GO:0006412]; GO:0009059; GO:0019538; GO:0010467; GO:0009058; GO:0043170; GO:0044238; GO:0008152; GO:0009987; GO:0008150_x000D_ [GO:0009791]; GO:0032501; GO:0007275; GO:0008150; GO:0048856; GO:0032502_x000D_ [GO:0009908]; GO:0090567; GO:0009791; GO:0048367; GO:0048608; GO:00…	Pf00828	7	16.282	2.0369e+08	1.87296e+08	0.445205	7	7	7	7	9	2.8795e+08	2.335e+08	0.445205	8	8	8	8	13	1.47363e+08	1.54969e+08	0.445205	7	7	7	7	9	9.03911e+07	9.20496e+07	0.445205	7	7	7	7	10	1.85863e+08	2.0545e+08	0.445205	7	7
88		ü		AT5G55070.1	AT5G55070.1	Symbols: Dihydrolipoamide succinyltransferase chr5:22347637-22350409 FORWARD LENGTH=464			[GO:0004149]; GO:0016751; GO:0140096; GO:0016417; GO:0016748; GO:0003824; GO:0016747; GO:0003674; GO:0016746; GO:0016740_x000D_ [GO:0005739]; GO:0043231; GO:0005737; GO:0043227; GO:0043229; GO:0110165; GO:0005622; GO:0043226; GO:0005575_x000D_ [GO:0006099]; GO:0044238; GO:0009060; GO:0008152; GO:0045333; GO:0009987; GO:0015980; GO:0008150; GO:0006091_x000D_ [GO:0033512]; GO:0019474; GO:0006084; G…	Pf00198, Pf00364	18	50.102	4.11193e+07	3.78097e+07	0.280172	14	7	14	7	16	2.2392e+07	1.81578e+07	0.280172	12	6	12	6	14	2.03594e+08	2.14103e+08	0.381466	22	11	23	11	53	1.61175e+08	1.64133e+08	0.381466	23	11	23	11	45	1.6404e+07	1.81328e+07	0.381466	12	6
66		ü		AT2G44950.1	AT2G44950.1	Symbols: RDO4, HUB1 histone mono-ubiquitination 1 chr2:18542602-18548247 REVERSE LENGTH=878	HUB1		[GO:0004842]; GO:0019787; GO:0016755; GO:0140096; GO:0016746; GO:0003824; GO:0016740; GO:0003674_x000D_ [GO:0005634]; GO:0043231; GO:0043227; GO:0043229; GO:0043226; GO:0005622; GO:0110165; GO:0005575_x000D_ [GO:0006325]; GO:0016043; GO:0071840; GO:0009987; GO:0008150_x000D_ [GO:0006513]; GO:0016567; GO:0032446; GO:0070647; GO:0043687; GO:0036211; GO:0019538; GO:0043412; GO:0043170; GO:0044238; G…	Pf13920	2	99.657	144114	132515	0.0387244	3	3	3	3	3	88541.4	71798.8	0.0387244	3	3	3	3	3	95255.1	100172	0.0387244	2	2	2	2	2	95691.6	97447.4	0.0387244	2	2	2	2	2	46532.5	51436.3	0.0387244	2	2
209	ü	ü		cont_P02668	cont_P02668	Kappa-casein OS=Bos_taurus GN=CSN3 PE=1 SV=1	CSN3	CSN3	[GO:0005615]; GO:0110165; GO:0005576; GO:0005575_x000D_ [GO:0005794]; GO:0043231; GO:0005737; GO:0012505; GO:0043227; GO:0043229; GO:0110165; GO:0005622; GO:0043226; GO:0005575_x000D_ [GO:0005796]; GO:0070013; GO:0005794; GO:0043233; GO:0043229; GO:0043231; GO:0005737; GO:0012505; GO:0031974; GO:0043226; GO:0005622; GO:0043227; GO:0110165; GO:0005575_x000D_ [GO:0007595]; GO:0007589; GO:0030879; G…	Pf00997	8	21.256	1.34623e+07	1.23788e+07	0.294737	4	4	4	4	4	6.84357e+06	5.5495e+06	0.294737	4	4	4	4	4	1.30918e+07	1.37676e+07	0.357895	6	6	6	6	6	9.92509e+06	1.01072e+07	0.357895	5	5	5	5	5	7.2114e+06	7.97136e+06	0.357895	4	4
68		ü		AT5G45440.1	AT5G45440.1	Symbols: P-loop containing nucleoside triphosphate hydrolases superfamily protein chr5:18412426-18413466 REVERSE LENGTH=346			[GO:0005524]; GO:0032559; GO:0035639; GO:0030554; GO:0032555; GO:0043168; GO:1901265; GO:1901363; GO:0017076; GO:0032553; GO:0043167; GO:0097159; GO:0036094; GO:0000166; GO:0097367; GO:0005488; GO:0003674_x000D_ [GO:0006952]; GO:0006950; GO:0050896; GO:0008150_x000D_ [GO:0043531]; GO:0032559; GO:0043168; GO:0030554; GO:0032555; GO:0043167; GO:0017076; GO:0032553; GO:0036094; GO:0000166; GO:009736…	Pf00931	1	39.422	40194.2	0	0.0404624	1	1	1	1	1	39275.3	0	0.0404624	1	1	1	1	1	32964.1	0	0.0404624	0	0	0	0	0	32159.1	0	0.0404624	0	0	0	0	0	328375	362981	0.115607	4	1
69		ü		AT5G15960.1	AT5G15960.1	Symbols: KIN1 stress-responsive protein (KIN1) / stress-induced protein (KIN1) chr5:5209992-5210473 FORWARD LENGTH=66	KIN1		[GO:0006970]; GO:0006950; GO:0009628; GO:0050896; GO:0008150_x000D_ [GO:0009409]; GO:0006950; GO:0009266; GO:0050896; GO:0009628; GO:0008150_x000D_ [GO:0009414]; GO:0006950; GO:0009415; GO:0050896; GO:0001101; GO:0009628; GO:1901700; GO:0008150; GO:0042221_x000D_ [GO:0009631]; GO:0009409; GO:0006950; GO:0009266; GO:0050896; GO:0009628; GO:0008150_x000D_ [GO:0009737]; GO:0009725; GO:0033993; GO:00…		2	6.491	6.80697e+06	6.25911e+06	0.712121	4	3	4	3	6	3.60706e+06	2.92499e+06	0.712121	3	2	3	2	4	6.70092e+06	7.0468e+06	0.712121	4	3	4	3	6	2.68318e+06	2.73241e+06	0.712121	1	0	1	0	2	2.28069e+06	2.52103e+06	0.712121	2	1
70		ü		AT5G51300.2; AT5G51300.3; AT5G51300.1	AT5G51300.2|AT5G51300.3|AT5G51300.1	Symbols: splicing factor-related chr5:20849881-20852295 REVERSE LENGTH=804<|>Symbols: splicing factor-related chr5:20849881-20852295 REVERSE LENGTH=804<|>Symbols: splicing factor-related chr5:20849881-20852295 REVERSE LENGTH=804	SF1		[GO:0003723]; GO:0003676; GO:0097159; GO:0005488; GO:0003674_x000D_ [GO:0005634]; GO:0043231; GO:0043227; GO:0043229; GO:0043226; GO:0005622; GO:0110165; GO:0005575_x000D_ [GO:0005654]; GO:0110165; GO:0031981; GO:0005575; GO:0070013; GO:0005634; GO:0043233; GO:0043229; GO:0043231; GO:0031974; GO:0043226; GO:0005622; GO:0043227_x000D_ [GO:0005681]; GO:0140513; GO:1990904; GO:0032991; GO:0005634; G…	Pf00076, Pf16275, Pf22675	2	86.996	414597	381228	0.0435323	3	3	3	3	3	315093	255511	0.0597015	2	2	2	2	2	244843	257481	0.0597015	2	2	2	2	2	263351	268183	0.0597015	1	1	1	1	1	39649.2	43827.6	0.0597015	0	0
1914		ü		AT1G33120.1; AT1G33140.1	AT1G33120.1|AT1G33140.1	Symbols: Ribosomal protein L6 family chr1:12010986-12012223 FORWARD LENGTH=194<|>Symbols: PGY2 Ribosomal protein L6 family chr1:12023360-12024502 FORWARD LENGTH=194	RPL9B; RPL9C		[GO:0003729]; GO:0003723; GO:0003676; GO:0097159; GO:0005488; GO:0003674_x000D_ [GO:0003735]; GO:0005198; GO:0003674_x000D_ [GO:0006412]; GO:0009059; GO:0019538; GO:0010467; GO:0009058; GO:0043170; GO:0044238; GO:0008152; GO:0009987; GO:0008150_x000D_ [GO:0019843]; GO:0003723; GO:0003676; GO:0097159; GO:0005488; GO:0003674	Pf00347	12	22.004	2.48533e+08	2.2853e+08	0.659794	14	11	14	11	21	1.74731e+08	1.4169e+08	0.664948	13	11	13	11	18	1.44025e+08	1.51459e+08	0.664948	15	12	15	12	19	1.44455e+08	1.47105e+08	0.664948	16	13	16	13	20	1.99424e+08	2.2044e+08	0.664948	14	11
2360		ü		AT3G08580.1; AT3G08580.2	AT3G08580.1|AT3G08580.2	Symbols: AAC1 ADP/ATP carrier 1 chr3:2605706-2607030 REVERSE LENGTH=381<|>Symbols: AAC1 ADP/ATP carrier 1 chr3:2605706-2607030 REVERSE LENGTH=381	AAC1		[GO:0003729]; GO:0003723; GO:0003676; GO:0097159; GO:0005488; GO:0003674_x000D_ [GO:0005471]; GO:0005347; GO:0015217; GO:0015297; GO:0000295; GO:0005346; GO:0008514; GO:0015867; GO:0015866; GO:0015291; GO:0015216; GO:0051503; GO:1901505; GO:0022857; GO:0015711; GO:0015868; GO:0022804; GO:0015215; GO:0015865; GO:1901264; GO:0005215; GO:0055085; GO:0006810; GO:0015605; GO:0015932; GO:1901679; GO:00…	Pf00153	14	41.449	2.47047e+08	2.27163e+08	0.338583	21	8	22	8	33	1.58412e+08	1.28457e+08	0.356955	19	9	19	9	28	2.09922e+08	2.20757e+08	0.380577	22	10	24	10	37	2.18673e+08	2.22685e+08	0.380577	19	8	20	8	32	2.17397e+08	2.40307e+08	0.380577	21	9
73				AT5G45280.2	AT5G45280.2; AT5G45280.1	Symbols: Pectinacetylesterase family protein chr5:18346862-18349488 FORWARD LENGTH=391	PAE11		[GO:0005576]; GO:0110165; GO:0005575_x000D_ [GO:0016787]; GO:0003824; GO:0003674_x000D_ [GO:0071555]; GO:0045229; GO:0071554; GO:0016043; GO:0009987; GO:0071840; GO:0008150	Pf03283	2	41.982	618630	568839	0.0664962	2	1	2	1	2	69315.3	56208.2	0.0664962	1	0	1	0	1	306024	321820	0.14578	4	2	4	2	4	266232	271117	0.14578	2	1	2	1	2	325610	359924	0.14578	4	2
74		ü		AT3G48330.1; AT3G48330.2	AT3G48330.1|AT3G48330.2	Symbols: PIMT1, ATPIMT1 protein-l-isoaspartate methyltransferase 1 chr3:17892969-17893975 REVERSE LENGTH=230<|>Symbols: PIMT1 protein-l-isoaspartate methyltransferase 1 chr3:17892969-17893975 REVERSE LENGTH=230	PIMT1		[GO:0004719]; GO:0008757; GO:0051998; GO:0008168; GO:0008276; GO:0010340; GO:0016741; GO:0140096; GO:0008171; GO:0016740; GO:0003824; GO:0003674_x000D_ [GO:0005737]; GO:0110165; GO:0005622; GO:0005575_x000D_ [GO:0009651]; GO:0006970; GO:0006950; GO:0009628; GO:0050896; GO:0008150_x000D_ [GO:0009737]; GO:0009725; GO:0033993; GO:0097305; GO:0009719; GO:0042221; GO:1901700; GO:0050896; GO:0008150_x0…	Pf01135	2	24.598	353895	325411	0.113043	2	2	2	2	2	2.62376e+06	2.12762e+06	0.113043	0	0	0	0	0	344408	362185	0.113043	2	2	2	2	2	4.55881e+06	4.64246e+06	0.113043	2	2	2	2	2	2.95379e+06	3.26508e+06	0.113043	2	2
433	ü	ü		cont_P81605.2	cont_P81605.2	Dermcidin	DCD		[GO:0005216]; GO:0015075; GO:0015267; GO:0022857; GO:0034220; GO:0022803; GO:0005215; GO:0055085; GO:0006811; GO:0003674; GO:0006810; GO:0009987; GO:0051234; GO:0008150; GO:0051179_x000D_ [GO:0005576]; GO:0110165; GO:0005575_x000D_ [GO:0006508]; GO:0019538; GO:0043170; GO:0044238; GO:0008152; GO:0009987; GO:0008150_x000D_ [GO:0008233]; GO:0016787; GO:0140096; GO:0003824; GO:0003674_x000D_ [GO:000…	Pf15291	4	11.277	8.45346e+07	7.77308e+07	0.3	3	3	3	3	5	1.03157e+08	8.36504e+07	0.363636	6	6	6	6	8	2.46601e+08	2.59329e+08	0.363636	6	6	6	6	9	1.90822e+08	1.94323e+08	0.363636	5	5	5	5	8	7.22571e+07	7.98719e+07	0.363636	5	5
2378				AT5G02960.1	AT5G02960.1; AT3G09680.1	Symbols: Ribosomal protein S12/S23 family protein chr5:693280-694396 REVERSE LENGTH=142	RPS23B		[GO:0003729]; GO:0003723; GO:0003676; GO:0097159; GO:0005488; GO:0003674_x000D_ [GO:0003735]; GO:0005198; GO:0003674_x000D_ [GO:0006412]; GO:0009059; GO:0019538; GO:0010467; GO:0009058; GO:0043170; GO:0044238; GO:0008152; GO:0009987; GO:0008150	Pf00164	7	15.726	1.33859e+08	1.23085e+08	0.528169	9	9	9	9	13	2.34245e+08	1.89951e+08	0.528169	10	10	10	10	20	9.68428e+07	1.01842e+08	0.528169	8	8	8	8	12	1.05983e+08	1.07927e+08	0.528169	7	7	7	7	11	1.36706e+08	1.51112e+08	0.528169	9	9
77				AT1G34760.1	AT1G34760.1; AT1G34760.2; AT2G42590.3; AT1G26480.1; AT2G42590.2; AT2G42590.1	Symbols: GRF11, GF14 OMICRON, RHS5 general regulatory factor 11 chr1:12744062-12745603 REVERSE LENGTH=255			[GO:0005634]; GO:0043231; GO:0043227; GO:0043229; GO:0043226; GO:0005622; GO:0110165; GO:0005575_x000D_ [GO:0005737]; GO:0110165; GO:0005622; GO:0005575	Pf00244	1	29.104	40194.2	0	0.0392157	2	0	2	0	3	39275.3	0	0.0392157	1	0	1	0	1	32964.1	0	0.0705882	3	0	3	0	4	32159.1	0	0.0705882	3	0	3	0	3	232996	257550	0.101961	4	1
705				AT5G17920.1; AT5G17920.2	AT5G17920.1|AT5G17920.2; AT2G43800.1; AT5G20980.2|AT5G20980.1	Symbols: ATCIMS, ATMETS, ATMS1 Cobalamin-independent synthase family protein chr5:5935771-5939195 FORWARD LENGTH=765<|>Symbols: ATCIMS Cobalamin-independent synthase family protein chr5:5935771-5939195 FORWARD LENGTH=765	MS1		[GO:0003729]; GO:0003723; GO:0003676; GO:0097159; GO:0005488; GO:0003674_x000D_ [GO:0003871]; GO:0008172; GO:0042085; GO:0008168; GO:0016741; GO:0016740; GO:0003824; GO:0003674_x000D_ [GO:0005777]; GO:0042579; GO:0043231; GO:0005737; GO:0043227; GO:0043229; GO:0110165; GO:0005622; GO:0043226; GO:0005575_x000D_ [GO:0005829]; GO:0110165; GO:0005737; GO:0005575; GO:0005622_x000D_ [GO:0006346]; GO:01…	Pf01717, Pf08267	34	84.304	2.26475e+08	2.08247e+08	0.528105	43	21	44	22	78	6.55643e+07	5.31666e+07	0.537255	35	17	35	17	50	1.29403e+08	1.36082e+08	0.537255	39	19	39	19	67	1.09409e+08	1.11416e+08	0.537255	38	19	38	19	56	9.12747e+07	1.00894e+08	0.537255	38	19
79		ü		AT1G17100.1	AT1G17100.1	Symbols: SOUL heme-binding family protein chr1:5844766-5845539 FORWARD LENGTH=232	HBP1		[GO:0020037]; GO:0046906; GO:0097159; GO:0005488; GO:0003674	Pf04832	2	25.372	97194.9	89372.1	0	0	0	0	0	0	39275.3	0	0	0	0	0	0	0	424274	446174	0.0991379	1	1	1	1	1	113145	115221	0.0991379	0	0	0	0	0	31704.6	0	0.0991379	0	0
22		ü		AT3G10650.1	AT3G10650.1	Symbols: BEST Arabidopsis thaliana protein match is: nucleoporin-related (TAIR:AT5G20200.1); Has 61042 Blast hits to 31782 proteins in 2093 species: Archae - 202; Bacteria - 16480; Metazoa - 16017; Fungi - 12552; Plants - 1653; Viruses - 629; Other Eukaryotes - 13509 (source: NCBI BLink). chr3:3325562-3330819 REVERSE LENGTH=1309	NUP1		[GO:0005635]; GO:0031967; GO:0005634; GO:0012505; GO:0110165; GO:0043227; GO:0043229; GO:0043231; GO:0005575; GO:0043226; GO:0005622_x000D_ [GO:0005643]; GO:0140513; GO:0005635; GO:0032991; GO:0005634; GO:0031967; GO:0012505; GO:0005575; GO:0043231; GO:0110165; GO:0043227; GO:0043229; GO:0043226; GO:0005622_x000D_ [GO:0005829]; GO:0110165; GO:0005737; GO:0005575; GO:0005622_x000D_ [GO:0006997]; G…		9	135.85	6.03825e+06	5.55225e+06	0.110008	10	10	10	10	17	2.26283e+08	1.83494e+08	0.116119	6	6	6	6	14	1.94088e+08	2.04106e+08	0.138273	8	8	8	8	17	1.38242e+08	1.40778e+08	0.138273	7	7	7	7	13	1.21033e+08	1.33788e+08	0.138273	1	1
797				AT3G15730.1	AT3G15730.1; AT5G25370.1	Symbols: PLDALPHA1, PLD phospholipase D alpha 1 chr3:5330835-5333474 FORWARD LENGTH=810	PLDALPHA1		[GO:0004620]; GO:0016298; GO:0016788; GO:0016787; GO:0003824; GO:0003674_x000D_ [GO:0004630]; GO:0004620; GO:0008081; GO:0016298; GO:0042578; GO:0016788; GO:0016787; GO:0003824; GO:0003674_x000D_ [GO:0005096]; GO:0008047; GO:0030695; GO:0030234; GO:0140677; GO:0060589; GO:0098772; GO:0003674_x000D_ [GO:0005509]; GO:0046872; GO:0043169; GO:0043167; GO:0036094; GO:0005488; GO:0003674_x000D_ [GO:000…	Pf00168, Pf00614, Pf12357	43	91.79	1.91759e+08	1.76325e+08	0.593827	54	42	55	43	87	1.29273e+08	1.04829e+08	0.607407	53	41	54	42	81	2.17769e+08	2.29009e+08	0.623457	59	47	59	47	101	2.26153e+08	2.30303e+08	0.623457	57	45	58	46	99	8.99395e+07	9.94176e+07	0.623457	47	36
1895		ü		AT2G40510.1	AT2G40510.1	Symbols: Ribosomal protein S26e family protein chr2:16918506-16919623 FORWARD LENGTH=133	RPS26B		[GO:0003729]; GO:0003723; GO:0003676; GO:0097159; GO:0005488; GO:0003674_x000D_ [GO:0003735]; GO:0005198; GO:0003674_x000D_ [GO:0006412]; GO:0009059; GO:0019538; GO:0010467; GO:0009058; GO:0043170; GO:0044238; GO:0008152; GO:0009987; GO:0008150	Pf01283	6	14.832	6.27444e+07	5.76944e+07	0.338346	4	0	4	0	4	2.14411e+08	1.73867e+08	0.43609	7	1	7	1	12	4.87103e+07	5.12246e+07	0.43609	4	0	4	0	5	6.50774e+07	6.62715e+07	0.43609	4	0	4	0	5	6.81583e+07	7.5341e+07	0.43609	5	0
83		ü		AT1G74640.1	AT1G74640.1	Symbols: alpha/beta-Hydrolases superfamily protein chr1:28032849-28034659 FORWARD LENGTH=370					2	41.032	40194.2	0	0	0	0	0	0	0	44906.9	36415.3	0	0	0	0	0	0	239524	251888	0.0486486	1	1	1	1	1	116120	118250	0.0486486	1	1	1	1	1	29377.4	32473.3	0.0486486	0	0
84				AT5G17170.1	AT5G17170.1; AT5G17170.2	Symbols: ENH1 rubredoxin family protein chr5:5649335-5650975 FORWARD LENGTH=271	ENH1		[GO:0003729]; GO:0003723; GO:0003676; GO:0097159; GO:0005488; GO:0003674_x000D_ [GO:0005506]; GO:0046914; GO:0046872; GO:0043169; GO:0043167; GO:0036094; GO:0005488; GO:0003674		1	28.441	137520	126452	0	0	0	0	0	0	39275.3	0	0	0	0	0	0	0	32964.1	0	0.0590406	1	1	1	1	1	32159.1	0	0.0590406	0	0	0	0	0	280592	310162	0.0590406	0	0
85		ü		AT1G20330.1	AT1G20330.1	Symbols: SMT2, CVP1, FRL1 sterol methyltransferase 2 chr1:7038968-7040053 REVERSE LENGTH=361	SMT2		[GO:0007389]; GO:0032501; GO:0007275; GO:0008150; GO:0048856; GO:0032502_x000D_ [GO:0008757]; GO:0008168; GO:0016741; GO:0016740; GO:0003824; GO:0003674_x000D_ [GO:0009825]; GO:0016049; GO:0009987; GO:0040007; GO:0008150_x000D_ [GO:0010051]; GO:0003002; GO:0007389; GO:0032501; GO:0007275; GO:0008150; GO:0048856; GO:0032502_x000D_ [GO:0016126]; GO:0006694; GO:0016125; GO:1901617; GO:0008202; GO:00…	Pf08241, Pf08498	1	40.424	40194.2	0	0.0193906	1	0	1	0	1	113923	92380.7	0.0193906	1	0	1	0	1	171405	180252	0.0193906	1	0	1	0	1	97194.6	98977.9	0.0193906	1	0	1	0	1	387838	428710	0.0470914	2	1
1766		ü		AT2G47610.1	AT2G47610.1	Symbols: Ribosomal protein L7Ae/L30e/S12e/Gadd45 family protein chr2:19529854-19531401 FORWARD LENGTH=257	RPL7AA		[GO:0003729]; GO:0003723; GO:0003676; GO:0097159; GO:0005488; GO:0003674_x000D_ [GO:0003735]; GO:0005198; GO:0003674_x000D_ [GO:0042254]; GO:0022613; GO:0044085; GO:0071840; GO:0009987; GO:0008150	Pf01248	15	29.111	1.37285e+08	1.26235e+08	0.48249	17	4	17	4	29	1.22329e+08	9.91978e+07	0.486381	17	4	17	4	27	1.06587e+08	1.12089e+08	0.486381	15	4	15	4	24	1.00223e+08	1.02062e+08	0.486381	16	4	16	4	24	1.36492e+08	1.50876e+08	0.486381	17	4
2177				AT5G02500.1	AT5G02500.1; AT5G02500.2	Symbols: HSC70-1, HSP70-1, AT-HSC70-1, HSC70 heat shock cognate protein 70-1 chr5:554055-556334 REVERSE LENGTH=651	HSP70-1		[GO:0002020]; GO:0019899; GO:0005515; GO:0005488; GO:0003674_x000D_ [GO:0003729]; GO:0003723; GO:0003676; GO:0097159; GO:0005488; GO:0003674_x000D_ [GO:0005524]; GO:0032559; GO:0035639; GO:0030554; GO:0032555; GO:0043168; GO:1901265; GO:1901363; GO:0017076; GO:0032553; GO:0043167; GO:0097159; GO:0036094; GO:0000166; GO:0097367; GO:0005488; GO:0003674_x000D_ [GO:0005634]; GO:0043231; GO:0043227; G…	Pf00012	41	71.313	2.03802e+08	1.87399e+08	0.6298	58	17	58	17	84	1.23592e+08	1.00221e+08	0.6298	55	16	55	16	79	1.49779e+08	1.5751e+08	0.640553	57	15	57	15	86	1.51629e+08	1.54411e+08	0.640553	58	16	58	16	85	1.56024e+08	1.72466e+08	0.640553	58	16
378		ü		AT3G53260.1	AT3G53260.1	Symbols: PAL2, ATPAL2 phenylalanine ammonia-lyase 2 chr3:19744256-19746619 REVERSE LENGTH=717	PAL2		[GO:0005737]; GO:0110165; GO:0005622; GO:0005575_x000D_ [GO:0006559]; GO:0006558; GO:0009074; GO:1902222; GO:0009072; GO:1902221; GO:0046395; GO:0170035; GO:0170040; GO:0006520; GO:0019752; GO:0170033; GO:0170039; GO:0016054; GO:1901606; GO:0044238; GO:0043436; GO:1901605; GO:0006082; GO:0044248; GO:0044282; GO:0009063; GO:0008152; GO:0044281; GO:0009056; GO:0009987; GO:0008150_x000D_ [GO:0006979…	Pf00221	24	77.811	1.82472e+08	1.67786e+08	0.562064	51	35	53	36	97	2.00497e+08	1.62584e+08	0.587169	57	39	61	40	123	1.617e+08	1.70047e+08	0.587169	54	38	57	39	101	9.78791e+07	9.9675e+07	0.587169	46	30	48	30	87	9.02985e+07	9.98145e+07	0.587169	45	30
182	ü	ü		cont_P02754	cont_P02754	Beta-lactoglobulin OS=Bos_taurus GN=LGB PE=1 SV=3	LGB	LGB	[GO:0005576]; GO:0110165; GO:0005575_x000D_ [GO:0019841]; GO:0005501; GO:0019842; GO:0043178; GO:0019840; GO:0036094; GO:0008289; GO:0005488; GO:0003674_x000D_ [GO:0036041]; GO:0005504; GO:0008289; GO:0033293; GO:0005488; GO:0031406; GO:0003674; GO:0043168; GO:0043177; GO:0043167; GO:0036094_x000D_ [GO:0042802]; GO:0005515; GO:0005488; GO:0003674	Pf00061	8	19.87	1.18255e+07	1.08737e+07	0.5	6	6	6	6	8	7.69073e+06	6.23647e+06	0.5	5	5	5	5	6	2.05131e+07	2.1572e+07	0.5	5	5	5	5	8	1.18301e+07	1.20471e+07	0.5	5	5	5	5	7	6.04418e+06	6.68114e+06	0.5	5	5
90				AT3G54440.3	AT3G54440.3; AT3G54440.1; AT3G54440.2	Symbols: glycoside hydrolase family 2 protein chr3:20148494-20157019 REVERSE LENGTH=1120			[GO:0004565]; GO:0015925; GO:0004553; GO:0016798; GO:0016787; GO:0003824; GO:0003674_x000D_ [GO:0005975]; GO:0044238; GO:0008152; GO:0009987; GO:0008150_x000D_ [GO:0009341]; GO:1902494; GO:0032991; GO:0005575_x000D_ [GO:0030246]; GO:0005488; GO:0003674	Pf00703, Pf02836, Pf02837, Pf02929, Pf16353	2	126.747	25842.2	23762.3	0	0	0	0	0	0	39275.3	0	0	0	0	0	0	0	107300	112838	0.0232143	3	3	3	3	3	69028.5	70295	0.0232143	0	0	0	0	0	6278.36	6940	0.0232143	0	0
228	ü	ü		cont_P02662	cont_P02662	Alpha-S1-casein OS=Bos_taurus GN=CSN1S1 PE=1 SV=2	CSN1S1	CSN1S1	[GO:0001540]; GO:0033218; GO:0042277; GO:0005488; GO:0003674_x000D_ [GO:0005615]; GO:0110165; GO:0005576; GO:0005575_x000D_ [GO:0005794]; GO:0043231; GO:0005737; GO:0012505; GO:0043227; GO:0043229; GO:0110165; GO:0005622; GO:0043226; GO:0005575_x000D_ [GO:0005796]; GO:0070013; GO:0005794; GO:0043233; GO:0043229; GO:0043231; GO:0005737; GO:0012505; GO:0031974; GO:0043226; GO:0005622; GO:0043227; G…	Pf00363	8	24.513	3.67342e+07	3.37776e+07	0.406542	9	9	9	9	12	1.9875e+07	1.61167e+07	0.406542	9	9	9	9	12	3.84874e+07	4.04741e+07	0.406542	9	9	9	9	14	3.9423e+07	4.01464e+07	0.406542	9	9	9	9	13	1.92633e+07	2.12933e+07	0.406542	8	8
92				AT5G18130.1	AT5G18130.1; AT5G18130.2	Symbols: unknown protein; BEST Arabidopsis thaliana protein match is: unknown protein (TAIR:AT3G03870.2); Has 1807 Blast hits to 1807 proteins in 277 species: Archae - 0; Bacteria - 0; Metazoa - 736; Fungi - 347; Plants - 385; Viruses - 0; Other Eukaryotes - 339 (source: NCBI BLink). chr5:5995634-5997165 FORWARD LENGTH=280	MRG7.9		[GO:0016020]; GO:0110165; GO:0005575	Pf20705	2	31.41	39930.3	36716.5	0	0	0	0	0	0	39275.3	0	0	0	0	0	0	0	204329	214876	0	0	0	0	0	0	264881	269741	0	0	0	0	0	0	154970	171301	0	0	0
275				AT3G09260.1	AT3G09260.1; AT5G28510.1	Symbols: PYK10, PSR3.1, BGLU23, LEB Glycosyl hydrolase superfamily protein chr3:2840657-2843730 REVERSE LENGTH=524	BGLU23		[GO:0002020]; GO:0019899; GO:0005515; GO:0005488; GO:0003674_x000D_ [GO:0005788]; GO:0070013; GO:0005783; GO:0043233; GO:0043229; GO:0043231; GO:0005737; GO:0012505; GO:0031974; GO:0043226; GO:0005622; GO:0043227; GO:0110165; GO:0005575_x000D_ [GO:0005975]; GO:0044238; GO:0008152; GO:0009987; GO:0008150_x000D_ [GO:0006970]; GO:0006950; GO:0009628; GO:0050896; GO:0008150_x000D_ [GO:0008422]; GO:00…	Pf00232	25	59.683	5.91543e+07	5.43932e+07	0.549618	24	20	24	20	36	3.89631e+06	3.15955e+06	0.549618	8	5	8	5	8	3.56452e+07	3.74851e+07	0.549618	21	17	21	17	29	2.9784e+07	3.03305e+07	0.549618	20	16	20	16	26	1.89138e+08	2.0907e+08	0.599237	32	27
2183				AT1G14320.1	AT1G14320.1; AT1G14320.2	Symbols: SAC52, RPL10, RPL10A Ribosomal protein L16p/L10e family protein chr1:4888270-4889408 FORWARD LENGTH=220	RPL10A		[GO:0003729]; GO:0003723; GO:0003676; GO:0097159; GO:0005488; GO:0003674_x000D_ [GO:0003735]; GO:0005198; GO:0003674_x000D_ [GO:0005634]; GO:0043231; GO:0043227; GO:0043229; GO:0043226; GO:0005622; GO:0110165; GO:0005575_x000D_ [GO:0005737]; GO:0110165; GO:0005622; GO:0005575_x000D_ [GO:0005840]; GO:0043232; GO:0043228; GO:0043229; GO:0043226; GO:0005622; GO:0110165; GO:0005575_x000D_ [GO:0006412…	Pf00252	6	24.901	5.53524e+07	5.08973e+07	0.486364	15	4	15	4	27	1.86488e+08	1.51225e+08	0.486364	17	5	17	5	38	3.58997e+07	3.77528e+07	0.486364	15	4	15	4	25	4.0162e+07	4.08989e+07	0.486364	15	4	15	4	25	5.31669e+07	5.87698e+07	0.486364	16	5
2363				AT5G07090.1	AT5G07090.1; AT2G17360.1; AT5G07090.2; AT2G17360.2	Symbols: Ribosomal protein S4 (RPS4A) family protein chr5:2202410-2203805 FORWARD LENGTH=262	RPS4B		[GO:0003729]; GO:0003723; GO:0003676; GO:0097159; GO:0005488; GO:0003674_x000D_ [GO:0003735]; GO:0005198; GO:0003674_x000D_ [GO:0006412]; GO:0009059; GO:0019538; GO:0010467; GO:0009058; GO:0043170; GO:0044238; GO:0008152; GO:0009987; GO:0008150_x000D_ [GO:0019843]; GO:0003723; GO:0003676; GO:0097159; GO:0005488; GO:0003674_x000D_ [GO:1990904]; GO:0032991; GO:0005575	Pf00467, Pf00900, Pf08071, Pf16121	17	29.855	1.72682e+08	1.58784e+08	0.580153	17	0	17	0	22	1.84182e+08	1.49355e+08	0.610687	19	1	19	1	27	1.28104e+08	1.34717e+08	0.610687	18	1	18	1	23	1.12229e+08	1.14288e+08	0.610687	18	1	18	1	24	1.61061e+08	1.78034e+08	0.610687	18	0
2120		ü		AT2G36880.1; AT2G36880.2	AT2G36880.1|AT2G36880.2	Symbols: MAT3 methionine adenosyltransferase 3 chr2:15479721-15480893 REVERSE LENGTH=390<|>Symbols: MAT3 methionine adenosyltransferase 3 chr2:15479721-15480893 REVERSE LENGTH=390	METK3		[GO:0004478]; GO:0016765; GO:0016740; GO:0003824; GO:0003674_x000D_ [GO:0005524]; GO:0032559; GO:0035639; GO:0030554; GO:0032555; GO:0043168; GO:1901265; GO:1901363; GO:0017076; GO:0032553; GO:0043167; GO:0097159; GO:0036094; GO:0000166; GO:0097367; GO:0005488; GO:0003674_x000D_ [GO:0005634]; GO:0043231; GO:0043227; GO:0043229; GO:0043226; GO:0005622; GO:0110165; GO:0005575_x000D_ [GO:0006556]; G…	Pf00438, Pf02772, Pf02773	23	42.471	1.8027e+08	1.65761e+08	0.641026	24	12	24	12	41	9.67265e+07	7.84362e+07	0.641026	24	12	24	12	33	1.41006e+08	1.48284e+08	0.646154	26	14	26	14	39	1.31741e+08	1.34158e+08	0.646154	24	12	24	12	35	1.46396e+08	1.61824e+08	0.646154	24	13
97				AT2G43050.1	AT2G43050.1; AT3G59010.1	Symbols: ATPMEPCRD Plant invertase/pectin methylesterase inhibitor superfamily chr2:17902508-17904174 FORWARD LENGTH=518	PME16		[GO:0004857]; GO:0030234; GO:0140678; GO:0098772; GO:0003674_x000D_ [GO:0005576]; GO:0110165; GO:0005575_x000D_ [GO:0030599]; GO:0052689; GO:0016788; GO:0016787; GO:0003824; GO:0003674_x000D_ [GO:0042545]; GO:0071555; GO:0045229; GO:0071554; GO:0016043; GO:0009987; GO:0071840; GO:0008150_x000D_ [GO:0045490]; GO:0000272; GO:0045488; GO:0005976; GO:0009057; GO:0016052; GO:0010393; GO:0005975; GO:00…	Pf01095, Pf04043	1	56.553	40194.2	0	0.015444	1	1	1	1	1	119020	96514.5	0.015444	0	0	0	0	0	227274	239006	0.015444	1	1	1	1	1	354525	361030	0.0405405	2	2	2	2	2	214681	237305	0.0405405	1	1
98				AT3G45180.1	AT3G45180.1; AT5G42300.1	Symbols: Ubiquitin-like superfamily protein chr3:16538991-16539212 REVERSE LENGTH=73	UBL5A		[GO:0005634]; GO:0043231; GO:0043227; GO:0043229; GO:0043226; GO:0005622; GO:0110165; GO:0005575_x000D_ [GO:0005829]; GO:0110165; GO:0005737; GO:0005575; GO:0005622_x000D_ [GO:0008380]; GO:0006396; GO:0044238; GO:0010467; GO:0032774; GO:0008152; GO:0009059; GO:0016070; GO:0141187; GO:0009987; GO:0009058; GO:0043170; GO:0090304; GO:0034654; GO:0008150; GO:0006139_x000D_ [GO:0036211]; GO:0019538; G…	Pf00240	1	8.616	40194.2	0	0	0	0	0	0	0	39275.3	0	0	0	0	0	0	0	32964.1	0	0	0	0	0	0	0	32159.1	0	0	0	0	0	0	0	31704.6	0	0	0	0
2375		ü		AT3G48930.1	AT3G48930.1	Symbols: EMB1080 Nucleic acid-binding, OB-fold-like protein chr3:18141017-18142189 REVERSE LENGTH=160	RPS11A		[GO:0003729]; GO:0003723; GO:0003676; GO:0097159; GO:0005488; GO:0003674_x000D_ [GO:0003735]; GO:0005198; GO:0003674_x000D_ [GO:0006412]; GO:0009059; GO:0019538; GO:0010467; GO:0009058; GO:0043170; GO:0044238; GO:0008152; GO:0009987; GO:0008150_x000D_ [GO:0019843]; GO:0003723; GO:0003676; GO:0097159; GO:0005488; GO:0003674	Pf00366, Pf16205	9	17.946	1.50238e+08	1.38146e+08	0.4875	9	4	9	4	15	1.78374e+08	1.44645e+08	0.49375	10	5	10	5	16	9.83978e+07	1.03477e+08	0.49375	8	4	8	4	12	9.80216e+07	9.98201e+07	0.49375	9	4	9	4	14	1.22943e+08	1.35899e+08	0.49375	10	5
100		ü		AT5G44020.1	AT5G44020.1	Symbols: HAD superfamily, subfamily IIIB acid phosphatase chr5:17712433-17714046 FORWARD LENGTH=272	MRH10.13		[GO:0003993]; GO:0016791; GO:0042578; GO:0016788; GO:0016787; GO:0003824; GO:0003674_x000D_ [GO:0045735]; GO:0003674	Pf03767	2	31.037	539749	496307	0.143382	3	2	3	2	3	39275.3	0	0.143382	1	0	1	0	1	248663	261498	0.143382	2	1	2	1	2	32159.1	0	0.143382	2	1	2	1	2	222861	246347	0.143382	2	1
1437				AT5G27850.1	AT5G27850.1; AT2G47570.2|AT2G47570.1	Symbols: Ribosomal protein L18e/L15 superfamily protein chr5:9873169-9874297 FORWARD LENGTH=187	RPL18C		[GO:0003729]; GO:0003723; GO:0003676; GO:0097159; GO:0005488; GO:0003674_x000D_ [GO:0003735]; GO:0005198; GO:0003674_x000D_ [GO:0006412]; GO:0009059; GO:0019538; GO:0010467; GO:0009058; GO:0043170; GO:0044238; GO:0008152; GO:0009987; GO:0008150	Pf17135	11	20.954	9.5227e+07	8.75626e+07	0.449198	9	1	9	1	14	9.56306e+07	7.75475e+07	0.508021	12	2	12	2	20	9.97412e+07	1.0489e+08	0.524064	11	2	11	2	17	6.41045e+07	6.52807e+07	0.524064	8	1	8	1	13	9.88128e+07	1.09226e+08	0.524064	9	1
10		ü		AT1G09010.1	AT1G09010.1	Symbols: glycoside hydrolase family 2 protein chr1:2895259-2899287 REVERSE LENGTH=944	EBM		[GO:0005975]; GO:0044238; GO:0008152; GO:0009987; GO:0008150_x000D_ [GO:0033947]; GO:0004567; GO:0015923; GO:0004553; GO:0016798; GO:0016787; GO:0003824; GO:0003674	Pf00703, Pf02836, Pf17786, Pf18368, Pf22666	52	107.592	2.13708e+06	1.96507e+06	0.0900424	5	5	5	5	7	1.45067e+06	1.17636e+06	0.141949	6	6	6	6	8	2.01727e+06	2.1214e+06	0.152542	6	6	6	6	8	1.74377e+06	1.77577e+06	0.152542	7	7	7	7	9	1.7801e+08	1.96769e+08	0.697034	72	72
103		ü		AT3G44300.1	AT3G44300.1	Symbols: NIT2, AtNIT2 nitrilase 2 chr3:15983351-15985172 FORWARD LENGTH=339	NIT2		[GO:0000257]; GO:0016815; GO:0016810; GO:0016787; GO:0003824; GO:0003674_x000D_ [GO:0003729]; GO:0003723; GO:0003676; GO:0097159; GO:0005488; GO:0003674_x000D_ [GO:0005886]; GO:0016020; GO:0071944; GO:0110165; GO:0005575_x000D_ [GO:0009684]; GO:0009683; GO:0009851; GO:0042435; GO:0072330; GO:0009850; GO:0032787; GO:0042430; GO:0042446; GO:0009058; GO:0046394; GO:0042445; GO:0019752; GO:0008152; G…	Pf00795	2	37.13	188989	173778	0.174041	5	1	5	1	5	102074	82772.1	0.20354	5	0	5	0	5	181272	190629	0.20354	5	1	5	1	5	235572	239894	0.227139	5	2	5	2	5	24647.9	27245.4	0.227139	3	0
104		ü		AT4G39730.1	AT4G39730.1	Symbols: Lipase/lipooxygenase, PLAT/LH2 family protein chr4:18432950-18433581 FORWARD LENGTH=181	PLAT1		[GO:0005783]; GO:0043231; GO:0005737; GO:0012505; GO:0043227; GO:0043229; GO:0110165; GO:0005622; GO:0043226; GO:0005575_x000D_ [GO:0009409]; GO:0006950; GO:0009266; GO:0050896; GO:0009628; GO:0008150_x000D_ [GO:0009414]; GO:0006950; GO:0009415; GO:0050896; GO:0001101; GO:0009628; GO:1901700; GO:0008150; GO:0042221_x000D_ [GO:0009651]; GO:0006970; GO:0006950; GO:0009628; GO:0050896; GO:0008150_x0…	Pf01477	2	20.123	951717	875117	0.154696	2	1	2	1	2	235493	190963	0.154696	0	0	0	0	0	831607	874533	0.154696	2	1	2	1	2	386909	394008	0.154696	1	0	1	0	1	1.42853e+06	1.57907e+06	0.20442	1	1
2260		ü		AT3G04840.1	AT3G04840.1	Symbols: Ribosomal protein S3Ae chr3:1329751-1331418 FORWARD LENGTH=262	RPS3AA		[GO:0003729]; GO:0003723; GO:0003676; GO:0097159; GO:0005488; GO:0003674_x000D_ [GO:0003735]; GO:0005198; GO:0003674_x000D_ [GO:0006412]; GO:0009059; GO:0019538; GO:0010467; GO:0009058; GO:0043170; GO:0044238; GO:0008152; GO:0009987; GO:0008150	Pf01015	8	29.832	1.16533e+08	1.07154e+08	0.675573	24	12	25	13	40	1.2591e+08	1.02102e+08	0.675573	22	10	22	10	42	8.72458e+07	9.17491e+07	0.675573	21	11	21	11	36	7.83553e+07	7.9793e+07	0.675573	21	11	21	11	37	1.29433e+08	1.43074e+08	0.675573	23	12
106		ü		AT3G05540.1	AT3G05540.1	Symbols: Methionine sulfoxide reductase (MSS4-like) family protein chr3:1606487-1608030 REVERSE LENGTH=168					1	19.307	2.35706e+06	2.16735e+06	0.125	2	2	2	2	2	925574	750554	0.125	2	2	2	2	2	1.09052e+07	1.1468e+07	0.125	2	2	2	2	2	6.96613e+06	7.09394e+06	0.125	2	2	2	2	2	773960	855523	0.125	1	1
107				AT3G16520.3	AT3G16520.3; AT3G16520.1; AT3G16520.2	Symbols: UGT88A1 UDP-glucosyl transferase 88A1 chr3:5619355-5620833 REVERSE LENGTH=462	UGT88A1		[GO:0080043]; GO:0035251; GO:0008194; GO:0046527; GO:0016757; GO:0016758; GO:0016740; GO:0003824; GO:0003674_x000D_ [GO:0080044]; GO:0035251; GO:0008194; GO:0046527; GO:0016757; GO:0016758; GO:0016740; GO:0003824; GO:0003674_x000D_ [GO:0080045]; GO:0035251; GO:0008194; GO:0046527; GO:0016757; GO:0016758; GO:0016740; GO:0003824; GO:0003674_x000D_ [GO:0080046]; GO:0035251; GO:0008194; GO:0046527; G…	Pf00201	2	51.172	156311	143730	0.0324675	1	1	1	1	1	567914	460526	0.0324675	1	1	1	1	1	840507	883891	0.0497836	2	2	2	2	3	484257	493142	0.0497836	1	1	1	1	2	65310.7	72193.4	0.0497836	0	0
108		ü		AT4G16155.1	AT4G16155.1	Symbols: dihydrolipoyl dehydrogenases chr4:9153570-9157322 REVERSE LENGTH=630					1	67.048	20936.1	19251	0	0	0	0	0	0	39275.3	0	0	0	0	0	0	0	141568	148875	0.0698413	4	1	4	1	5	28017.3	28531.4	0.0698413	1	1	1	1	1	31704.6	0	0.0698413	0	0
2124				AT1G07770.1; AT5G59850.1; AT1G07770.2	AT1G07770.1|AT5G59850.1|AT1G07770.2; AT2G39590.1	Symbols: RPS15A ribosomal protein S15A chr1:2408413-2409065 REVERSE LENGTH=130<|>Symbols: Ribosomal protein S8 family protein chr5:24112499-24113084 REVERSE LENGTH=130<|>Symbols: RPS15A ribosomal protein S15A chr1:2408413-2409065 REVERSE LENGTH=130	RPS15AA; RPS15AF		[GO:0003735]; GO:0005198; GO:0003674_x000D_ [GO:0006412]; GO:0009059; GO:0019538; GO:0010467; GO:0009058; GO:0043170; GO:0044238; GO:0008152; GO:0009987; GO:0008150	Pf00410	8	14.795	1.70388e+08	1.56674e+08	0.507692	11	4	11	4	15	1.39971e+08	1.13503e+08	0.507692	11	4	11	4	17	1.05123e+08	1.10549e+08	0.507692	9	4	9	4	13	1.044e+08	1.06316e+08	0.507692	12	4	12	4	15	1.37358e+08	1.51834e+08	0.584615	13	4
110		ü		AT4G11790.1	AT4G11790.1	Symbols: Pleckstrin homology (PH) domain superfamily protein chr4:7090456-7093208 FORWARD LENGTH=443			[GO:0005643]; GO:0140513; GO:0005635; GO:0032991; GO:0005634; GO:0031967; GO:0012505; GO:0005575; GO:0043231; GO:0110165; GO:0043227; GO:0043229; GO:0043226; GO:0005622_x000D_ [GO:0015031]; GO:0045184; GO:0071705; GO:0008104; GO:0051234; GO:0006810; GO:0070727; GO:0051179; GO:0033036; GO:0051641; GO:0008150; GO:0009987_x000D_ [GO:0046907]; GO:0006810; GO:0051641; GO:0051649; GO:0051234; GO:000998…	Pf00638	1	47.391	582665	535769	0.0609481	2	2	2	2	3	357065	289546	0.0609481	1	1	1	1	1	356702	375114	0.0609481	1	1	1	1	1	366357	373079	0.115124	2	2	2	2	2	84932.1	93882.6	0.115124	1	1
1804		ü		AT5G39740.2; AT5G39740.1	AT5G39740.2|AT5G39740.1	Symbols: RPL5B ribosomal protein L5 B chr5:15903484-15905185 FORWARD LENGTH=301<|>Symbols: OLI7, RPL5B ribosomal protein L5 B chr5:15903365-15905185 FORWARD LENGTH=301	RPL5B		[GO:0003729]; GO:0003723; GO:0003676; GO:0097159; GO:0005488; GO:0003674_x000D_ [GO:0003735]; GO:0005198; GO:0003674_x000D_ [GO:0005654]; GO:0110165; GO:0031981; GO:0005575; GO:0070013; GO:0005634; GO:0043233; GO:0043229; GO:0043231; GO:0031974; GO:0043226; GO:0005622; GO:0043227_x000D_ [GO:0006412]; GO:0009059; GO:0019538; GO:0010467; GO:0009058; GO:0043170; GO:0044238; GO:0008152; GO:0009987; G…	Pf14204, Pf17144	13	34.416	1.69326e+08	1.55697e+08	0.352159	12	1	12	1	19	9.84585e+07	7.98407e+07	0.352159	14	2	14	2	18	1.08639e+08	1.14246e+08	0.352159	12	2	12	2	17	9.63085e+07	9.80755e+07	0.352159	12	1	12	1	15	1.30496e+08	1.44248e+08	0.352159	12	1
2405				AT5G20280.1	AT5G20280.1; AT1G04920.1	Symbols: ATSPS1F, SPS1F sucrose phosphate synthase 1F chr5:6844994-6849997 REVERSE LENGTH=1043	SPS1		[GO:0005986]; GO:0005985; GO:0046351; GO:0005984; GO:0009312; GO:0009311; GO:0016051; GO:0005975; GO:0009058; GO:0044238; GO:0008152; GO:0009987; GO:0008150_x000D_ [GO:0016157]; GO:0035251; GO:0008194; GO:0046527; GO:0016757; GO:0016758; GO:0016740; GO:0003824; GO:0003674_x000D_ [GO:0046524]; GO:0035251; GO:0008194; GO:0046527; GO:0016757; GO:0016758; GO:0016740; GO:0003824; GO:0003674_x000D_ [GO…	Pf00534, Pf00862, Pf05116	47	117.247	1.32372e+08	1.21718e+08	0.441994	54	46	54	46	81	9.89907e+07	8.02722e+07	0.456376	55	48	55	48	84	1.61743e+08	1.70092e+08	0.475551	61	52	61	52	100	1.50349e+08	1.53108e+08	0.494727	62	52	63	53	100	1.1989e+08	1.32525e+08	0.494727	59	50
1756				AT3G18780.2	AT3G18780.2; AT3G18780.1	Symbols: ACT2, DER1, LSR2, ENL2 actin 2 chr3:6475535-6476832 FORWARD LENGTH=377	ACT2		[GO:0005200]; GO:0005198; GO:0007010; GO:0003674; GO:0006996; GO:0016043; GO:0071840; GO:0009987; GO:0008150_x000D_ [GO:0005524]; GO:0032559; GO:0035639; GO:0030554; GO:0032555; GO:0043168; GO:1901265; GO:1901363; GO:0017076; GO:0032553; GO:0043167; GO:0097159; GO:0036094; GO:0000166; GO:0097367; GO:0005488; GO:0003674_x000D_ [GO:0005737]; GO:0110165; GO:0005622; GO:0005575_x000D_ [GO:0005856]; G…	Pf00022	20	41.85	1.20492e+08	1.10794e+08	0.721485	27	2	28	2	41	7.18304e+07	5.82477e+07	0.721485	25	2	25	2	35	9.70711e+07	1.02082e+08	0.72679	28	2	28	2	42	1.02076e+08	1.03948e+08	0.72679	27	2	27	2	40	8.46297e+07	9.35483e+07	0.72679	28	2
37		ü		AT5G45490.1; AT5G45490.2	AT5G45490.1|AT5G45490.2	Symbols: P-loop containing nucleoside triphosphate hydrolases superfamily protein chr5:18431064-18432128 FORWARD LENGTH=354<|>Symbols: P-loop containing nucleoside triphosphate hydrolases superfamily protein chr5:18431064-18432128 FORWARD LENGTH=354			[GO:0005524]; GO:0032559; GO:0035639; GO:0030554; GO:0032555; GO:0043168; GO:1901265; GO:1901363; GO:0017076; GO:0032553; GO:0043167; GO:0097159; GO:0036094; GO:0000166; GO:0097367; GO:0005488; GO:0003674_x000D_ [GO:0043531]; GO:0032559; GO:0043168; GO:0030554; GO:0032555; GO:0043167; GO:0017076; GO:0032553; GO:0036094; GO:0000166; GO:0097367; GO:0005488; GO:1901265; GO:1901363; GO:0003674; GO:00…	Pf00931	17	40.401	6.11485e+06	5.62269e+06	0.305085	8	8	8	8	9	8.04376e+06	6.52274e+06	0.305085	7	7	7	7	8	7.13969e+06	7.50822e+06	0.305085	5	5	5	5	7	7.96161e+06	8.10769e+06	0.327684	7	7	7	7	8	1.22754e+08	1.3569e+08	0.564972	24	21
102		ü		AT3G16640.1	AT3G16640.1	Symbols: TCTP translationally controlled tumor protein chr3:5669709-5670729 REVERSE LENGTH=168	TCTP1		[GO:0001558]; GO:0040008; GO:0051128; GO:0050789; GO:0050794; GO:0065007; GO:0008150_x000D_ [GO:0007346]; GO:0051726; GO:0050794; GO:0050789; GO:0065007; GO:0008150_x000D_ [GO:0008017]; GO:0015631; GO:0008092; GO:0005515; GO:0005488; GO:0003674_x000D_ [GO:0009791]; GO:0032501; GO:0007275; GO:0008150; GO:0048856; GO:0032502_x000D_ [GO:0009793]; GO:0003006; GO:0009790; GO:0048316; GO:0022414; GO:00…	Pf00838	8	18.898	2.62178e+07	2.41077e+07	0.386905	7	7	7	7	8	1.21085e+07	9.81888e+06	0.386905	6	6	6	6	7	1.02974e+08	1.08289e+08	0.386905	8	8	8	8	13	7.76752e+07	7.91003e+07	0.386905	7	7	7	7	10	8.20437e+06	9.06898e+06	0.386905	5	5
969				AT4G02450.1	AT4G02450.1; AT4G02450.2	Symbols: HSP20-like chaperones superfamily protein chr4:1073987-1075765 REVERSE LENGTH=241	P23-1		[GO:0005634]; GO:0043231; GO:0043227; GO:0043229; GO:0043226; GO:0005622; GO:0110165; GO:0005575_x000D_ [GO:0005829]; GO:0110165; GO:0005737; GO:0005575; GO:0005622_x000D_ [GO:0009408]; GO:0006950; GO:0009266; GO:0050896; GO:0009628; GO:0008150_x000D_ [GO:0010449]; GO:0035266; GO:0048364; GO:0048589; GO:0048507; GO:0099402; GO:0022622; GO:0040007; GO:0032502; GO:0009888; GO:0048856; GO:0048731; G…	Pf04969	11	25.454	1.53698e+08	1.41328e+08	0.385892	12	12	12	12	17	1.04943e+08	8.50988e+07	0.385892	12	12	12	12	15	1.44161e+08	1.51602e+08	0.385892	12	12	12	12	18	1.58711e+08	1.61623e+08	0.385892	13	13	13	13	19	7.03576e+07	7.77721e+07	0.385892	11	11
117				AT1G56700.1; AT1G56700.2	AT1G56700.1|AT1G56700.2; AT1G56700.3	Symbols: Peptidase C15, pyroglutamyl peptidase I-like chr1:21256743-21257640 FORWARD LENGTH=219<|>Symbols: Peptidase C15, pyroglutamyl peptidase I-like chr1:21256743-21257640 FORWARD LENGTH=219			[GO:0005829]; GO:0110165; GO:0005737; GO:0005575; GO:0005622_x000D_ [GO:0006508]; GO:0019538; GO:0043170; GO:0044238; GO:0008152; GO:0009987; GO:0008150_x000D_ [GO:0016920]; GO:0008234; GO:0008242; GO:0008233; GO:0016787; GO:0140096; GO:0003824; GO:0003674	Pf01470	2	24.031	46172.2	42456	0	0	0	0	0	0	39275.3	0	0	0	0	0	0	0	147629	155249	0	0	0	0	0	0	126816	129143	0	0	0	0	0	0	48916.7	54071.7	0	0	0
118		ü		AT2G25430.1	AT2G25430.1	Symbols: epsin N-terminal homology (ENTH) domain-containing protein / clathrin assembly protein-related chr2:10822716-10824677 FORWARD LENGTH=653			[GO:0005545]; GO:0035091; GO:0005543; GO:0008289; GO:0005488; GO:0003674_x000D_ [GO:0005794]; GO:0043231; GO:0005737; GO:0012505; GO:0043227; GO:0043229; GO:0110165; GO:0005622; GO:0043226; GO:0005575_x000D_ [GO:0005905]; GO:0016020; GO:0012505; GO:0110165; GO:0005575_x000D_ [GO:0030136]; GO:0030135; GO:0031410; GO:0097708; GO:0005737; GO:0031982; GO:0043231; GO:0110165; GO:0005622; GO:0043227; G…	Pf07651	2	72.039	77475.1	71239.4	0.14242	7	2	7	2	7	25468.1	20652.2	0.173047	5	2	5	2	5	20383.7	21435.8	0.173047	2	0	2	0	2	23109.5	23533.5	0.173047	3	0	3	0	3	24810.5	27425.1	0.173047	4	1
119				AT2G27710.2; AT2G27710.3; AT2G27710.1	AT2G27710.2|AT2G27710.3|AT2G27710.1; AT2G27710.4	Symbols: 60S acidic ribosomal protein family chr2:11816929-11817670 FORWARD LENGTH=115<|>Symbols: 60S acidic ribosomal protein family chr2:11816929-11817670 FORWARD LENGTH=115<|>Symbols: 60S acidic ribosomal protein family chr2:11816929-11817670 FORWARD LENGTH=115	RPP2B		[GO:0002182]; GO:0006414; GO:0002181; GO:0009059; GO:0006412; GO:0009058; GO:0043170; GO:0019538; GO:0010467; GO:0008152; GO:0044238; GO:0009987; GO:0008150_x000D_ [GO:0003729]; GO:0003723; GO:0003676; GO:0097159; GO:0005488; GO:0003674_x000D_ [GO:0003735]; GO:0005198; GO:0003674_x000D_ [GO:0009409]; GO:0006950; GO:0009266; GO:0050896; GO:0009628; GO:0008150_x000D_ [GO:0022625]; GO:0015934; GO:00…	Pf00428	1	11.437	40194.2	0	0	0	0	0	0	0	39275.3	0	0	0	0	0	0	0	32964.1	0	0.165217	2	1	2	1	2	32159.1	0	0.165217	2	1	2	1	2	31704.6	0	0.165217	1	0
120				AT1G13420.1	AT1G13420.1; AT5G07000.1; AT2G03770.1; AT5G07010.1; AT5G43690.1; AT1G28170.1	Symbols: ATST4B, ST4B sulfotransferase 4B chr1:4604871-4605866 FORWARD LENGTH=331	SOT8		[GO:0005737]; GO:0110165; GO:0005622; GO:0005575_x000D_ [GO:0008146]; GO:0016782; GO:0016740; GO:0003824; GO:0003674_x000D_ [GO:0009735]; GO:0009725; GO:0009719; GO:0042221; GO:0050896; GO:0008150	Pf00685	1	37.685	210472	193532	0.0422961	2	1	2	1	2	103201	83686.1	0.0785498	2	0	2	0	2	210819	221701	0.0785498	3	1	3	1	3	281961	287135	0.129909	5	3	5	3	5	31704.6	0	0.129909	1	0
313				AT1G48610.1	AT1G48610.1; AT1G48610.2	Symbols: AT hook motif-containing protein chr1:17971027-17972798 REVERSE LENGTH=212			[GO:0003677]; GO:0003676; GO:0097159; GO:0005488; GO:0003674		8	21.661	4.23857e+07	3.89743e+07	0.311321	5	5	5	5	6	1.00127e+08	8.11936e+07	0.570755	9	9	9	9	11	3.98783e+07	4.19367e+07	0.570755	9	9	9	9	10	3.7442e+07	3.8129e+07	0.570755	6	6	6	6	7	4.13314e+07	4.56871e+07	0.570755	9	9
1101		ü		AT1G10290.1	AT1G10290.1	Symbols: ADL6, DRP2A dynamin-like protein 6 chr1:3370774-3377120 FORWARD LENGTH=914	DRP2A		[GO:0000139]; GO:0098588; GO:0005794; GO:0031090; GO:0043231; GO:0005737; GO:0012505; GO:0016020; GO:0043227; GO:0043229; GO:0110165; GO:0005622; GO:0043226; GO:0005575_x000D_ [GO:0003924]; GO:0017111; GO:0016462; GO:0016818; GO:0016817; GO:0016787; GO:0003824; GO:0003674_x000D_ [GO:0005525]; GO:0032561; GO:0035639; GO:0019001; GO:0032555; GO:0043168; GO:1901265; GO:1901363; GO:0017076; GO:003255…	Pf00169, Pf00350, Pf01031, Pf02212	31	99.106	1.51987e+08	1.39754e+08	0.737418	92	46	96	48	184	1.35354e+08	1.09759e+08	0.738512	90	47	94	49	194	1.14589e+08	1.20504e+08	0.742888	87	44	90	45	172	1.38197e+08	1.40732e+08	0.742888	90	44	96	48	188	9.76113e+07	1.07898e+08	0.742888	87	43
123		ü		AT5G47320.1	AT5G47320.1	Symbols: RPS19 ribosomal protein S19 chr5:19203801-19204951 FORWARD LENGTH=212	RPS19		[GO:0003723]; GO:0003676; GO:0097159; GO:0005488; GO:0003674_x000D_ [GO:0003729]; GO:0003723; GO:0003676; GO:0097159; GO:0005488; GO:0003674_x000D_ [GO:0003735]; GO:0005198; GO:0003674_x000D_ [GO:0005763]; GO:0000314; GO:0098798; GO:0005761; GO:0015935; GO:0000313; GO:0032991; GO:0005739; GO:0005759; GO:0044391; GO:0005840; GO:0043226; GO:0005575; GO:0043231; GO:0005737; GO:0070013; GO:1990904; G…	Pf00076, Pf00203	2	23.621	187876	172755	0	0	0	0	0	0	91090.4	73865.8	0	0	0	0	0	0	94276.9	99143.3	0.0471698	1	1	1	1	1	80354.8	81829.1	0.0471698	0	0	0	0	0	123298	136291	0.0471698	1	1
4		ü		AT5G45900.1	AT5G45900.1	Symbols: APG7, ATAPG7, ATG7, ATATG7 ThiF family protein chr5:18615304-18618436 FORWARD LENGTH=697	ATG7		[GO:0005737]; GO:0110165; GO:0005622; GO:0005575_x000D_ [GO:0006497]; GO:0036211; GO:0042158; GO:0019538; GO:0043412; GO:0009059; GO:0042157; GO:0043170; GO:0044238; GO:0009058; GO:0008152; GO:0009987; GO:0008150_x000D_ [GO:0006914]; GO:0009056; GO:0061919; GO:0008152; GO:0009987; GO:0008150_x000D_ [GO:0010150]; GO:0090693; GO:0048366; GO:0032502; GO:0099402; GO:0048827; GO:0008150; GO:0048856; G…	Pf00899, Pf16420	27	76.473	236312	217292	0	0	0	0	0	0	119014	96508.9	0	0	0	0	0	0	249024	261878	0	0	0	0	0	0	163987	166996	0	0	0	0	0	0	1.51399e+08	1.67354e+08	0.487805	35	35
125		ü		AT4G02580.1	AT4G02580.1	Symbols: NADH-ubiquinone oxidoreductase 24 kDa subunit, putative chr4:1134586-1136906 FORWARD LENGTH=255			[GO:0005739]; GO:0043231; GO:0005737; GO:0043227; GO:0043229; GO:0110165; GO:0005622; GO:0043226; GO:0005575_x000D_ [GO:0005747]; GO:0005575_x000D_ [GO:0008137]; GO:0009055; GO:0015078; GO:0015453; GO:0016655; GO:0022853; GO:0003674; GO:0008324; GO:0022890; GO:1902600; GO:0015399; GO:0016651; GO:0015075; GO:0022804; GO:0098655; GO:0015318; GO:0098662; GO:0016491; GO:0022857; GO:0034220; GO:000681…	Pf01257	2	28.37	301965	277661	0	0	0	0	0	0	183823	149063	0	0	0	0	0	0	770696	810478	0.0980392	2	2	2	2	2	496398	505506	0.0980392	0	0	0	0	0	54423.5	60158.9	0.0980392	0	0
126		ü		AT1G78630.1	AT1G78630.1	Symbols: emb1473 Ribosomal protein L13 family protein chr1:29575997-29577406 FORWARD LENGTH=241	RPL13		[GO:0003729]; GO:0003723; GO:0003676; GO:0097159; GO:0005488; GO:0003674_x000D_ [GO:0003735]; GO:0005198; GO:0003674_x000D_ [GO:0005840]; GO:0043232; GO:0043228; GO:0043229; GO:0043226; GO:0005622; GO:0110165; GO:0005575_x000D_ [GO:0006412]; GO:0009059; GO:0019538; GO:0010467; GO:0009058; GO:0043170; GO:0044238; GO:0008152; GO:0009987; GO:0008150_x000D_ [GO:1990904]; GO:0032991; GO:0005575	Pf00572	2	26.772	364429	335098	0	0	0	0	0	0	52287.1	42400	0	0	0	0	0	0	108722	114334	0	0	0	0	0	0	32159.1	0	0	0	0	0	0	0	197149	217925	0.0788382	1	1
127		ü		AT2G41090.1	AT2G41090.1	Symbols: Calcium-binding EF-hand family protein chr2:17135823-17136618 FORWARD LENGTH=191	CML10		[GO:0005509]; GO:0046872; GO:0043169; GO:0043167; GO:0036094; GO:0005488; GO:0003674_x000D_ [GO:0005737]; GO:0110165; GO:0005622; GO:0005575_x000D_ [GO:0034599]; GO:0006979; GO:0062197; GO:0006950; GO:0033554; GO:0070887; GO:0050896; GO:0051716; GO:0042221; GO:0008150; GO:0009987_x000D_ [GO:2000082]; GO:0010565; GO:0030656; GO:0043255; GO:0019222; GO:0062012; GO:0006109; GO:0009889; GO:0050794; G…	Pf00036	1	21.714	58865.3	54127.4	0	0	0	0	0	0	336957	273241	0.120419	2	2	2	2	2	161530	169868	0.120419	1	1	1	1	1	192122	195647	0.120419	0	0	0	0	0	31704.6	0	0.120419	0	0
637				AT3G45930.1; AT5G59690.1; AT1G07820.1; AT1G07660.1; AT3G53730.1; AT2G28740.1; AT1G07820.2; AT5G59970.1; AT3G46320.1	AT3G45930.1|AT5G59690.1|AT1G07820.1|AT1G07660.1|AT3G53730.1|AT2G28740.1|AT1G07820.2|AT5G59970.1|AT3G46320.1; AT1G07660.2	Symbols: Histone superfamily protein chr3:16883390-16883701 FORWARD LENGTH=103<|>Symbols: Histone superfamily protein chr5:24051649-24051960 FORWARD LENGTH=103<|>Symbols: Histone superfamily protein chr1:2421435-2421746 REVERSE LENGTH=103<|>Symbols: Histone superfamily protein chr1:2369212-2369523 FORWARD LENGTH=103<|>Symbols: Histone superfamily protein chr3:19912659-19912970 REVERSE LENGTH=103<…			[GO:0000786]; GO:0032993; GO:0000785; GO:0032991; GO:0110165; GO:0005694; GO:0005575; GO:0043232; GO:0043228; GO:0043229; GO:0043226; GO:0005622_x000D_ [GO:0003677]; GO:0003676; GO:0097159; GO:0005488; GO:0003674_x000D_ [GO:0009414]; GO:0006950; GO:0009415; GO:0050896; GO:0001101; GO:0009628; GO:1901700; GO:0008150; GO:0042221_x000D_ [GO:0030527]; GO:0005198; GO:0003674_x000D_ [GO:0046982]; GO:00…	Pf15511	10	11.402	5.78446e+07	5.3189e+07	0.466019	5	5	5	5	7	9.80305e+07	7.94936e+07	0.514563	7	7	7	7	10	6.36378e+07	6.69226e+07	0.524272	6	6	6	6	8	4.16858e+07	4.24506e+07	0.524272	4	4	4	4	5	7.00255e+07	7.7405e+07	0.524272	7	7
129		ü		AT2G15620.1	AT2G15620.1	Symbols: NIR1, NIR, ATHNIR nitrite reductase 1 chr2:6810552-6812666 FORWARD LENGTH=586	NIR1		[GO:0010167]; GO:1901698; GO:1901700; GO:0042221; GO:0050896; GO:0008150_x000D_ [GO:0020037]; GO:0046906; GO:0097159; GO:0005488; GO:0003674_x000D_ [GO:0042128]; GO:0042126; GO:0071941; GO:0043436; GO:2001057; GO:0008152; GO:0006082; GO:0009987; GO:0044281; GO:0008150_x000D_ [GO:0046872]; GO:0043169; GO:0043167; GO:0036094; GO:0005488; GO:0003674_x000D_ [GO:0048307]; GO:0016664; GO:0098809; GO:00…	Pf01077, Pf03460	2	65.464	343310	315678	0.0375427	2	2	2	2	3	39275.3	0	0.0375427	0	0	0	0	0	59453	62521.8	0.0375427	0	0	0	0	0	74023.4	75381.6	0.0375427	0	0	0	0	0	127179	140581	0.0375427	1	1
130				AT2G01520.1	AT2G01520.1; AT3G26460.1; AT3G26450.1	Symbols: MLP328 MLP-like protein 328 chr2:235992-236881 FORWARD LENGTH=151	MLP328		[GO:0005829]; GO:0110165; GO:0005737; GO:0005575; GO:0005622_x000D_ [GO:0006952]; GO:0006950; GO:0050896; GO:0008150_x000D_ [GO:0010043]; GO:0010038; GO:0042221; GO:0050896; GO:0008150_x000D_ [GO:0010228]; GO:0003006; GO:0009791; GO:0048608; GO:0022414; GO:0032502; GO:0032501; GO:0007275; GO:0048856; GO:0061458; GO:0008150; GO:0048731_x000D_ [GO:0080184]; GO:0014070; GO:0042221; GO:0050896; GO:00…	Pf00407	2	17.502	200989	184813	0.119205	2	0	2	0	2	39275.3	0	0.119205	2	0	2	0	2	511955	538381	0.172185	3	1	3	1	3	32159.1	0	0.172185	2	0	2	0	2	217475	240393	0.172185	2	0
2036				AT2G42740.1	AT2G42740.1; AT5G45775.2|AT3G58700.1|AT4G18730.1; AT5G45775.1	Symbols: RPL16A ribosomal protein large subunit 16A chr2:17791794-17792946 FORWARD LENGTH=182	RPL11A		[GO:0003729]; GO:0003723; GO:0003676; GO:0097159; GO:0005488; GO:0003674_x000D_ [GO:0003735]; GO:0005198; GO:0003674_x000D_ [GO:0006412]; GO:0009059; GO:0019538; GO:0010467; GO:0009058; GO:0043170; GO:0044238; GO:0008152; GO:0009987; GO:0008150_x000D_ [GO:0019843]; GO:0003723; GO:0003676; GO:0097159; GO:0005488; GO:0003674	Pf00281, Pf00673	6	20.818	1.45897e+08	1.34155e+08	0.291209	6	6	6	6	10	1.09193e+08	8.85455e+07	0.32967	7	7	7	7	12	9.12705e+07	9.59816e+07	0.32967	6	6	6	6	10	8.57701e+07	8.73438e+07	0.32967	6	6	6	6	9	1.05992e+08	1.17162e+08	0.32967	5	5
2257				AT5G15200.1	AT5G15200.1; AT5G15200.2; AT5G39850.1	Symbols: Ribosomal protein S4 chr5:4935124-4936334 REVERSE LENGTH=198	RPS9B		[GO:0003729]; GO:0003723; GO:0003676; GO:0097159; GO:0005488; GO:0003674_x000D_ [GO:0003735]; GO:0005198; GO:0003674_x000D_ [GO:0006412]; GO:0009059; GO:0019538; GO:0010467; GO:0009058; GO:0043170; GO:0044238; GO:0008152; GO:0009987; GO:0008150_x000D_ [GO:0019843]; GO:0003723; GO:0003676; GO:0097159; GO:0005488; GO:0003674	Pf00163, Pf01479	12	23.022	1.39918e+08	1.28656e+08	0.510101	15	15	15	15	21	1.172e+08	9.50387e+07	0.510101	14	14	14	14	21	9.48667e+07	9.97634e+07	0.510101	14	14	14	14	21	9.54537e+07	9.7205e+07	0.510101	13	13	13	13	19	1.21077e+08	1.33837e+08	0.510101	15	15
109		ü		AT3G53040.1	AT3G53040.1	Symbols: late embryogenesis abundant protein, putative / LEA protein, putative chr3:19664797-19666405 REVERSE LENGTH=479			[GO:0010227]; GO:0003006; GO:0009838; GO:0048437; GO:0022414; GO:0032502; GO:0007275; GO:0099402; GO:0009908; GO:0008150; GO:0032501; GO:0048856; GO:0048731; GO:0090567; GO:0009791; GO:0048367; GO:0048608; GO:0061458	Pf02987	21	52.053	1.33434e+08	1.22694e+08	0.421712	23	20	23	20	37	5.00415e+07	4.0579e+07	0.421712	19	16	19	16	30	1.31507e+08	1.38295e+08	0.427975	27	23	27	23	42	1.39503e+08	1.42062e+08	0.427975	29	25	29	25	46	1.77955e+07	1.96708e+07	0.427975	18	16
134		ü		AT4G27170.1	AT4G27170.1	Symbols: SESA4, AT2S4 seed storage albumin 4 chr4:13613637-13614137 FORWARD LENGTH=166	AT2S4		[GO:0045735]; GO:0003674	Pf00234	1	19.156	161376	148388	0	0	0	0	0	0	221399	179534	0.0722892	1	1	1	1	1	148639	156312	0.114458	1	0	1	0	1	32159.1	0	0.114458	0	0	0	0	0	31704.6	0	0.114458	0	0
599				AT1G12900.1	AT1G12900.1; AT1G12900.4|AT1G12900.3; AT1G12900.2	Symbols: GAPA-2 glyceraldehyde 3-phosphate dehydrogenase A subunit 2 chr1:4392634-4394283 REVERSE LENGTH=399	GAPA2		[GO:0003729]; GO:0003723; GO:0003676; GO:0097159; GO:0005488; GO:0003674_x000D_ [GO:0006006]; GO:0019318; GO:0005996; GO:0005975; GO:0044281; GO:0044238; GO:0008152; GO:0009987; GO:0008150_x000D_ [GO:0019253]; GO:0019685; GO:0015977; GO:0016051; GO:0015979; GO:0008152; GO:0005975; GO:0009058; GO:0009987; GO:0044238; GO:0008150_x000D_ [GO:0047100]; GO:0043891; GO:0016620; GO:0016903; GO:0016491; G…	Pf00044, Pf02800	16	42.82	1.35607e+08	1.24693e+08	0.508772	28	7	29	7	58	4.49017e+07	3.64111e+07	0.508772	23	6	23	6	42	7.01162e+07	7.37354e+07	0.508772	24	5	24	5	47	4.30489e+07	4.38388e+07	0.508772	24	6	24	6	42	6.09365e+07	6.73582e+07	0.508772	26	6
2250		ü		AT2G34480.1	AT2G34480.1	Symbols: Ribosomal protein L18ae/LX family protein chr2:14532916-14534161 REVERSE LENGTH=178	RPL18AB		[GO:0003729]; GO:0003723; GO:0003676; GO:0097159; GO:0005488; GO:0003674_x000D_ [GO:0003735]; GO:0005198; GO:0003674_x000D_ [GO:0005634]; GO:0043231; GO:0043227; GO:0043229; GO:0043226; GO:0005622; GO:0110165; GO:0005575_x000D_ [GO:0006412]; GO:0009059; GO:0019538; GO:0010467; GO:0009058; GO:0043170; GO:0044238; GO:0008152; GO:0009987; GO:0008150_x000D_ [GO:0009793]; GO:0003006; GO:0009790; GO:00…	Pf01775	11	21.293	1.01308e+08	9.31538e+07	0.432584	12	3	12	3	19	1.34185e+08	1.08811e+08	0.522472	17	7	18	8	29	6.4006e+07	6.73098e+07	0.522472	12	4	12	4	18	5.81908e+07	5.92585e+07	0.522472	13	4	13	4	19	7.3494e+07	8.12391e+07	0.522472	13	4
137		ü		AT1G01940.1	AT1G01940.1	Symbols: Cyclophilin-like peptidyl-prolyl cis-trans isomerase family protein chr1:323082-324719 FORWARD LENGTH=160	CYP18-1		[GO:0003755]; GO:0016859; GO:0140096; GO:0016853; GO:0003824; GO:0003674_x000D_ [GO:0005737]; GO:0110165; GO:0005622; GO:0005575_x000D_ [GO:0006457]; GO:0009987; GO:0051604; GO:0008150; GO:0019538; GO:0010467; GO:0043170; GO:0044238; GO:0009059; GO:0008152; GO:0009058	Pf00160	2	17.492	1.75351e+06	1.61238e+06	0.16875	2	2	2	2	2	1.27308e+06	1.03235e+06	0.16875	2	2	2	2	2	1.32068e+06	1.38885e+06	0.16875	2	2	2	2	2	1.20042e+06	1.22245e+06	0.25	3	3	3	3	3	602667	666178	0.25	1	1
138				AT3G59760.1	AT3G59760.1; AT3G59760.3; AT3G59760.2	Symbols: OASC, ATCS-C O-acetylserine (thiol) lyase isoform C chr3:22072119-22075345 REVERSE LENGTH=433	OASC		[GO:0004124]; GO:0016765; GO:0019344; GO:0016740; GO:0000097; GO:0006534; GO:0009070; GO:0003824; GO:0000096; GO:0044272; GO:0046394; GO:1901605; GO:0009069; GO:0170034; GO:0170038; GO:0003674; GO:0006790; GO:0019752; GO:0009058; GO:0016053; GO:0006520; GO:0170033; GO:0170039; GO:1901607; GO:0008152; GO:0043436; GO:0006082; GO:0044283; GO:0044238; GO:0008652; GO:0009987; GO:0044281; GO:0008150_x0…	Pf00291	2	46.086	131031	120485	0	0	0	0	0	0	85916.6	69670.4	0	0	0	0	0	0	184212	193721	0.034642	1	1	1	1	1	143135	145761	0.034642	1	1	1	1	1	41096.4	45427.3	0.034642	0	0
1781		ü		AT2G31610.1	AT2G31610.1	Symbols: Ribosomal protein S3 family protein chr2:13450384-13451669 FORWARD LENGTH=250	RPS3A		[GO:0003729]; GO:0003723; GO:0003676; GO:0097159; GO:0005488; GO:0003674_x000D_ [GO:0003735]; GO:0005198; GO:0003674_x000D_ [GO:0006412]; GO:0009059; GO:0019538; GO:0010467; GO:0009058; GO:0043170; GO:0044238; GO:0008152; GO:0009987; GO:0008150	Pf00189, Pf07650	14	27.502	1.31682e+08	1.21083e+08	0.576	15	3	15	3	31	8.15064e+07	6.60941e+07	0.608	16	3	16	3	31	7.65163e+07	8.04658e+07	0.608	15	3	15	3	27	7.57942e+07	7.71849e+07	0.608	16	3	16	3	29	1.05335e+08	1.16436e+08	0.608	17	3
140				AT3G50000.1	AT3G50000.1; AT2G23080.2	Symbols: CKA2, ATCKA2 casein kinase II, alpha chain 2 chr3:18534487-18536743 FORWARD LENGTH=403	CKA2		[GO:0004674]; GO:0004672; GO:0016301; GO:0016773; GO:0140096; GO:0016772; GO:0003824; GO:0016740; GO:0003674_x000D_ [GO:0005524]; GO:0032559; GO:0035639; GO:0030554; GO:0032555; GO:0043168; GO:1901265; GO:1901363; GO:0017076; GO:0032553; GO:0043167; GO:0097159; GO:0036094; GO:0000166; GO:0097367; GO:0005488; GO:0003674_x000D_ [GO:0005634]; GO:0043231; GO:0043227; GO:0043229; GO:0043226; GO:000562…	Pf00069	1	47.202	40194.2	0	0	0	0	0	0	0	39275.3	0	0	0	0	0	0	0	32964.1	0	0.0322581	1	0	1	0	2	32159.1	0	0.0322581	1	0	1	0	1	31704.6	0	0.0322581	1	0
141		ü		AT1G73130.1	AT1G73130.1	Symbols: unknown protein; BEST Arabidopsis thaliana protein match is: unknown protein (TAIR:AT1G17780.2); Has 1447 Blast hits to 774 proteins in 215 species: Archae - 0; Bacteria - 679; Metazoa - 377; Fungi - 171; Plants - 42; Viruses - 6; Other Eukaryotes - 172 (source: NCBI BLink). chr1:27499467-27501896 FORWARD LENGTH=646	ATI3C		[GO:0010286]; GO:0009408; GO:0006950; GO:0009266; GO:0050896; GO:0009628; GO:0008150		1	71.025	40194.2	0	0	0	0	0	0	0	39275.3	0	0	0	0	0	0	0	32964.1	0	0	0	0	0	0	0	32159.1	0	0	0	0	0	0	0	185751	205327	0.0526316	3	3
1842		ü		AT1G57660.1; AT1G57860.1	AT1G57660.1|AT1G57860.1	Symbols: Translation protein SH3-like family protein chr1:21355567-21356364 FORWARD LENGTH=164<|>Symbols: Translation protein SH3-like family protein chr1:21430034-21430827 REVERSE LENGTH=164	RPL21E; RPL21F		[GO:0003735]; GO:0005198; GO:0003674_x000D_ [GO:0006412]; GO:0009059; GO:0019538; GO:0010467; GO:0009058; GO:0043170; GO:0044238; GO:0008152; GO:0009987; GO:0008150	Pf01157	7	18.697	1.26571e+08	1.16384e+08	0.506098	13	2	13	2	17	8.64788e+07	7.01262e+07	0.506098	12	2	12	2	15	7.47451e+07	7.86033e+07	0.506098	11	2	11	2	15	7.26653e+07	7.39986e+07	0.506098	11	2	11	2	15	9.28044e+07	1.02585e+08	0.506098	13	2
802				AT1G67090.1	AT1G67090.1; AT1G67090.2	Symbols: RBCS1A ribulose bisphosphate carboxylase small chain 1A chr1:25048465-25049249 REVERSE LENGTH=180	RBCS-1A		[GO:0003729]; GO:0003723; GO:0003676; GO:0097159; GO:0005488; GO:0003674_x000D_ [GO:0009409]; GO:0006950; GO:0009266; GO:0050896; GO:0009628; GO:0008150_x000D_ [GO:0009853]; GO:0043094; GO:0008152; GO:0009987; GO:0008150_x000D_ [GO:0015979]; GO:0008152; GO:0009987; GO:0008150_x000D_ [GO:0016984]; GO:0016831; GO:0016830; GO:0016829; GO:0003824; GO:0003674_x000D_ [GO:0019253]; GO:0019685; GO:001597…	Pf00101, Pf12338	9	20.203	8.77135e+07	8.06538e+07	0.466667	9	6	9	6	16	2.7061e+07	2.1944e+07	0.466667	7	4	7	4	10	5.51701e+07	5.80178e+07	0.466667	7	4	7	4	13	4.77556e+07	4.86318e+07	0.466667	7	4	7	4	13	3.72767e+07	4.12051e+07	0.466667	7	4
604	ü			cont_P04259	cont_P04259; cont_H-INV:HIT000016045; cont_REFSEQ:XP_932229; cont_H-INV:HIT000292931	Keratin, type II cytoskeletal 6B OS=Homo sapiens GN=KRT6B PE=1 SV=5	KRT6B	KRT6B	[GO:0005200]; GO:0005198; GO:0007010; GO:0003674; GO:0006996; GO:0016043; GO:0071840; GO:0009987; GO:0008150_x000D_ [GO:0005829]; GO:0110165; GO:0005737; GO:0005575; GO:0005622_x000D_ [GO:0007398]; GO:0009888; GO:0048856; GO:0032502; GO:0008150_x000D_ [GO:0030280]; GO:0005198; GO:0003674_x000D_ [GO:0031424]; GO:0032501; GO:0030216; GO:0008150; GO:0009913; GO:0043588; GO:0030855; GO:0008544; GO:00…	Pf00038, Pf16208	30	60.03	8.55439e+07	7.86588e+07	0.583333	53	1	53	1	97	5.42654e+07	4.40042e+07	0.595745	53	1	54	1	95	1.21292e+08	1.27553e+08	0.640071	65	3	66	3	125	1.06659e+08	1.08616e+08	0.648936	66	2	67	2	125	5.73024e+07	6.33411e+07	0.648936	58	2
393		ü		AT1G42970.1	AT1G42970.1	Symbols: GAPB glyceraldehyde-3-phosphate dehydrogenase B subunit chr1:16127552-16129584 FORWARD LENGTH=447	GAPB		[GO:0003729]; GO:0003723; GO:0003676; GO:0097159; GO:0005488; GO:0003674_x000D_ [GO:0004365]; GO:0043891; GO:0016620; GO:0016903; GO:0016491; GO:0003824; GO:0003674_x000D_ [GO:0006006]; GO:0019318; GO:0005996; GO:0005975; GO:0044281; GO:0044238; GO:0008152; GO:0009987; GO:0008150_x000D_ [GO:0009409]; GO:0006950; GO:0009266; GO:0050896; GO:0009628; GO:0008150_x000D_ [GO:0009416]; GO:0009314; GO:00…	Pf00044, Pf02672, Pf02800	20	47.63	1.21048e+08	1.11306e+08	0.530201	27	19	27	19	45	2.88224e+07	2.33723e+07	0.530201	21	13	21	13	33	5.70665e+07	6.00121e+07	0.530201	23	15	23	15	40	3.60289e+07	3.669e+07	0.530201	22	14	22	14	35	4.93655e+07	5.45678e+07	0.530201	24	16
146				AT3G19000.1	AT3G19000.1; AT3G19000.2	Symbols: 2-oxoglutarate (2OG) and Fe(II)-dependent oxygenase superfamily protein chr3:6553668-6554987 REVERSE LENGTH=352			[GO:0016491]; GO:0003824; GO:0003674_x000D_ [GO:0046872]; GO:0043169; GO:0043167; GO:0036094; GO:0005488; GO:0003674	Pf03171, Pf14226	1	40.633	218314	200743	0.110795	2	2	2	2	2	133830	108524	0.110795	2	2	2	2	2	156417	164491	0.110795	2	2	2	2	2	161071	164026	0.110795	2	2	2	2	2	111001	122698	0.110795	1	1
147		ü		AT4G00250.1	AT4G00250.1	Symbols: DNA-binding storekeeper protein-related transcriptional regulator chr4:112951-113910 REVERSE LENGTH=319	STKL2		[GO:0000976]; GO:0001067; GO:1990837; GO:0003676; GO:0003690; GO:0043565; GO:0097159; GO:0003677; GO:0005488; GO:0003674_x000D_ [GO:0005634]; GO:0043231; GO:0043227; GO:0043229; GO:0043226; GO:0005622; GO:0110165; GO:0005575_x000D_ [GO:0006355]; GO:0010468; GO:2001141; GO:0010556; GO:0051252; GO:0009889; GO:0060255; GO:0019219; GO:0019222; GO:0080090; GO:0050794; GO:0050789; GO:0065007; GO:000815…	Pf04504, Pf22757	1	35.491	49076.6	45126.6	0.0658307	2	0	2	0	2	163171	132317	0.137931	5	2	5	2	6	44284.7	46570.6	0.137931	2	0	2	0	2	45736.9	46576	0.137931	2	0	2	0	2	60133.4	66470.5	0.137931	2	0
2318				AT3G04400.1; AT2G33370.1; AT1G04480.1	AT3G04400.1|AT2G33370.1|AT1G04480.1; AT3G04400.2	Symbols: emb2171 Ribosomal protein L14p/L23e family protein chr3:1167339-1168308 FORWARD LENGTH=140<|>Symbols: Ribosomal protein L14p/L23e family protein chr2:14143718-14144644 REVERSE LENGTH=140<|>Symbols: Ribosomal protein L14p/L23e family protein chr1:1216110-1217257 FORWARD LENGTH=140	RPL23A; RPL23B; RPL23C		[GO:0003729]; GO:0003723; GO:0003676; GO:0097159; GO:0005488; GO:0003674_x000D_ [GO:0003735]; GO:0005198; GO:0003674_x000D_ [GO:0006412]; GO:0009059; GO:0019538; GO:0010467; GO:0009058; GO:0043170; GO:0044238; GO:0008152; GO:0009987; GO:0008150	Pf00238	8	15.017	1.04602e+08	9.61827e+07	0.671429	10	10	10	10	13	1.20744e+08	9.79118e+07	0.671429	11	11	11	11	17	6.9775e+07	7.33766e+07	0.671429	9	9	9	9	13	5.8662e+07	5.97383e+07	0.671429	9	9	9	9	13	8.38054e+07	9.26372e+07	0.671429	10	10
585				AT3G13235.2; AT3G13235.1	AT3G13235.2|AT3G13235.1; AT3G13235.3	Symbols: ubiquitin family protein chr3:4271492-4274348 REVERSE LENGTH=414<|>Symbols: ubiquitin family protein chr3:4271492-4274348 REVERSE LENGTH=414	DDI1		[GO:0004190]; GO:0004175; GO:0070001; GO:0008233; GO:0016787; GO:0140096; GO:0003824; GO:0003674_x000D_ [GO:0006508]; GO:0019538; GO:0043170; GO:0044238; GO:0008152; GO:0009987; GO:0008150_x000D_ [GO:0031593]; GO:0140030; GO:0005515; GO:0005488; GO:0003674	Pf00240, Pf00627, Pf09668	16	45.331	1.02137e+08	9.39164e+07	0.475845	17	17	17	17	25	7.93701e+07	6.43617e+07	0.495169	19	19	19	19	28	1.06904e+08	1.12422e+08	0.495169	20	20	20	20	31	1.19499e+08	1.21692e+08	0.555556	22	22	22	22	32	6.26776e+07	6.92829e+07	0.555556	18	18
150				AT3G11960.1	AT3G11960.1; AT3G11960.2	Symbols: Cleavage and polyadenylation specificity factor (CPSF) A subunit protein chr3:3786431-3793160 FORWARD LENGTH=1379			[GO:0003676]; GO:0097159; GO:0005488; GO:0003674_x000D_ [GO:0005634]; GO:0043231; GO:0043227; GO:0043229; GO:0043226; GO:0005622; GO:0110165; GO:0005575	Pf03178, Pf10433	1	151.756	40194.2	0	0	0	0	0	0	0	39275.3	0	0	0	0	0	0	0	11277.2	11859.3	0	0	0	0	0	0	9237.88	9407.38	0	0	0	0	0	0	115745	127942	0.00580131	1	1
2352				AT4G36130.1	AT4G36130.1; AT3G51190.1	Symbols: Ribosomal protein L2 family chr4:17097613-17098656 FORWARD LENGTH=258	RPL8C		[GO:0003729]; GO:0003723; GO:0003676; GO:0097159; GO:0005488; GO:0003674_x000D_ [GO:0003735]; GO:0005198; GO:0003674_x000D_ [GO:0006412]; GO:0009059; GO:0019538; GO:0010467; GO:0009058; GO:0043170; GO:0044238; GO:0008152; GO:0009987; GO:0008150	Pf00181, Pf03947	14	27.931	9.10254e+07	8.36992e+07	0.554264	15	4	15	4	23	1.16906e+08	9.47999e+07	0.627907	16	4	16	4	31	6.67585e+07	7.02043e+07	0.627907	14	3	14	3	22	5.92668e+07	6.03542e+07	0.627907	14	3	14	3	20	7.94428e+07	8.78148e+07	0.627907	15	4
152		ü		AT3G14180.1	AT3G14180.1	Symbols: sequence-specific DNA binding transcription factors chr3:4707290-4708621 REVERSE LENGTH=443	ASIL2		[GO:0000976]; GO:0001067; GO:1990837; GO:0003676; GO:0003690; GO:0043565; GO:0097159; GO:0003677; GO:0005488; GO:0003674_x000D_ [GO:0003700]; GO:0140110; GO:0006355; GO:0003674; GO:0010468; GO:2001141; GO:0010556; GO:0051252; GO:0009889; GO:0060255; GO:0019219; GO:0019222; GO:0080090; GO:0050794; GO:0050789; GO:0065007; GO:0008150_x000D_ [GO:0005634]; GO:0043231; GO:0043227; GO:0043229; GO:004322…	Pf13837	2	48.284	88697.7	81558.8	0	0	0	0	0	0	114303	92688.8	0	0	0	0	0	0	70457.4	74094.2	0	0	0	0	0	0	67548.4	68787.7	0	0	0	0	0	0	465061	514071	0.0586907	2	2
153				AT5G08100.1	AT5G08100.1; AT5G08100.2	Symbols: N-terminal nucleophile aminohydrolases (Ntn hydrolases) superfamily protein chr5:2593242-2594586 REVERSE LENGTH=315			[GO:0004067]; GO:0004040; GO:0016811; GO:0016810; GO:0016787; GO:0003824; GO:0003674_x000D_ [GO:0006508]; GO:0019538; GO:0043170; GO:0044238; GO:0008152; GO:0009987; GO:0008150_x000D_ [GO:0008798]; GO:0008242; GO:0070003; GO:0008233; GO:0016787; GO:0140096; GO:0003824; GO:0003674	Pf01112	2	33.007	132654	121977	0.0761905	1	1	1	1	1	39275.3	0	0.0761905	0	0	0	0	0	377867	397371	0.139683	2	2	2	2	2	327278	333282	0.139683	2	2	2	2	2	31704.6	0	0.139683	0	0
620		ü		AT3G60190.1	AT3G60190.1	Symbols: ADL4, ADLP2, EDR3, DRP1E, ADL1E, DL1E DYNAMIN-like 1E chr3:22244367-22247651 REVERSE LENGTH=624	DRP1E		[GO:0003924]; GO:0017111; GO:0016462; GO:0016818; GO:0016817; GO:0016787; GO:0003824; GO:0003674_x000D_ [GO:0005525]; GO:0032561; GO:0035639; GO:0019001; GO:0032555; GO:0043168; GO:1901265; GO:1901363; GO:0017076; GO:0032553; GO:0043167; GO:0097159; GO:0036094; GO:0000166; GO:0097367; GO:0005488; GO:0003674_x000D_ [GO:0005739]; GO:0043231; GO:0005737; GO:0043227; GO:0043229; GO:0110165; GO:000562…	Pf00350, Pf01031, Pf02212	36	69.76	1.12656e+08	1.03589e+08	0.700321	60	43	61	43	134	1.16839e+08	9.47453e+07	0.785256	65	49	68	50	149	9.20928e+07	9.68464e+07	0.785256	59	44	62	45	132	1.05351e+08	1.07284e+08	0.785256	64	47	66	47	142	6.94786e+07	7.68005e+07	0.785256	58	43
155				AT1G62040.2	AT1G62040.2; AT2G05630.2; AT1G62040.1; AT2G05630.1	Symbols: ATG8C Ubiquitin-like superfamily protein chr1:22932782-22934253 FORWARD LENGTH=133					1	15.2	40194.2	0	0	0	0	0	0	0	39275.3	0	0	0	0	0	0	0	32964.1	0	0	0	0	0	0	0	32159.1	0	0	0	0	0	0	0	214937	237588	0.255639	4	1
156	ü	ü		cont_P61626	cont_P61626	Lysozyme C OS=Homo sapiens GN=LYZ PE=1 SV=1	LYZ	LYZ	[GO:0003796]; GO:0004553; GO:0061783; GO:0016798; GO:0003824; GO:0016787; GO:0003674_x000D_ [GO:0005576]; GO:0110165; GO:0005575_x000D_ [GO:0005615]; GO:0110165; GO:0005576; GO:0005575_x000D_ [GO:0006954]; GO:0006952; GO:0006950; GO:0050896; GO:0008150_x000D_ [GO:0019730]; GO:0006959; GO:0140546; GO:0006955; GO:0098542; GO:0002376; GO:0050896; GO:0006952; GO:0051707; GO:0008150; GO:0006950; GO:00…	Pf00062	2	16.526	2.15547e+06	1.98199e+06	0.101351	2	2	2	2	2	2.67514e+06	2.16929e+06	0.182432	3	3	3	3	4	2.63661e+06	2.7727e+06	0.243243	5	5	5	5	6	2.04656e+06	2.08411e+06	0.243243	4	4	4	4	5	552309	610514	0.243243	0	0
157		ü		AT1G03130.1	AT1G03130.1	Symbols: PSAD-2 photosystem I subunit D-2 chr1:753528-754142 REVERSE LENGTH=204	PSAD2		[GO:0003729]; GO:0003723; GO:0003676; GO:0097159; GO:0005488; GO:0003674_x000D_ [GO:0009538]; GO:0098796; GO:0009522; GO:0032991; GO:0016020; GO:0009521; GO:0005575; GO:0110165; GO:0034357; GO:0009579; GO:0043232; GO:0043228; GO:0043229; GO:0043226; GO:0005622_x000D_ [GO:0015979]; GO:0008152; GO:0009987; GO:0008150_x000D_ [GO:0019904]; GO:0005515; GO:0005488; GO:0003674	Pf02531	1	22.293	266380	244940	0.20098	5	1	5	1	6	39275.3	0	0.245098	2	0	2	0	2	59568.3	62643	0.245098	5	0	5	0	6	54343.4	55340.5	0.245098	4	0	4	0	4	73401.9	81137.3	0.245098	4	0
1632				AT2G39730.1	AT2G39730.1; AT2G39730.2; AT2G39730.3	Symbols: RCA rubisco activase chr2:16570951-16573345 REVERSE LENGTH=474	RCA		[GO:0003729]; GO:0003723; GO:0003676; GO:0097159; GO:0005488; GO:0003674_x000D_ [GO:0005524]; GO:0032559; GO:0035639; GO:0030554; GO:0032555; GO:0043168; GO:1901265; GO:1901363; GO:0017076; GO:0032553; GO:0043167; GO:0097159; GO:0036094; GO:0000166; GO:0097367; GO:0005488; GO:0003674_x000D_ [GO:0009409]; GO:0006950; GO:0009266; GO:0050896; GO:0009628; GO:0008150_x000D_ [GO:0009416]; GO:0009314; G…	Pf00004, Pf21228	22	51.948	1.127e+08	1.03629e+08	0.521097	32	32	34	34	56	5.7487e+07	4.66166e+07	0.575949	27	27	29	29	39	8.38389e+07	8.81665e+07	0.575949	31	31	34	34	52	5.37474e+07	5.47336e+07	0.575949	27	27	27	27	37	7.79174e+07	8.61287e+07	0.575949	30	30
2243				AT3G61110.1	AT3G61110.1; AT2G45710.1; AT3G61111.1	Symbols: ARS27A, RS27A ribosomal protein S27 chr3:22611710-22612632 FORWARD LENGTH=86	RPS27B		[GO:0003729]; GO:0003723; GO:0003676; GO:0097159; GO:0005488; GO:0003674_x000D_ [GO:0003735]; GO:0005198; GO:0003674_x000D_ [GO:0005840]; GO:0043232; GO:0043228; GO:0043229; GO:0043226; GO:0005622; GO:0110165; GO:0005575_x000D_ [GO:0006412]; GO:0009059; GO:0019538; GO:0010467; GO:0009058; GO:0043170; GO:0044238; GO:0008152; GO:0009987; GO:0008150_x000D_ [GO:0046872]; GO:0043169; GO:0043167; GO:00…	Pf01667	3	9.594	1.09939e+08	1.01091e+08	0.453488	5	2	5	2	7	9.62017e+07	7.80106e+07	0.453488	5	2	5	2	7	7.22769e+07	7.60076e+07	0.453488	5	2	5	2	6	7.20197e+07	7.33411e+07	0.453488	5	2	5	2	7	1.01597e+08	1.12304e+08	0.453488	5	2
1633		ü		AT2G41840.1	AT2G41840.1	Symbols: Ribosomal protein S5 family protein chr2:17460016-17461398 REVERSE LENGTH=285	RPS2C		[GO:0003729]; GO:0003723; GO:0003676; GO:0097159; GO:0005488; GO:0003674_x000D_ [GO:0003735]; GO:0005198; GO:0003674_x000D_ [GO:0006412]; GO:0009059; GO:0019538; GO:0010467; GO:0009058; GO:0043170; GO:0044238; GO:0008152; GO:0009987; GO:0008150_x000D_ [GO:0031047]; GO:0010629; GO:0010468; GO:0010558; GO:0010556; GO:0009890; GO:0010605; GO:0009889; GO:0060255; GO:0009892; GO:0019222; GO:0048523; G…	Pf00333, Pf03719	15	30.859	1.0771e+08	9.90404e+07	0.526316	19	6	19	6	30	9.24601e+07	7.49765e+07	0.526316	19	7	19	7	31	5.99367e+07	6.30304e+07	0.526316	16	5	16	5	22	5.91417e+07	6.02268e+07	0.526316	16	5	16	5	25	8.28125e+07	9.15396e+07	0.526316	20	7
161		ü		AT5G04280.1	AT5G04280.1	Symbols: RNA-binding (RRM/RBD/RNP motifs) family protein with retrovirus zinc finger-like domain chr5:1192461-1195413 FORWARD LENGTH=310	RZ1C		[GO:0003676]; GO:0097159; GO:0005488; GO:0003674_x000D_ [GO:0003682]; GO:0005488; GO:0003674_x000D_ [GO:0003723]; GO:0003676; GO:0097159; GO:0005488; GO:0003674_x000D_ [GO:0003729]; GO:0003723; GO:0003676; GO:0097159; GO:0005488; GO:0003674_x000D_ [GO:0005634]; GO:0043231; GO:0043227; GO:0043229; GO:0043226; GO:0005622; GO:0110165; GO:0005575_x000D_ [GO:0008270]; GO:0046914; GO:0046872; GO:004316…	Pf00076, Pf00098	1	33.466	175032	160944	0.0322581	1	1	1	1	1	609340	494118	0.145161	4	4	4	4	5	64505.2	67834.8	0.145161	0	0	0	0	0	32159.1	0	0.145161	0	0	0	0	0	186855	206547	0.145161	0	0
162		ü		AT5G03300.1	AT5G03300.1	Symbols: ADK2 adenosine kinase 2 chr5:796573-798997 FORWARD LENGTH=345	ADK2		[GO:0004001]; GO:0016773; GO:0019206; GO:0006167; GO:0016772; GO:0019205; GO:0009165; GO:0009152; GO:0009168; GO:0046033; GO:0016740; GO:0016301; GO:0009117; GO:1901293; GO:0006164; GO:0009150; GO:0009260; GO:0009127; GO:0009156; GO:0009167; GO:0003824; GO:0006753; GO:0034654; GO:0090407; GO:0006163; GO:0072522; GO:0009259; GO:0046390; GO:0009124; GO:0009126; GO:0009161; GO:0003674; GO:0006796; G…	Pf00294	2	37.822	48839.1	44908.2	0.130435	3	1	3	1	3	39275.3	0	0.130435	1	0	1	0	1	76585.5	80538.6	0.165217	4	1	4	1	4	65256	66453.3	0.165217	3	1	3	1	3	31704.6	0	0.165217	1	0
887		ü		AT5G62300.2; AT3G45030.1; AT5G62300.1	AT5G62300.2|AT3G45030.1|AT5G62300.1	Symbols: Ribosomal protein S10p/S20e family protein chr5:25021388-25022235 REVERSE LENGTH=124<|>Symbols: Ribosomal protein S10p/S20e family protein chr3:16471606-16472312 REVERSE LENGTH=124<|>Symbols: Ribosomal protein S10p/S20e family protein chr5:25021388-25022235 REVERSE LENGTH=124	RPS20A; RPS20C		[GO:0003729]; GO:0003723; GO:0003676; GO:0097159; GO:0005488; GO:0003674_x000D_ [GO:0003735]; GO:0005198; GO:0003674_x000D_ [GO:0006412]; GO:0009059; GO:0019538; GO:0010467; GO:0009058; GO:0043170; GO:0044238; GO:0008152; GO:0009987; GO:0008150	Pf00338	6	13.87	8.02478e+07	7.3789e+07	0.475806	7	2	7	2	10	5.52158e+07	4.47749e+07	0.475806	7	2	7	2	10	6.10019e+07	6.41507e+07	0.475806	7	2	7	2	10	5.66816e+07	5.77216e+07	0.475806	6	2	6	2	9	4.64927e+07	5.13923e+07	0.475806	6	2
164				AT3G53620.1	AT3G53620.1; AT2G46860.1; AT1G01050.1	Symbols: AtPPa4, PPa4 pyrophosphorylase 4 chr3:19881491-19883308 FORWARD LENGTH=216	PPA4		[GO:0000287]; GO:0046872; GO:0043169; GO:0043167; GO:0036094; GO:0005488; GO:0003674_x000D_ [GO:0004427]; GO:0016462; GO:0016818; GO:0016817; GO:0016787; GO:0003824; GO:0003674_x000D_ [GO:0005654]; GO:0110165; GO:0031981; GO:0005575; GO:0070013; GO:0005634; GO:0043233; GO:0043229; GO:0043231; GO:0031974; GO:0043226; GO:0005622; GO:0043227_x000D_ [GO:0005829]; GO:0110165; GO:0005737; GO:0005575; G…	Pf00719	1	24.56	808821	743723	0.0925926	2	0	2	0	2	295710	239794	0.0925926	2	0	2	0	2	751439	790226	0.148148	3	1	3	1	3	1.01023e+06	1.02876e+06	0.148148	2	1	2	1	2	695740	769060	0.148148	0	0
818		ü		ATCG00120.1	ATCG00120.1	Symbols: ATPA ATP synthase subunit alpha chrC:9938-11461 REVERSE LENGTH=507	atpA		[GO:0003729]; GO:0003723; GO:0003676; GO:0097159; GO:0005488; GO:0003674_x000D_ [GO:0005524]; GO:0032559; GO:0035639; GO:0030554; GO:0032555; GO:0043168; GO:1901265; GO:1901363; GO:0017076; GO:0032553; GO:0043167; GO:0097159; GO:0036094; GO:0000166; GO:0097367; GO:0005488; GO:0003674_x000D_ [GO:0009409]; GO:0006950; GO:0009266; GO:0050896; GO:0009628; GO:0008150_x000D_ [GO:0010319]; GO:0110165; G…	Pf00006, Pf00306, Pf02874	14	55.294	1.07164e+08	9.85389e+07	0.374753	16	15	16	15	22	3.59573e+07	2.9158e+07	0.374753	15	14	15	14	22	6.08641e+07	6.40057e+07	0.374753	15	14	15	14	23	4.4104e+07	4.49132e+07	0.374753	15	14	15	14	24	7.57035e+07	8.36814e+07	0.374753	15	14
1672				AT5G59910.1	AT5G59910.1; AT5G02570.1; AT3G46030.1; AT3G09480.1; AT2G37470.1; AT3G53650.1	Symbols: HTB4 Histone superfamily protein chr5:24127206-24127658 FORWARD LENGTH=150			[GO:0000786]; GO:0032993; GO:0000785; GO:0032991; GO:0110165; GO:0005694; GO:0005575; GO:0043232; GO:0043228; GO:0043229; GO:0043226; GO:0005622_x000D_ [GO:0003677]; GO:0003676; GO:0097159; GO:0005488; GO:0003674_x000D_ [GO:0030527]; GO:0005198; GO:0003674_x000D_ [GO:0046982]; GO:0046983; GO:0005515; GO:0005488; GO:0003674	Pf00125	7	16.439	7.22584e+07	6.64426e+07	0.4	9	2	9	2	14	5.77016e+07	4.67906e+07	0.4	7	1	7	1	10	8.16818e+07	8.5898e+07	0.4	8	1	8	1	12	5.02115e+07	5.11328e+07	0.4	8	1	8	1	12	6.00972e+07	6.64305e+07	0.453333	9	1
939				AT1G29910.1; AT1G29920.1	AT1G29910.1|AT1G29920.1; AT2G34420.1; AT1G29930.1	Symbols: CAB3, AB180, LHCB1.2 chlorophyll A/B binding protein 3 chr1:10472443-10473246 REVERSE LENGTH=267<|>Symbols: CAB2, AB165, LHCB1.1 chlorophyll A/B-binding protein 2 chr1:10475089-10475892 REVERSE LENGTH=267	LHCB1.1		[GO:0003729]; GO:0003723; GO:0003676; GO:0097159; GO:0005488; GO:0003674_x000D_ [GO:0009522]; GO:0009521; GO:0098796; GO:0034357; GO:0032991; GO:0016020; GO:0009579; GO:0005575; GO:0110165; GO:0043232; GO:0043228; GO:0043229; GO:0043226; GO:0005622_x000D_ [GO:0009523]; GO:0009521; GO:0098796; GO:0034357; GO:0032991; GO:0016020; GO:0009579; GO:0005575; GO:0110165; GO:0043232; GO:0043228; GO:004322…	Pf00504	5	28.209	1.03792e+08	9.5438e+07	0.220974	6	3	6	3	13	2.9269e+07	2.37345e+07	0.220974	4	2	4	2	8	7.21371e+07	7.58606e+07	0.220974	6	3	6	3	13	4.92293e+07	5.01325e+07	0.220974	5	2	5	2	10	5.94347e+07	6.56982e+07	0.220974	6	3
1268		ü		AT3G44010.1; AT4G33865.1; AT3G43980.1	AT3G44010.1|AT4G33865.1|AT3G43980.1	Symbols: Ribosomal protein S14p/S29e family protein chr3:15800175-15801132 REVERSE LENGTH=56<|>Symbols: Ribosomal protein S14p/S29e family protein chr4:16233395-16234114 REVERSE LENGTH=56<|>Symbols: Ribosomal protein S14p/S29e family protein chr3:15778555-15779235 REVERSE LENGTH=56	RPS29A; RPS29B; RPS29C		[GO:0003735]; GO:0005198; GO:0003674_x000D_ [GO:0006412]; GO:0009059; GO:0019538; GO:0010467; GO:0009058; GO:0043170; GO:0044238; GO:0008152; GO:0009987; GO:0008150_x000D_ [GO:0008270]; GO:0046914; GO:0046872; GO:0043169; GO:0043167; GO:0036094; GO:0005488; GO:0003674	Pf00253	3	6.425	9.94816e+06	9.14747e+06	0.5	3	3	3	3	3	1.02751e+08	8.33217e+07	0.5	6	6	6	6	9	5.85249e+06	6.15458e+06	0.5	2	2	2	2	2	8.35213e+06	8.50538e+06	0.5	3	3	3	3	3	8.85747e+06	9.7909e+06	0.5	3	3
1971				AT1G26630.1	AT1G26630.1; AT1G26630.2; AT1G13950.1	Symbols: FBR12, ATELF5A-2, ELF5A-2 Eukaryotic translation initiation factor 5A-1 (eIF-5A 1) protein chr1:9205968-9207098 FORWARD LENGTH=159	ELF5A-2		[GO:0003729]; GO:0003723; GO:0003676; GO:0097159; GO:0005488; GO:0003674_x000D_ [GO:0003743]; GO:0008135; GO:0006413; GO:0090079; GO:0006412; GO:0008152; GO:0003676; GO:0045182; GO:0009059; GO:0019538; GO:0010467; GO:0009987; GO:0097159; GO:0003674; GO:0006417; GO:0009058; GO:0043170; GO:0044238; GO:0008150; GO:0005488; GO:0010608; GO:0051246; GO:0010468; GO:0060255; GO:0080090; GO:0010556; GO:00…	Pf01287, Pf21485	10	17.129	9.79453e+07	9.00621e+07	0.597484	10	7	10	7	12	6.8012e+07	5.51514e+07	0.603774	11	7	11	7	14	6.36311e+07	6.69155e+07	0.72327	11	8	11	8	15	5.52439e+07	5.62575e+07	0.72327	8	6	8	6	10	6.49482e+07	7.17927e+07	0.72327	9	6
1763	ü			cont_P13646.4	cont_P13646.4; cont_Q8N1A0; cont_Q2M2I5; cont_Q9D312; cont_P35900	Keratin, type I cytoskeletal 13	KRT13		[GO:0005198]; GO:0003674_x000D_ [GO:0005829]; GO:0110165; GO:0005737; GO:0005575; GO:0005622_x000D_ [GO:0005856]; GO:0043232; GO:0043228; GO:0043229; GO:0043226; GO:0005622; GO:0110165; GO:0005575_x000D_ [GO:0007010]; GO:0006996; GO:0016043; GO:0071840; GO:0009987; GO:0008150_x000D_ [GO:0030855]; GO:0030154; GO:0060429; GO:0048869; GO:0009888; GO:0009987; GO:0032502; GO:0048856; GO:0008150_x000D_…	Pf00038	21	49.557	6.91081e+07	6.35459e+07	0.342795	29	5	29	5	57	3.42698e+07	2.77896e+07	0.342795	15	0	16	0	37	9.11398e+07	9.58442e+07	0.554585	47	18	48	18	85	8.23865e+07	8.38981e+07	0.572052	45	16	46	16	76	8.56666e+07	9.46945e+07	0.572052	44	14
171				AT1G52400.3; AT1G52400.1	AT1G52400.3|AT1G52400.1; AT5G28510.1; AT1G52400.2	Symbols: BGLU18 beta glucosidase 18 chr1:19515250-19517930 FORWARD LENGTH=528<|>Symbols: BGL1, BGLU18, ATBG1 beta glucosidase 18 chr1:19515250-19517930 FORWARD LENGTH=528	BGLU18		[GO:0005783]; GO:0043231; GO:0005737; GO:0012505; GO:0043227; GO:0043229; GO:0110165; GO:0005622; GO:0043226; GO:0005575_x000D_ [GO:0005788]; GO:0070013; GO:0005783; GO:0043233; GO:0043229; GO:0043231; GO:0005737; GO:0012505; GO:0031974; GO:0043226; GO:0005622; GO:0043227; GO:0110165; GO:0005575_x000D_ [GO:0005975]; GO:0044238; GO:0008152; GO:0009987; GO:0008150_x000D_ [GO:0008422]; GO:0015926; G…	Pf00232	2	60.421	40194.2	0	0.0132576	1	0	1	0	1	39275.3	0	0.0132576	1	0	1	0	1	32964.1	0	0.0132576	1	0	1	0	1	32159.1	0	0.0132576	1	0	1	0	2	170774	188770	0.0871212	3	2
1841				AT4G13940.1	AT4G13940.1; AT4G13940.2; AT4G13940.3; AT4G13940.4	Symbols: HOG1, EMB1395, SAHH1, MEE58, ATSAHH1 S-adenosyl-L-homocysteine hydrolase chr4:8054931-8056676 FORWARD LENGTH=485	SAHH1		[GO:0003729]; GO:0003723; GO:0003676; GO:0097159; GO:0005488; GO:0003674_x000D_ [GO:0004013]; GO:0046508; GO:0016787; GO:0003824; GO:0003674_x000D_ [GO:0006346]; GO:0140719; GO:0031507; GO:0045814; GO:0010629; GO:0040029; GO:0010468; GO:0010558; GO:0006338; GO:0010556; GO:0009890; GO:0010605; GO:0006325; GO:0009889; GO:0060255; GO:0009892; GO:0016043; GO:0019222; GO:0048523; GO:0071840; GO:005079…	Pf00670, Pf05221	25	53.344	8.97753e+07	8.25497e+07	0.657732	32	14	32	14	45	6.31858e+07	5.12378e+07	0.657732	28	12	28	12	33	5.25776e+07	5.52915e+07	0.657732	28	12	28	12	34	5.06167e+07	5.15454e+07	0.657732	28	12	28	12	32	5.42383e+07	5.99541e+07	0.657732	28	11
173		ü		AT1G26550.1	AT1G26550.1	Symbols: FKBP-like peptidyl-prolyl cis-trans isomerase family protein chr1:9171800-9172716 FORWARD LENGTH=142			[GO:0003677]; GO:0003676; GO:0097159; GO:0005488; GO:0003674_x000D_ [GO:0003755]; GO:0016859; GO:0140096; GO:0016853; GO:0003824; GO:0003674_x000D_ [GO:0006364]; GO:0006396; GO:0016072; GO:0042254; GO:0044238; GO:0010467; GO:0032774; GO:0016070; GO:0022613; GO:0008152; GO:0009059; GO:0141187; GO:0090304; GO:0044085; GO:0009987; GO:0009058; GO:0043170; GO:0034654; GO:0006139; GO:0071840; GO:0008150	Pf13616	1	14.848	40194.2	0	0.15493	1	1	1	1	1	514579	417276	0.408451	4	4	4	4	4	126557	133089	0.408451	0	0	0	0	0	116293	118426	0.408451	0	0	0	0	0	108277	119688	0.408451	0	0
174		ü		AT4G17520.1	AT4G17520.1	Symbols: Hyaluronan / mRNA binding family chr4:9771496-9773313 FORWARD LENGTH=360	RGGB		[GO:0003729]; GO:0003723; GO:0003676; GO:0097159; GO:0005488; GO:0003674_x000D_ [GO:0005634]; GO:0043231; GO:0043227; GO:0043229; GO:0043226; GO:0005622; GO:0110165; GO:0005575_x000D_ [GO:0006417]; GO:0010608; GO:0051246; GO:0010468; GO:0060255; GO:0080090; GO:0010556; GO:0019222; GO:0009889; GO:0050794; GO:0050789; GO:0065007; GO:0008150_x000D_ [GO:0048471]; GO:0110165; GO:0005737; GO:0005575; G…	Pf04774, Pf09598	2	38.882	1.72407e+06	1.5853e+06	0.075	3	2	3	2	3	148678	120564	0.075	1	1	1	1	1	1.14687e+06	1.20606e+06	0.075	3	2	3	2	3	258503	263246	0.075	2	2	2	2	2	1.09654e+06	1.2121e+06	0.075	3	2
1466		ü		AT2G31410.1	AT2G31410.1	Symbols: unknown protein; Has 1719 Blast hits to 1091 proteins in 184 species: Archae - 5; Bacteria - 24; Metazoa - 559; Fungi - 169; Plants - 192; Viruses - 1; Other Eukaryotes - 769 (source: NCBI BLink). chr2:13392220-13392819 REVERSE LENGTH=199			[GO:0005634]; GO:0043231; GO:0043227; GO:0043229; GO:0043226; GO:0005622; GO:0110165; GO:0005575	Pf03879	11	22.684	8.82756e+07	8.11707e+07	0.477387	12	12	12	12	19	5.39442e+07	4.37437e+07	0.477387	9	9	9	9	15	4.98434e+07	5.24162e+07	0.477387	9	9	9	9	13	4.02405e+07	4.09788e+07	0.477387	8	8	8	8	13	4.97233e+07	5.49633e+07	0.477387	9	9
1335		ü		AT2G36930.1	AT2G36930.1	Symbols: zinc finger (C2H2 type) family protein chr2:15510002-15511347 REVERSE LENGTH=198			[GO:0003676]; GO:0097159; GO:0005488; GO:0003674_x000D_ [GO:0008270]; GO:0046914; GO:0046872; GO:0043169; GO:0043167; GO:0036094; GO:0005488; GO:0003674	Pf12171	9	22.614	6.95892e+07	6.39883e+07	0.676768	10	10	10	10	12	4.27377e+07	3.46563e+07	0.676768	11	11	11	11	12	3.90674e+07	4.10839e+07	0.742424	9	9	9	9	10	3.15706e+07	3.21498e+07	0.742424	7	7	7	7	8	5.25702e+07	5.81102e+07	0.742424	9	9
177		ü		AT5G30490.2; AT5G30490.1	AT5G30490.2|AT5G30490.1	Symbols: FUNCTIONS IN: molecular_function unknown; INVOLVED IN: biological_process unknown; LOCATED IN: cellular_component unknown; EXPRESSED IN: 22 plant structures; EXPRESSED DURING: 13 growth stages; CONTAINS InterPro DOMAIN/s: Craniofacial development protein 1/Bucentaur (InterPro:IPR011421); Has 333 Blast hits to 324 proteins in 149 species: Archae - 0; Bacteria - 18; Metazoa - 117; Fungi - …				Pf07572	1	26.045	166012	152651	0.0847458	2	2	2	2	2	95113.6	77128.2	0.0847458	1	1	1	1	1	92270.8	97033.5	0.0847458	0	0	0	0	0	75290.1	76671.5	0.0847458	1	1	1	1	1	80881.5	89405.1	0.0847458	0	0
178		ü		AT2G22780.1	AT2G22780.1	Symbols: PMDH1 peroxisomal NAD-malate dehydrogenase 1 chr2:9689995-9691923 REVERSE LENGTH=354	PMDH1		[GO:0005777]; GO:0042579; GO:0043231; GO:0005737; GO:0043227; GO:0043229; GO:0110165; GO:0005622; GO:0043226; GO:0005575_x000D_ [GO:0006097]; GO:0005975; GO:0046487; GO:0044238; GO:0006081; GO:0032787; GO:0008152; GO:0019752; GO:0009987; GO:0043436; GO:0008150; GO:0006082; GO:0044281_x000D_ [GO:0006099]; GO:0044238; GO:0009060; GO:0008152; GO:0045333; GO:0009987; GO:0015980; GO:0008150; GO:000609…	Pf00056, Pf02866	1	37.442	134634	123798	0.0338983	1	0	1	0	1	39275.3	0	0.0338983	0	0	0	0	0	112242	118036	0.163842	3	2	3	2	3	95618.7	97373.1	0.163842	1	0	1	0	1	27682.7	30600	0.163842	0	0
823				AT5G26280.1	AT5G26280.1; AT5G26280.2; AT2G04170.3|AT2G04170.4; AT2G04170.1|AT2G04170.2; AT2G04170.5; AT2G04190.1	Symbols: TRAF-like family protein chr5:9208724-9210403 FORWARD LENGTH=350				Pf00917, Pf22486	15	39.421	3.88104e+07	3.56867e+07	0.477143	15	14	15	14	22	1.74413e+07	1.41433e+07	0.477143	5	4	5	4	5	2.33021e+07	2.45049e+07	0.477143	10	9	10	9	13	3.33489e+07	3.39607e+07	0.477143	13	12	13	12	17	8.35259e+07	9.23282e+07	0.54	19	18
180				AT5G15520.1	AT5G15520.1; AT5G61170.1	Symbols: Ribosomal protein S19e family protein chr5:5037242-5038136 REVERSE LENGTH=143	RPS19B		[GO:0003735]; GO:0005198; GO:0003674_x000D_ [GO:0006412]; GO:0009059; GO:0019538; GO:0010467; GO:0009058; GO:0043170; GO:0044238; GO:0008152; GO:0009987; GO:0008150	Pf01090	1	15.807	440405	404958	0.0559441	1	0	1	0	1	119421	96839	0.0559441	1	0	1	0	1	227193	238920	0.0559441	1	0	1	0	1	183493	186860	0.0559441	1	0	1	0	1	189379	209337	0.0559441	1	0
181		ü		AT3G02080.1	AT3G02080.1	Symbols: Ribosomal protein S19e family protein chr3:364138-365161 REVERSE LENGTH=143	RPS19A		[GO:0003729]; GO:0003723; GO:0003676; GO:0097159; GO:0005488; GO:0003674_x000D_ [GO:0003735]; GO:0005198; GO:0003674_x000D_ [GO:0006412]; GO:0009059; GO:0019538; GO:0010467; GO:0009058; GO:0043170; GO:0044238; GO:0008152; GO:0009987; GO:0008150	Pf01090	2	15.818	1.01893e+06	936923	0.0559441	1	0	1	0	1	700053	567678	0.0559441	1	0	1	0	1	504633	530680	0.0559441	1	0	1	0	1	489137	498112	0.0559441	1	0	1	0	1	634381	701235	0.0559441	1	0
729		ü		AT3G12780.1	AT3G12780.1	Symbols: PGK1 phosphoglycerate kinase 1 chr3:4061127-4063140 REVERSE LENGTH=481	PGK1		[GO:0003729]; GO:0003723; GO:0003676; GO:0097159; GO:0005488; GO:0003674_x000D_ [GO:0004618]; GO:0016301; GO:0016774; GO:0016772; GO:0016740; GO:0003824; GO:0003674_x000D_ [GO:0004672]; GO:0016301; GO:0016773; GO:0140096; GO:0016772; GO:0003824; GO:0016740; GO:0003674_x000D_ [GO:0005524]; GO:0032559; GO:0035639; GO:0030554; GO:0032555; GO:0043168; GO:1901265; GO:1901363; GO:0017076; GO:0032553; G…	Pf00162	22	50.081	3.3737e+07	3.10216e+07	0.442827	20	8	20	8	25	1.3368e+07	1.08402e+07	0.488565	20	8	20	8	24	4.5083e+07	4.74101e+07	0.536383	27	13	27	13	36	2.85582e+07	2.90821e+07	0.536383	22	9	22	9	28	1.64038e+07	1.81325e+07	0.536383	21	9
183				AT1G28290.1	AT1G28290.1; AT1G28290.2	Symbols: AGP31 arabinogalactan protein 31 chr1:9889331-9890843 REVERSE LENGTH=359	AGP31		[GO:0005576]; GO:0110165; GO:0005575_x000D_ [GO:0005886]; GO:0016020; GO:0071944; GO:0110165; GO:0005575_x000D_ [GO:0009505]; GO:0005618; GO:0030312; GO:0110165; GO:0071944; GO:0005575_x000D_ [GO:0009753]; GO:0009725; GO:0070542; GO:0009719; GO:0042221; GO:0033993; GO:1901700; GO:0050896; GO:0008150	Pf01190	1	38.464	304150	279670	0.0501393	2	2	2	2	2	77869.2	63144.6	0.0501393	0	0	0	0	0	152751	160636	0.0501393	0	0	0	0	0	178456	181730	0.0501393	1	1	1	1	1	250187	276552	0.0501393	2	2
468	ü	ü		cont_P10599	cont_P10599	Thioredoxin OS=Homo sapiens GN=TXN PE=1 SV=3	TXN	TXN	[GO:0000122]; GO:0006357; GO:0045892; GO:0006355; GO:1902679; GO:0010468; GO:2001141; GO:0010558; GO:0051253; GO:0010556; GO:0051252; GO:0009890; GO:0010605; GO:0045934; GO:0009889; GO:0060255; GO:0019219; GO:0009892; GO:0019222; GO:0080090; GO:0048523; GO:0050794; GO:0048519; GO:0050789; GO:0065007; GO:0008150_x000D_ [GO:0004791]; GO:0016209; GO:0047134; GO:0003674; GO:0098869; GO:0015035; GO:00…	Pf00085	4	11.73	5.40373e+07	4.9688e+07	0.380952	5	5	5	5	7	4.22056e+07	3.42248e+07	0.380952	5	5	5	5	9	8.2505e+07	8.67637e+07	0.380952	5	5	5	5	9	6.445e+07	6.56325e+07	0.380952	5	5	5	5	8	4.48155e+07	4.95383e+07	0.380952	5	5
1498		ü		AT3G51010.1	AT3G51010.1	Symbols: unknown protein; FUNCTIONS IN: molecular_function unknown; INVOLVED IN: biological_process unknown; LOCATED IN: mitochondrion, plastid; EXPRESSED IN: 22 plant structures; EXPRESSED DURING: 13 growth stages; Has 24 Blast hits to 24 proteins in 9 species: Archae - 0; Bacteria - 0; Metazoa - 0; Fungi - 0; Plants - 24; Viruses - 0; Other Eukaryotes - 0 (source: NCBI BLink). chr3:18946880-189…	F24M12.50				5	21.515	5.07405e+07	4.66566e+07	0.303191	6	6	6	6	7	2.5356e+07	2.05614e+07	0.303191	5	5	5	5	7	4.87933e+07	5.13119e+07	0.303191	6	6	6	6	7	2.35095e+07	2.39408e+07	0.303191	5	5	5	5	7	4.79601e+07	5.30143e+07	0.303191	5	5
186		ü		AT5G59613.1; AT5G59613.2; AT3G46430.1	AT5G59613.1|AT5G59613.2|AT3G46430.1	Symbols: unknown protein; BEST Arabidopsis thaliana protein match is: unknown protein (TAIR:AT3G46430.1); Has 30201 Blast hits to 17322 proteins in 780 species: Archae - 12; Bacteria - 1396; Metazoa - 17338; Fungi - 3422; Plants - 5037; Viruses - 0; Other Eukaryotes - 2996 (source: NCBI BLink). chr5:24016162-24016500 REVERSE LENGTH=55<|>Symbols: unknown protein; FUNCTIONS IN: molecular_function u…	ATP6		[GO:0005743]; GO:0019866; GO:0031966; GO:0031090; GO:0031967; GO:0005740; GO:0016020; GO:0043227; GO:0110165; GO:0043229; GO:0005739; GO:0043226; GO:0005575; GO:0005622; GO:0043231; GO:0005737_x000D_ [GO:0006979]; GO:0006950; GO:0050896; GO:0008150_x000D_ [GO:0009409]; GO:0006950; GO:0009266; GO:0050896; GO:0009628; GO:0008150_x000D_ [GO:0009414]; GO:0006950; GO:0009415; GO:0050896; GO:0001101; G…		2	6.58	7.00011e+06	6.4367e+06	0.381818	2	2	2	2	2	2.32892e+06	1.88853e+06	0.381818	1	1	1	1	1	3.20021e+06	3.3654e+06	0.381818	1	1	1	1	1	2.92005e+06	2.97363e+06	0.381818	1	1	1	1	1	1.50444e+06	1.66298e+06	0.381818	1	1
1745		ü		AT1G04820.1; AT1G50010.1	AT1G04820.1|AT1G50010.1	Symbols: TUA4, TOR2 tubulin alpha-4 chain chr1:1356421-1358266 REVERSE LENGTH=450<|>Symbols: TUA2 tubulin alpha-2 chain chr1:18517737-18519729 FORWARD LENGTH=450	TUBA2		[GO:0000226]; GO:0007010; GO:0007017; GO:0006996; GO:0009987; GO:0016043; GO:0008150; GO:0071840_x000D_ [GO:0000278]; GO:0007049; GO:0009987; GO:0008150_x000D_ [GO:0005200]; GO:0005198; GO:0007010; GO:0003674; GO:0006996; GO:0016043; GO:0071840; GO:0009987; GO:0008150_x000D_ [GO:0005525]; GO:0032561; GO:0035639; GO:0019001; GO:0032555; GO:0043168; GO:1901265; GO:1901363; GO:0017076; GO:0032553; G…	Pf00091, Pf03953	16	49.509	8.12934e+07	7.47504e+07	0.546667	23	1	23	1	33	4.63875e+07	3.76159e+07	0.546667	18	1	18	1	29	5.10225e+07	5.36561e+07	0.546667	20	1	20	1	30	4.5885e+07	4.67269e+07	0.546667	21	1	21	1	30	5.46051e+07	6.03596e+07	0.546667	19	1
1099				AT1G60640.2; AT1G60640.1	AT1G60640.2|AT1G60640.1; AT1G60640.3; AT1G60640.4; AT1G60640.5	Symbols: unknown protein; FUNCTIONS IN: molecular_function unknown; INVOLVED IN: biological_process unknown; LOCATED IN: cellular_component unknown; Has 30201 Blast hits to 17322 proteins in 780 species: Archae - 12; Bacteria - 1396; Metazoa - 17338; Fungi - 3422; Plants - 5037; Viruses - 0; Other Eukaryotes - 2996 (source: NCBI BLink). chr1:22337534-22339513 REVERSE LENGTH=340<|>Symbols: unknown…					6	38.752	8.09181e+07	7.44053e+07	0.326471	7	7	7	7	13	4.75427e+07	3.85527e+07	0.326471	7	7	7	7	12	4.48187e+07	4.71321e+07	0.326471	7	7	7	7	12	2.72988e+07	2.77997e+07	0.326471	5	5	5	5	9	3.92036e+07	4.3335e+07	0.326471	5	5
189				AT1G73960.1	AT1G73960.1; AT1G73960.2	Symbols: TAF2 TBP-associated factor 2 chr1:27805173-27814433 REVERSE LENGTH=1390	TAF2		[GO:0005669]; GO:0090575; GO:0016591; GO:0005667; GO:0140513; GO:0055029; GO:0005654; GO:0032991; GO:0005634; GO:0000428; GO:0110165; GO:0031981; GO:0005575; GO:0043231; GO:0030880; GO:0070013; GO:0043227; GO:0043229; GO:0061695; GO:0140535; GO:0043233; GO:0043226; GO:0005622; GO:1990234; GO:0031974; GO:1902494_x000D_ [GO:0008237]; GO:0008233; GO:0016787; GO:0140096; GO:0003824; GO:0003674_x000D_…	Pf01433	2	155.649	40194.2	0	0.0057554	1	1	1	1	1	13314.8	10797.1	0.0201439	1	1	1	1	1	32964.1	0	0.0201439	1	1	1	1	1	32159.1	0	0.0201439	1	1	1	1	1	31704.6	0	0.0201439	1	1
2029		ü		AT2G09990.1	AT2G09990.1	Symbols: Ribosomal protein S5 domain 2-like superfamily protein chr2:3781442-3781882 FORWARD LENGTH=146	RPS16A		[GO:0003729]; GO:0003723; GO:0003676; GO:0097159; GO:0005488; GO:0003674_x000D_ [GO:0003735]; GO:0005198; GO:0003674_x000D_ [GO:0006412]; GO:0009059; GO:0019538; GO:0010467; GO:0009058; GO:0043170; GO:0044238; GO:0008152; GO:0009987; GO:0008150	Pf00380	7	16.621	4.01984e+07	3.6963e+07	0.486301	8	5	8	5	10	8.00286e+07	6.48957e+07	0.636986	12	8	12	8	18	2.04231e+07	2.14773e+07	0.636986	6	4	6	4	7	1.98087e+07	2.01722e+07	0.636986	7	4	7	4	9	2.69842e+07	2.98279e+07	0.636986	10	7
191		ü		AT2G35120.1	AT2G35120.1	Symbols: Single hybrid motif superfamily protein chr2:14805913-14807274 REVERSE LENGTH=156	GDH2		[GO:0005960]; GO:1990204; GO:1902494; GO:0032991; GO:0005575_x000D_ [GO:0019464]; GO:0006546; GO:0006544; GO:0009071; GO:0009069; GO:0170035; GO:0170040; GO:0170033; GO:0170039; GO:1901606; GO:0046395; GO:1901605; GO:0006520; GO:0019752; GO:0009063; GO:0016054; GO:0044238; GO:0043436; GO:0009056; GO:0006082; GO:0044248; GO:0044282; GO:0008152; GO:0044281; GO:0009987; GO:0008150	Pf01597	2	17.089	805946	741079	0	0	0	0	0	0	147848	119891	0	0	0	0	0	0	872734	917782	0	0	0	0	0	0	260717	265501	0	0	0	0	0	0	175375	193857	0	0	0
192		ü		AT3G18524.1	AT3G18524.1	Symbols: MSH2, ATMSH2 MUTS homolog 2 chr3:6368151-6372409 REVERSE LENGTH=937	MSH2		[GO:0003684]; GO:0003677; GO:0003676; GO:0097159; GO:0005488; GO:0003674_x000D_ [GO:0005524]; GO:0032559; GO:0035639; GO:0030554; GO:0032555; GO:0043168; GO:1901265; GO:1901363; GO:0017076; GO:0032553; GO:0043167; GO:0097159; GO:0036094; GO:0000166; GO:0097367; GO:0005488; GO:0003674_x000D_ [GO:0005634]; GO:0043231; GO:0043227; GO:0043229; GO:0043226; GO:0005622; GO:0110165; GO:0005575_x000D_ [GO…	Pf00488, Pf01624, Pf05188, Pf05190, Pf05192	2	105.437	90895.6	83579.8	0	0	0	0	0	0	151337	122720	0.018143	2	2	2	2	2	84914	89297	0.018143	0	0	0	0	0	56154.5	57184.8	0.018143	1	1	1	1	1	137502	151993	0.018143	2	2
193		ü		AT5G27860.1; AT5G27860.2	AT5G27860.1|AT5G27860.2	Symbols: unknown protein; FUNCTIONS IN: molecular_function unknown; INVOLVED IN: biological_process unknown; LOCATED IN: chloroplast; EXPRESSED IN: pollen tube; Has 35333 Blast hits to 34131 proteins in 2444 species: Archae - 798; Bacteria - 22429; Metazoa - 974; Fungi - 991; Plants - 531; Viruses - 0; Other Eukaryotes - 9610 (source: NCBI BLink). chr5:9875068-9876442 REVERSE LENGTH=177<|>Symbols…					1	20.472	6.26603e+06	5.7617e+06	0.0677966	1	1	1	1	2	736926	597578	0.0677966	1	1	1	1	1	2.0189e+06	2.12311e+06	0.0677966	1	1	1	1	2	1.71175e+06	1.74316e+06	0.0677966	1	1	1	1	2	4.74231e+06	5.24207e+06	0.0677966	2	2
1323		ü		AT4G27090.1	AT4G27090.1	Symbols: Ribosomal protein L14 chr4:13594104-13595187 REVERSE LENGTH=134	RPL14B		[GO:0003729]; GO:0003723; GO:0003676; GO:0097159; GO:0005488; GO:0003674_x000D_ [GO:0003735]; GO:0005198; GO:0003674_x000D_ [GO:0006412]; GO:0009059; GO:0019538; GO:0010467; GO:0009058; GO:0043170; GO:0044238; GO:0008152; GO:0009987; GO:0008150	Pf01929	8	15.496	7.91348e+07	7.27656e+07	0.522388	8	4	8	4	12	4.29405e+07	3.48208e+07	0.522388	8	4	8	4	11	4.42765e+07	4.65619e+07	0.522388	7	4	7	4	10	3.57751e+07	3.64315e+07	0.522388	6	4	6	4	7	5.11382e+07	5.65273e+07	0.522388	8	4
1812				AT1G54270.1	AT1G54270.1; AT1G54270.2	Symbols: EIF4A-2 eif4a-2 chr1:20260495-20262018 FORWARD LENGTH=412	TIF4A-2		[GO:0003724]; GO:0004386; GO:0008186; GO:0140098; GO:0140640; GO:0140657; GO:0003824; GO:0003674_x000D_ [GO:0003729]; GO:0003723; GO:0003676; GO:0097159; GO:0005488; GO:0003674_x000D_ [GO:0003743]; GO:0008135; GO:0006413; GO:0090079; GO:0006412; GO:0008152; GO:0003676; GO:0045182; GO:0009059; GO:0019538; GO:0010467; GO:0009987; GO:0097159; GO:0003674; GO:0006417; GO:0009058; GO:0043170; GO:004423…	Pf00270, Pf00271	19	46.733	7.82437e+07	7.19462e+07	0.480583	25	4	26	4	46	4.43678e+07	3.59781e+07	0.480583	20	3	21	3	35	4.91827e+07	5.17213e+07	0.480583	22	4	23	4	39	4.67269e+07	4.75842e+07	0.480583	21	4	22	4	35	5.22167e+07	5.77195e+07	0.480583	23	4
263				AT3G16460.1; AT3G16460.2	AT3G16460.1|AT3G16460.2; AT2G39330.1	Symbols: Mannose-binding lectin superfamily protein chr3:5593029-5595522 FORWARD LENGTH=705<|>Symbols: Mannose-binding lectin superfamily protein chr3:5593029-5595522 FORWARD LENGTH=705	JAL34		[GO:0030246]; GO:0005488; GO:0003674	Pf01419	29	72.43	2.83484e+07	2.60667e+07	0.387234	21	20	21	20	27	1.76523e+06	1.43144e+06	0.411348	3	3	3	3	3	1.60962e+07	1.6927e+07	0.456738	24	23	24	23	26	1.4887e+07	1.51602e+07	0.469504	23	22	23	22	26	7.81379e+07	8.63724e+07	0.523404	30	29
2262		ü		AT5G02450.1	AT5G02450.1	Symbols: Ribosomal protein L36e family protein chr5:533501-534394 FORWARD LENGTH=108	RPL36C		[GO:0003729]; GO:0003723; GO:0003676; GO:0097159; GO:0005488; GO:0003674_x000D_ [GO:0003735]; GO:0005198; GO:0003674_x000D_ [GO:0006412]; GO:0009059; GO:0019538; GO:0010467; GO:0009058; GO:0043170; GO:0044238; GO:0008152; GO:0009987; GO:0008150	Pf01158	4	12.182	7.61257e+07	6.99987e+07	0.351852	4	3	4	3	5	7.26635e+07	5.89233e+07	0.351852	4	3	4	3	5	6.64493e+07	6.98792e+07	0.351852	4	3	4	3	5	5.7945e+07	5.90082e+07	0.351852	4	3	4	3	5	5.55941e+07	6.14528e+07	0.351852	3	3
198		ü		AT1G49350.1	AT1G49350.1	Symbols: pfkB-like carbohydrate kinase family protein chr1:18265070-18267034 FORWARD LENGTH=378	PUKI		[GO:0005524]; GO:0032559; GO:0035639; GO:0030554; GO:0032555; GO:0043168; GO:1901265; GO:1901363; GO:0017076; GO:0032553; GO:0043167; GO:0097159; GO:0036094; GO:0000166; GO:0097367; GO:0005488; GO:0003674_x000D_ [GO:0005777]; GO:0042579; GO:0043231; GO:0005737; GO:0043227; GO:0043229; GO:0110165; GO:0005622; GO:0043226; GO:0005575_x000D_ [GO:0016301]; GO:0016772; GO:0016740; GO:0003824; GO:000367…	Pf00294	2	40.294	68534.8	63018.8	0	0	0	0	0	0	39275.3	0	0	0	0	0	0	0	114772	120696	0	0	0	0	0	0	104211	106123	0.0396825	1	1	1	1	1	307264	339644	0.124339	2	2
199		ü		AT4G37460.1	AT4G37460.1	Symbols: SRFR1 Tetratricopeptide repeat (TPR)-like superfamily protein chr4:17608623-17615534 REVERSE LENGTH=1052	SRFR1		[GO:0005634]; GO:0043231; GO:0043227; GO:0043229; GO:0043226; GO:0005622; GO:0110165; GO:0005575_x000D_ [GO:0005737]; GO:0110165; GO:0005622; GO:0005575_x000D_ [GO:0005783]; GO:0043231; GO:0005737; GO:0012505; GO:0043227; GO:0043229; GO:0110165; GO:0005622; GO:0043226; GO:0005575_x000D_ [GO:0016020]; GO:0110165; GO:0005575_x000D_ [GO:0031348]; GO:0031347; GO:0048585; GO:0080134; GO:0048519; GO:00…	Pf13181, Pf13432	1	118.033	88961.1	81801	0	0	0	0	0	0	48729.6	39515.2	0	0	0	0	0	0	27631.2	29057.4	0	0	0	0	0	0	30854.8	31420.9	0	0	0	0	0	0	43790.9	48405.7	0.0408745	3	3
2421		ü		ATCG01230.1; ATCG00905.1; ATCG00065.1	ATCG01230.1|ATCG00905.1|ATCG00065.1	Symbols: RPS12B, RPS12 ribosomal protein S12B chrC:139856-140650 FORWARD LENGTH=123<|>Symbols: RPS12C, RPS12 ribosomal protein S12C chrC:97999-98793 REVERSE LENGTH=123<|>Symbols: RPS12A, RPS12 ribosomal protein S12A chrC:69611-69724 REVERSE LENGTH=123	rpl2-A; rpl2-B; rps12; rps12-A; rps12-B		[GO:0003729]; GO:0003723; GO:0003676; GO:0097159; GO:0005488; GO:0003674_x000D_ [GO:0003735]; GO:0005198; GO:0003674_x000D_ [GO:0005840]; GO:0043232; GO:0043228; GO:0043229; GO:0043226; GO:0005622; GO:0110165; GO:0005575_x000D_ [GO:0006412]; GO:0009059; GO:0019538; GO:0010467; GO:0009058; GO:0043170; GO:0044238; GO:0008152; GO:0009987; GO:0008150_x000D_ [GO:0009507]; GO:0009536; GO:0043231; GO:00…	Pf00164	3	13.756	3.57338e+07	3.28577e+07	0.186992	3	3	3	3	4	7.66408e+07	6.21485e+07	0.186992	3	3	3	3	5	2.47358e+07	2.60126e+07	0.186992	3	3	3	3	4	1.78357e+07	1.81629e+07	0.186992	3	3	3	3	4	3.22231e+07	3.5619e+07	0.186992	3	3
201		ü		AT1G17170.1	AT1G17170.1	Symbols: ATGSTU24, GST, GSTU24 glutathione S-transferase TAU 24 chr1:5869895-5870691 FORWARD LENGTH=218	GSTU24		[GO:0004364]; GO:0016765; GO:0016740; GO:0003824; GO:0003674_x000D_ [GO:0005737]; GO:0110165; GO:0005622; GO:0005575_x000D_ [GO:0006749]; GO:0006575; GO:0006790; GO:0043603; GO:0008152; GO:0009987; GO:0008150_x000D_ [GO:0009407]; GO:0009404; GO:0044248; GO:0098754; GO:0019748; GO:0009056; GO:0008150; GO:0009636; GO:0008152; GO:0042221; GO:0009987; GO:0050896_x000D_ [GO:0043295]; GO:0043168; GO:00…	Pf00043, Pf02798	1	25.29	116063	106721	0.0366972	1	0	1	0	1	39275.3	0	0.0366972	1	0	1	0	1	32964.1	0	0.0366972	1	0	1	0	1	32159.1	0	0.0366972	1	0	1	0	1	143062	158138	0.0733945	2	1
202		ü		AT2G26460.1	AT2G26460.1	Symbols: SMU2 RED family protein chr2:11255049-11258913 REVERSE LENGTH=585	SMU2		[GO:0005634]; GO:0043231; GO:0043227; GO:0043229; GO:0043226; GO:0005622; GO:0110165; GO:0005575_x000D_ [GO:0008380]; GO:0006396; GO:0044238; GO:0010467; GO:0032774; GO:0008152; GO:0009059; GO:0016070; GO:0141187; GO:0009987; GO:0009058; GO:0043170; GO:0090304; GO:0034654; GO:0008150; GO:0006139_x000D_ [GO:0016607]; GO:0016604; GO:0110165; GO:0005654; GO:0005575; GO:0031981; GO:0070013; GO:000563…	Pf07807, Pf07808	1	66.29	151271	139096	0.0495727	2	2	2	2	2	53998.6	43787.8	0.0495727	1	1	1	1	1	145134	152626	0.0495727	2	2	2	2	3	145784	148459	0.0495727	2	2	2	2	3	39846.9	44046.1	0.0495727	2	2
1808				AT5G14040.1	AT5G14040.1; AT3G48850.1	Symbols: PHT3;1 phosphate transporter 3;1 chr5:4531059-4532965 REVERSE LENGTH=375	MPT3		[GO:0003729]; GO:0003723; GO:0003676; GO:0097159; GO:0005488; GO:0003674_x000D_ [GO:0005315]; GO:0015103; GO:0015291; GO:0015318; GO:0015698; GO:0022804; GO:0022857; GO:0006810; GO:0005215; GO:0055085; GO:0051234; GO:0003674; GO:0009987; GO:0051179; GO:0008150_x000D_ [GO:0005743]; GO:0019866; GO:0031966; GO:0031090; GO:0031967; GO:0005740; GO:0016020; GO:0043227; GO:0110165; GO:0043229; GO:000573…	Pf00153	16	40.064	7.5e+07	6.89635e+07	0.477333	19	19	19	19	26	3.76428e+07	3.05248e+07	0.477333	13	13	13	13	16	4.7556e+07	5.00107e+07	0.477333	18	18	18	18	23	5.01061e+07	5.10254e+07	0.477333	17	17	17	17	25	4.8673e+07	5.38023e+07	0.477333	17	17
204				AT5G02740.1	AT5G02740.1; AT5G02740.2	Symbols: Ribosomal protein S24e family protein chr5:616517-618267 FORWARD LENGTH=228			[GO:0003676]; GO:0097159; GO:0005488; GO:0003674_x000D_ [GO:0005840]; GO:0043232; GO:0043228; GO:0043229; GO:0043226; GO:0005622; GO:0110165; GO:0005575		2	25.208	256452	235812	0.171053	2	2	2	2	2	39275.3	0	0.171053	0	0	0	0	0	84503.2	88865	0.171053	0	0	0	0	0	60338.5	61445.6	0.171053	0	0	0	0	0	61595	68086.2	0.171053	0	0
205		ü		AT1G65650.1	AT1G65650.1	Symbols: UCH2 Peptidase C12, ubiquitin carboxyl-terminal hydrolase 1 chr1:24415172-24417466 REVERSE LENGTH=330	UCH2		[GO:0004843]; GO:0008234; GO:0101005; GO:0008233; GO:0019783; GO:0016787; GO:0140096; GO:0003824; GO:0003674_x000D_ [GO:0005634]; GO:0043231; GO:0043227; GO:0043229; GO:0043226; GO:0005622; GO:0110165; GO:0005575_x000D_ [GO:0005737]; GO:0110165; GO:0005622; GO:0005575_x000D_ [GO:0006511]; GO:0019941; GO:0043632; GO:0051603; GO:0009057; GO:0006508; GO:0030163; GO:0009056; GO:0043170; GO:0019538; G…	Pf01088, Pf18031	2	37.475	321649	295761	0.0242424	1	1	1	1	1	167880	136135	0.0242424	0	0	0	0	0	285736	300485	0.133333	3	3	3	3	3	208059	211877	0.133333	0	0	0	0	0	73504	81250.2	0.133333	0	0
206				AT1G72410.2	AT1G72410.2; AT1G72410.1	Symbols: COP1-interacting protein-related chr1:27251535-27256246 REVERSE LENGTH=1270					2	142.497	82504.8	75864.4	0.00787402	1	1	1	1	1	50472.7	40928.6	0.00787402	1	1	1	1	1	39604	41648.3	0.00787402	0	0	0	0	0	51068.3	52005.3	0.0299213	3	3	3	3	3	33747.3	37303.7	0.0299213	2	2
491		ü		AT5G62390.1	AT5G62390.1	Symbols: ATBAG7, BAG7 BCL-2-associated athanogene 7 chr5:25052377-25054170 REVERSE LENGTH=446	BAG7		[GO:0005516]; GO:0005515; GO:0005488; GO:0003674_x000D_ [GO:0005783]; GO:0043231; GO:0005737; GO:0012505; GO:0043227; GO:0043229; GO:0110165; GO:0005622; GO:0043226; GO:0005575_x000D_ [GO:0006457]; GO:0009987; GO:0051604; GO:0008150; GO:0019538; GO:0010467; GO:0043170; GO:0044238; GO:0009059; GO:0008152; GO:0009058_x000D_ [GO:0006915]; GO:0012501; GO:0008219; GO:0009987; GO:0008150_x000D_ [GO:003…		18	51.535	6.54128e+07	6.0148e+07	0.331839	19	18	19	18	31	3.26475e+07	2.64741e+07	0.352018	18	17	18	17	24	2.73834e+07	2.87969e+07	0.352018	18	17	18	17	22	1.33816e+07	1.36272e+07	0.352018	12	11	12	11	13	7.44247e+07	8.22679e+07	0.352018	19	18
208				AT1G15340.1	AT1G15340.1; AT1G15340.2	Symbols: MBD10 methyl-CPG-binding domain 10 chr1:5275895-5277474 REVERSE LENGTH=384	MBD10		[GO:0005634]; GO:0043231; GO:0043227; GO:0043229; GO:0043226; GO:0005622; GO:0110165; GO:0005575_x000D_ [GO:0008327]; GO:0000166; GO:0043565; GO:1901265; GO:1901363; GO:0003677; GO:0097159; GO:0036094; GO:0003676; GO:0005488; GO:0003674	Pf01429	2	42.333	140319	129025	0	0	0	0	0	0	56825.2	46080	0	0	0	0	0	0	228566	240364	0.0520833	1	1	1	1	1	154729	157568	0.0520833	0	0	0	0	0	38313.4	42351	0.0520833	0	0
648		ü		AT4G26750.1	AT4G26750.1	Symbols: hydroxyproline-rich glycoprotein family protein chr4:13475848-13478382 REVERSE LENGTH=421	LIP5		[GO:0005634]; GO:0043231; GO:0043227; GO:0043229; GO:0043226; GO:0005622; GO:0110165; GO:0005575_x000D_ [GO:0005737]; GO:0110165; GO:0005622; GO:0005575_x000D_ [GO:0005771]; GO:0005770; GO:0005768; GO:0031410; GO:0012505; GO:0097708; GO:0005737; GO:0110165; GO:0031982; GO:0043231; GO:0005622; GO:0005575; GO:0043227; GO:0043229; GO:0043226_x000D_ [GO:0010008]; GO:0030659; GO:0098588; GO:0005768; G…	Pf04652, Pf18097	11	46.189	7.24439e+07	6.66132e+07	0.368171	12	12	12	12	17	4.84292e+07	3.92716e+07	0.368171	11	11	11	11	18	6.19777e+07	6.51768e+07	0.368171	12	12	12	12	18	6.67584e+07	6.79833e+07	0.368171	12	12	12	12	21	4.87882e+07	5.39297e+07	0.368171	12	12
154		ü		AT3G13930.1	AT3G13930.1	Symbols: Dihydrolipoamide acetyltransferase, long form protein chr3:4596240-4600143 FORWARD LENGTH=539			[GO:0004742]; GO:0016418; GO:0140096; GO:0016407; GO:0016417; GO:0003824; GO:0016747; GO:0003674; GO:0016746; GO:0016740_x000D_ [GO:0005739]; GO:0043231; GO:0005737; GO:0043227; GO:0043229; GO:0110165; GO:0005622; GO:0043226; GO:0005575_x000D_ [GO:0005759]; GO:0070013; GO:0005739; GO:0043233; GO:0043229; GO:0043231; GO:0005737; GO:0031974; GO:0043226; GO:0005622; GO:0043227; GO:0110165; GO:000557…	Pf00198, Pf00364, Pf02817	20	58.431	1.34626e+07	1.23791e+07	0.252319	11	10	11	10	13	5.2906e+06	4.29018e+06	0.270872	8	6	8	6	8	6.58703e+07	6.92704e+07	0.3859	18	16	18	16	24	4.48e+07	4.5622e+07	0.434137	19	16	19	16	26	7.64765e+06	8.45359e+06	0.434137	12	9
2377				cont_P00029	cont_P00029; RFP; cont_P00031	mCherry mCherry	mCherry		[GO:0006091]; GO:0008152; GO:0009987; GO:0008150_x000D_ [GO:0008218]; GO:0008152; GO:0009987; GO:0008150	Pf01353	13	26.705	5.9867e+07	5.50486e+07	0.673729	12	12	12	12	19	6.60837e+07	5.35877e+07	0.673729	13	13	13	13	24	5.43749e+07	5.71816e+07	0.673729	12	12	12	12	18	6.33075e+07	6.4469e+07	0.673729	12	12	12	12	23	6.57809e+07	7.27132e+07	0.724576	14	14
212		ü		AT5G63140.1	AT5G63140.1	Symbols: ATPAP29, PAP29 purple acid phosphatase 29 chr5:25328237-25329616 FORWARD LENGTH=389	PAP29		[GO:0003993]; GO:0016791; GO:0042578; GO:0016788; GO:0016787; GO:0003824; GO:0003674_x000D_ [GO:0005576]; GO:0110165; GO:0005575_x000D_ [GO:0046872]; GO:0043169; GO:0043167; GO:0036094; GO:0005488; GO:0003674	Pf00149	1	43.52	296074	272244	0.0462725	1	1	1	1	1	338359	274377	0.0462725	1	1	1	1	2	130314	137041	0.0462725	1	1	1	1	1	68393.1	69647.9	0.0462725	1	1	1	1	1	153620	169809	0.0462725	1	1
1478				AT1G56070.1	AT1G56070.1; AT3G12915.1; AT3G12915.2	Symbols: LOS1 Ribosomal protein S5/Elongation factor G/III/V family protein chr1:20968245-20971077 REVERSE LENGTH=843	LOS1		[GO:0003729]; GO:0003723; GO:0003676; GO:0097159; GO:0005488; GO:0003674_x000D_ [GO:0003746]; GO:0008135; GO:0006414; GO:0090079; GO:0006412; GO:0009059; GO:0003676; GO:0045182; GO:0019538; GO:0010467; GO:0009058; GO:0043170; GO:0097159; GO:0003674; GO:0006417; GO:0044238; GO:0008152; GO:0005488; GO:0010608; GO:0051246; GO:0009987; GO:0010468; GO:0060255; GO:0080090; GO:0008150; GO:0010556; GO:00…	Pf00009, Pf00679, Pf03144, Pf03764, Pf14492	42	93.83	5.18792e+07	4.77036e+07	0.493476	40	40	40	40	60	2.34328e+07	1.90018e+07	0.510083	35	35	35	35	45	3.27013e+07	3.43893e+07	0.519573	37	37	37	37	53	2.89917e+07	2.95237e+07	0.519573	37	37	37	37	52	3.00672e+07	3.32358e+07	0.519573	37	37
419				AT1G15690.1	AT1G15690.1; AT1G15690.2	Symbols: AVP1, ATAVP3, AVP-3, AtVHP1;1 Inorganic H pyrophosphatase family protein chr1:5399115-5402185 FORWARD LENGTH=770	AVP1		[GO:0003729]; GO:0003723; GO:0003676; GO:0097159; GO:0005488; GO:0003674_x000D_ [GO:0004427]; GO:0016462; GO:0016818; GO:0016817; GO:0016787; GO:0003824; GO:0003674_x000D_ [GO:0005886]; GO:0016020; GO:0071944; GO:0110165; GO:0005575_x000D_ [GO:0005985]; GO:0005984; GO:0009311; GO:0005975; GO:0044238; GO:0008152; GO:0009987; GO:0008150_x000D_ [GO:0009414]; GO:0006950; GO:0009415; GO:0050896; GO:00…	Pf03030	17	80.768	2.53978e+07	2.33537e+07	0.125974	10	10	10	10	11	1.63517e+07	1.32597e+07	0.164935	9	9	9	9	10	2.31861e+07	2.43829e+07	0.185714	10	10	10	10	11	2.20661e+07	2.2471e+07	0.185714	10	10	10	10	11	6.64769e+07	7.34825e+07	0.203896	19	19
215		ü		AT2G43880.1	AT2G43880.1	Symbols: Pectin lyase-like superfamily protein chr2:18173034-18174482 FORWARD LENGTH=394			[GO:0004650]; GO:0004553; GO:0016798; GO:0016787; GO:0003824; GO:0003674_x000D_ [GO:0005975]; GO:0044238; GO:0008152; GO:0009987; GO:0008150_x000D_ [GO:0016829]; GO:0003824; GO:0003674	Pf00295	2	42.708	132213	121572	0	0	0	0	0	0	409172	331801	0	0	0	0	0	0	346048	363910	0	0	0	0	0	0	142906	145528	0	0	0	0	0	0	515533	569862	0.0329949	1	1
225	ü	ü		cont_P02666	cont_P02666	Beta-casein OS=Bos_taurus GN=CSN2 PE=1 SV=2	CSN2	CSN2	[GO:0004869]; GO:0004866; GO:0030414; GO:0061135; GO:0004857; GO:0061134; GO:0030234; GO:0140678; GO:0098772; GO:0003674_x000D_ [GO:0005615]; GO:0110165; GO:0005576; GO:0005575_x000D_ [GO:0005794]; GO:0043231; GO:0005737; GO:0012505; GO:0043227; GO:0043229; GO:0110165; GO:0005622; GO:0043226; GO:0005575_x000D_ [GO:0005796]; GO:0070013; GO:0005794; GO:0043233; GO:0043229; GO:0043231; GO:0005737; G…	Pf00363	3	25.091	1.36372e+07	1.25396e+07	0.116071	2	2	2	2	2	7.18145e+06	5.82348e+06	0.116071	2	2	2	2	2	1.97361e+07	2.07548e+07	0.1875	3	3	3	3	3	1.59539e+07	1.62466e+07	0.1875	3	3	3	3	4	7.35777e+06	8.13316e+06	0.1875	1	1
2371				AT1G70410.2	AT1G70410.2; AT1G70410.1|AT1G70410.3	Symbols: ATBCA4, BCA4 beta carbonic anhydrase 4 chr1:26534167-26537457 REVERSE LENGTH=280	BCA4		[GO:0004089]; GO:0016836; GO:0016835; GO:0016829; GO:0003824; GO:0003674_x000D_ [GO:0005886]; GO:0016020; GO:0071944; GO:0110165; GO:0005575_x000D_ [GO:0008270]; GO:0046914; GO:0046872; GO:0043169; GO:0043167; GO:0036094; GO:0005488; GO:0003674_x000D_ [GO:0010037]; GO:1901700; GO:0042221; GO:0050896; GO:0008150_x000D_ [GO:0010119]; GO:0050794; GO:0050789; GO:0065007; GO:0008150_x000D_ [GO:0015976…	Pf00484	19	30.817	6.16161e+07	5.66569e+07	0.735714	19	17	20	18	24	5.4064e+07	4.38409e+07	0.764286	19	18	19	18	26	5.05379e+07	5.31465e+07	0.764286	20	18	20	18	27	4.76592e+07	4.85337e+07	0.764286	17	15	17	15	23	5.2788e+07	5.83511e+07	0.764286	22	20
218	ü			cont_P48668	cont_P48668; cont_H-INV:HIT000016045; cont_REFSEQ:XP_932229; cont_H-INV:HIT000292931	Keratin, type II cytoskeletal 6C OS=Homo sapiens GN=KRT6C PE=1 SV=3	KRT6C	KRT6C	[GO:0005829]; GO:0110165; GO:0005737; GO:0005575; GO:0005622_x000D_ [GO:0005882]; GO:0099513; GO:0045111; GO:0099512; GO:0005856; GO:0099081; GO:0043232; GO:0099080; GO:0043228; GO:0043229; GO:0110165; GO:0043226; GO:0005622; GO:0005575_x000D_ [GO:0030280]; GO:0005198; GO:0003674_x000D_ [GO:0031424]; GO:0032501; GO:0030216; GO:0008150; GO:0009913; GO:0043588; GO:0030855; GO:0008544; GO:0048513; G…	Pf00038, Pf16208	1	59.988	399014	366899	0.599291	55	1	55	1	101	221146	179329	0.611702	53	0	54	0	96	394054	414394	0.640071	64	1	65	1	121	358062	364632	0.648936	66	1	67	1	123	247309	273371	0.648936	59	1
219				AT1G77180.2; AT1G77180.1	AT1G77180.2|AT1G77180.1; AT1G77180.3	Symbols: SKIP chromatin protein family chr1:28999791-29001632 REVERSE LENGTH=613<|>Symbols: SKIP chromatin protein family chr1:28999791-29001632 REVERSE LENGTH=613	SKIP		[GO:0000398]; GO:0000377; GO:0006397; GO:0000375; GO:0006396; GO:0016071; GO:0008380; GO:0044238; GO:0010467; GO:0032774; GO:0016070; GO:0008152; GO:0009059; GO:0141187; GO:0090304; GO:0009987; GO:0009058; GO:0043170; GO:0034654; GO:0006139; GO:0008150_x000D_ [GO:0005634]; GO:0043231; GO:0043227; GO:0043229; GO:0043226; GO:0005622; GO:0110165; GO:0005575_x000D_ [GO:0005681]; GO:0140513; GO:199090…	Pf02731	2	69.38	143755	132185	0.120718	4	4	4	4	4	67030.8	54355.7	0.120718	0	0	0	0	0	63008.8	66261.1	0.120718	1	1	1	1	1	92586.3	94285	0.120718	0	0	0	0	0	37680.3	41651.2	0.120718	1	1
220				AT3G30280.1	AT3G30280.1; AT4G15390.1	Symbols: HXXXD-type acyl-transferase family protein chr3:11914366-11915697 FORWARD LENGTH=443				Pf02458	2	48.669	40194.2	0	0	0	0	0	0	0	39275.3	0	0	0	0	0	0	0	113311	119160	0	0	0	0	0	0	107378	109349	0	0	0	0	0	0	31704.6	0	0	0	0
221		ü		AT1G72680.1	AT1G72680.1	Symbols: ATCAD1, CAD1 cinnamyl-alcohol dehydrogenase chr1:27359346-27360876 REVERSE LENGTH=355	CAD1		[GO:0008270]; GO:0046914; GO:0046872; GO:0043169; GO:0043167; GO:0036094; GO:0005488; GO:0003674_x000D_ [GO:0009809]; GO:0009699; GO:0009808; GO:0009698; GO:0044550; GO:0019748; GO:0009058; GO:0008152; GO:0009987; GO:0008150_x000D_ [GO:0045551]; GO:0016616; GO:0016614; GO:0016491; GO:0003824; GO:0003674_x000D_ [GO:0050268]; GO:0016616; GO:0016614; GO:0016491; GO:0003824; GO:0003674	Pf00107, Pf08240	2	38.646	133077	122366	0.084507	2	2	2	2	2	39275.3	0	0.084507	1	1	1	1	1	52087.1	54775.7	0.129577	2	2	2	2	2	189916	193401	0.152113	4	4	4	4	4	31704.6	0	0.152113	0	0
607				AT3G51800.2	AT3G51800.2; AT3G51800.1; AT3G51800.3	Symbols: ATG2, EBP1, ATEBP1 metallopeptidase M24 family protein chr3:19211261-19213568 REVERSE LENGTH=401					17	43.917	6.49916e+07	5.97606e+07	0.386534	16	16	16	16	26	4.42951e+07	3.59192e+07	0.421446	20	20	20	20	27	6.69378e+07	7.03929e+07	0.421446	19	19	19	19	30	6.98947e+07	7.11771e+07	0.421446	18	18	18	18	28	2.47161e+07	2.73208e+07	0.421446	15	15
223				AT5G42870.1	AT5G42870.1; AT5G42870.2	Symbols: ATPAH2, PAH2 phosphatidic acid phosphohydrolase 2 chr5:17185719-17189681 REVERSE LENGTH=930	PAH2		[GO:0005829]; GO:0110165; GO:0005737; GO:0005575; GO:0005622_x000D_ [GO:0006629]; GO:0044238; GO:0008152; GO:0009987; GO:0008150_x000D_ [GO:0008195]; GO:0042577; GO:0016791; GO:0042578; GO:0016788; GO:0016787; GO:0003824; GO:0003674_x000D_ [GO:0008654]; GO:0006644; GO:0008610; GO:0090407; GO:0006629; GO:0006796; GO:0019637; GO:0009058; GO:0044238; GO:0006793; GO:0008152; GO:0009987; GO:0008150_x0…	Pf04571, Pf08235, Pf16876	2	101.155	30354.7	27911.6	0	0	0	0	0	0	15106.1	12249.6	0	0	0	0	0	0	31245.7	32858.5	0	0	0	0	0	0	28354.9	28875.2	0	0	0	0	0	0	15122.1	16715.8	0	0	0
224		ü		AT5G52380.1	AT5G52380.1	Symbols: VASCULAR-RELATED NAC-DOMAIN 6 chr5:21261521-21263061 REVERSE LENGTH=268	VASCULAR-RELATED NAC-DOMAIN 6		[GO:0003676]; GO:0097159; GO:0005488; GO:0003674_x000D_ [GO:0008270]; GO:0046914; GO:0046872; GO:0043169; GO:0043167; GO:0036094; GO:0005488; GO:0003674	Pf00098, Pf14392	1	30.019	58790.1	54058.3	0	0	0	0	0	0	289837	235031	0.156716	3	3	3	3	3	35350.4	37175	0.156716	0	0	0	0	0	32159.1	0	0.156716	0	0	0	0	0	31704.6	0	0.156716	0	0
2039		ü		AT3G56340.1	AT3G56340.1	Symbols: Ribosomal protein S26e family protein chr3:20892309-20893343 REVERSE LENGTH=130	RPS26C		[GO:0003729]; GO:0003723; GO:0003676; GO:0097159; GO:0005488; GO:0003674_x000D_ [GO:0003735]; GO:0005198; GO:0003674_x000D_ [GO:0006412]; GO:0009059; GO:0019538; GO:0010467; GO:0009058; GO:0043170; GO:0044238; GO:0008152; GO:0009987; GO:0008150	Pf01283	3	14.619	2.01772e+07	1.85532e+07	0.369231	5	3	5	3	6	6.98236e+07	5.66205e+07	0.369231	6	3	6	3	10	1.72409e+07	1.81308e+07	0.369231	5	3	5	3	7	1.79206e+07	1.82494e+07	0.369231	4	2	4	2	6	1.93381e+07	2.13761e+07	0.369231	6	3
226		ü		AT3G28900.1	AT3G28900.1	Symbols: Ribosomal protein L34e superfamily protein chr3:10902864-10904415 REVERSE LENGTH=120	RPL34C		[GO:0003729]; GO:0003723; GO:0003676; GO:0097159; GO:0005488; GO:0003674_x000D_ [GO:0003735]; GO:0005198; GO:0003674_x000D_ [GO:0006412]; GO:0009059; GO:0019538; GO:0010467; GO:0009058; GO:0043170; GO:0044238; GO:0008152; GO:0009987; GO:0008150	Pf01199	1	13.642	1.23988e+06	1.14009e+06	0	0	0	0	0	0	722092	585549	0.0666667	1	0	1	0	1	713624	750459	0.133333	2	1	2	1	2	445116	453283	0.133333	0	0	0	0	0	613133	677747	0.133333	1	1
1859		ü		AT2G45860.1	AT2G45860.1	Symbols: unknown protein; Has 32 Blast hits to 32 proteins in 13 species: Archae - 0; Bacteria - 0; Metazoa - 0; Fungi - 0; Plants - 32; Viruses - 0; Other Eukaryotes - 0 (source: NCBI BLink). chr2:18874913-18875568 REVERSE LENGTH=79					3	8.958	5.71541e+07	5.2554e+07	0.21519	4	4	4	4	5	3.07188e+07	2.49101e+07	0.316456	5	5	5	5	6	4.44016e+07	4.66935e+07	0.316456	5	5	5	5	7	3.07525e+07	3.13168e+07	0.316456	3	3	3	3	4	4.64864e+07	5.13854e+07	0.316456	4	4
2137				AT5G10360.1	AT5G10360.1; AT5G10360.2	Symbols: EMB3010, RPS6B Ribosomal protein S6e chr5:3258734-3260142 REVERSE LENGTH=249	RPS6B		[GO:0003729]; GO:0003723; GO:0003676; GO:0097159; GO:0005488; GO:0003674_x000D_ [GO:0003735]; GO:0005198; GO:0003674_x000D_ [GO:0006412]; GO:0009059; GO:0019538; GO:0010467; GO:0009058; GO:0043170; GO:0044238; GO:0008152; GO:0009987; GO:0008150	Pf01092	5	28.144	2.33944e+07	2.15115e+07	0.401606	10	5	10	5	14	6.9098e+07	5.6032e+07	0.437751	12	6	12	6	19	2.02951e+07	2.13427e+07	0.437751	12	6	12	6	18	1.95528e+07	1.99115e+07	0.437751	11	5	11	5	15	2.12407e+07	2.34791e+07	0.437751	11	6
1445				AT1G15250.1	AT1G15250.1; AT1G52300.1; AT3G16080.1	Symbols: Zinc-binding ribosomal protein family protein chr1:5248825-5249381 REVERSE LENGTH=95	RPL37A		[GO:0003729]; GO:0003723; GO:0003676; GO:0097159; GO:0005488; GO:0003674_x000D_ [GO:0003735]; GO:0005198; GO:0003674_x000D_ [GO:0006412]; GO:0009059; GO:0019538; GO:0010467; GO:0009058; GO:0043170; GO:0044238; GO:0008152; GO:0009987; GO:0008150_x000D_ [GO:0019843]; GO:0003723; GO:0003676; GO:0097159; GO:0005488; GO:0003674_x000D_ [GO:0046872]; GO:0043169; GO:0043167; GO:0036094; GO:0005488; GO:00…	Pf01907	5	10.81	2.53474e+07	2.33073e+07	0.357895	4	4	4	4	6	6.8894e+07	5.58666e+07	0.431579	5	5	5	5	7	4.32722e+07	4.55058e+07	0.431579	4	4	4	4	7	3.53243e+07	3.59724e+07	0.431579	4	4	4	4	6	3.26128e+07	3.60497e+07	0.431579	4	4
230	ü			cont_ENSEMBL:ENSBTAP00000024466	cont_ENSEMBL:ENSBTAP00000024466; cont_ENSEMBL:ENSBTAP00000024462	44 kDa protein					2	43.873	156178	143608	0	0	0	0	0	0	74689.6	60566.3	0	0	0	0	0	0	88280.2	92837	0	0	0	0	0	0	57615.7	58672.8	0	0	0	0	0	0	62490.3	69075.7	0	0	0
231				AT1G52740.1	AT1G52740.1; AT3G54560.1; AT5G59870.1; AT2G38810.1|AT2G38810.2|AT2G38810.3; AT4G13570.1; AT4G13570.2	Symbols: HTA9 histone H2A protein 9 chr1:19645409-19646221 FORWARD LENGTH=134			[GO:0000786]; GO:0032993; GO:0000785; GO:0032991; GO:0110165; GO:0005694; GO:0005575; GO:0043232; GO:0043228; GO:0043229; GO:0043226; GO:0005622_x000D_ [GO:0003677]; GO:0003676; GO:0097159; GO:0005488; GO:0003674_x000D_ [GO:0009266]; GO:0009628; GO:0050896; GO:0008150_x000D_ [GO:0010468]; GO:0010556; GO:0009889; GO:0060255; GO:0019222; GO:0050794; GO:0050789; GO:0065007; GO:0008150_x000D_ [GO:003…	Pf00125, Pf16211	1	14.263	1.04817e+06	963807	0	0	0	0	0	0	1.26263e+06	1.02388e+06	0.141791	2	1	2	1	2	1.18355e+06	1.24465e+06	0.141791	1	0	1	0	1	956167	973711	0.141791	1	0	1	0	1	1.78568e+06	1.97386e+06	0.19403	2	1
521				AT1G23410.1	AT1G23410.1; AT3G09790.1; AT2G35635.1; AT4G02890.2|AT4G05050.2|AT4G02890.1|AT4G05050.3|AT4G05050.1; AT5G03240.1|AT5G03240.2|AT5G03240.3; AT5G37640.1; AT5G20620.1; AT4G05320.4|AT4G05320.2; AT1G31340.1; AT4G02890.3|AT4G05320.5|AT4G02890.4; AT4G05050.4; AT1G55060.1; AT4G05320.3|AT4G05320.1|AT4G05320.6; AT1G65350.1	Symbols: Ribosomal protein S27a / Ubiquitin family protein chr1:8314940-8315410 FORWARD LENGTH=156	RPS27AA		[GO:0003729]; GO:0003723; GO:0003676; GO:0097159; GO:0005488; GO:0003674_x000D_ [GO:0003735]; GO:0005198; GO:0003674_x000D_ [GO:0006412]; GO:0009059; GO:0019538; GO:0010467; GO:0009058; GO:0043170; GO:0044238; GO:0008152; GO:0009987; GO:0008150_x000D_ [GO:0046872]; GO:0043169; GO:0043167; GO:0036094; GO:0005488; GO:0003674	Pf00240, Pf01599	4	17.66	4.35887e+07	4.00804e+07	0.621795	14	7	14	7	22	1.86746e+07	1.51433e+07	0.679487	15	7	15	7	28	2.89917e+07	3.04882e+07	0.679487	12	5	12	5	24	2.05419e+07	2.09188e+07	0.685897	14	6	14	6	26	4.73285e+07	5.23162e+07	0.685897	17	8
810		ü		AT2G42560.1	AT2G42560.1	Symbols: late embryogenesis abundant domain-containing protein / LEA domain-containing protein chr2:17714813-17716821 REVERSE LENGTH=635	LEA25		[GO:0009631]; GO:0009409; GO:0006950; GO:0009266; GO:0050896; GO:0009628; GO:0008150_x000D_ [GO:0019898]; GO:0110165; GO:0016020; GO:0005575		37	67.155	6.41886e+07	5.90224e+07	0.592126	42	42	42	42	59	2.63149e+07	2.13389e+07	0.60315	31	31	31	31	43	5.95549e+07	6.2629e+07	0.604724	42	42	42	42	64	6.74279e+07	6.8665e+07	0.604724	42	42	42	42	62	2.74107e+07	3.02993e+07	0.604724	32	32
234		ü		AT4G18465.1	AT4G18465.1	Symbols: RNA helicase family protein chr4:10197056-10201611 FORWARD LENGTH=695			[GO:0003724]; GO:0004386; GO:0008186; GO:0140098; GO:0140640; GO:0140657; GO:0003824; GO:0003674_x000D_ [GO:0005524]; GO:0032559; GO:0035639; GO:0030554; GO:0032555; GO:0043168; GO:1901265; GO:1901363; GO:0017076; GO:0032553; GO:0043167; GO:0097159; GO:0036094; GO:0000166; GO:0097367; GO:0005488; GO:0003674_x000D_ [GO:0005681]; GO:0140513; GO:1990904; GO:0032991; GO:0005634; GO:0005575; GO:004323…	Pf00271, Pf04408, Pf07717, Pf13401, Pf21010	2	77.666	78737.7	72400.4	0.0230216	1	1	1	1	1	43386.5	35182.4	0.0230216	1	1	1	1	1	64992.2	68346.9	0.0230216	0	0	0	0	0	65971.6	67182.1	0.0230216	0	0	0	0	0	76573.4	84643.1	0.0230216	1	1
235				AT1G07790.1	AT1G07790.1; AT5G02570.1; AT3G46030.1; AT3G09480.1; AT2G37470.1; AT3G53650.1	Symbols: HTB1 Histone superfamily protein chr1:2413049-2413495 FORWARD LENGTH=148			[GO:0000786]; GO:0032993; GO:0000785; GO:0032991; GO:0110165; GO:0005694; GO:0005575; GO:0043232; GO:0043228; GO:0043229; GO:0043226; GO:0005622_x000D_ [GO:0003677]; GO:0003676; GO:0097159; GO:0005488; GO:0003674_x000D_ [GO:0005634]; GO:0043231; GO:0043227; GO:0043229; GO:0043226; GO:0005622; GO:0110165; GO:0005575_x000D_ [GO:0030527]; GO:0005198; GO:0003674_x000D_ [GO:0046982]; GO:0046983; GO:00…	Pf00125	1	16.392	1.66231e+06	1.52852e+06	0.358108	7	1	7	1	11	594519	482099	0.358108	6	1	6	1	7	1.13653e+06	1.1952e+06	0.358108	7	1	7	1	10	206815	210610	0.358108	7	1	7	1	10	986691	1.09067e+06	0.412162	8	1
2109				AT5G20010.1	AT5G20010.1; AT5G55080.1; AT5G55190.1; AT5G20020.1	Symbols: RAN-1, RAN1, ATRAN1 RAS-related nuclear protein-1 chr5:6760364-6761747 FORWARD LENGTH=221	RAN1		[GO:0003729]; GO:0003723; GO:0003676; GO:0097159; GO:0005488; GO:0003674_x000D_ [GO:0003924]; GO:0017111; GO:0016462; GO:0016818; GO:0016817; GO:0016787; GO:0003824; GO:0003674_x000D_ [GO:0005525]; GO:0032561; GO:0035639; GO:0019001; GO:0032555; GO:0043168; GO:1901265; GO:1901363; GO:0017076; GO:0032553; GO:0043167; GO:0097159; GO:0036094; GO:0000166; GO:0097367; GO:0005488; GO:0003674_x000D_ [GO…	Pf00071	13	25.26	6.07523e+07	5.58626e+07	0.696833	12	12	12	12	20	4.47058e+07	3.62522e+07	0.696833	12	12	12	12	20	5.51267e+07	5.79722e+07	0.696833	13	13	13	13	21	4.8247e+07	4.91323e+07	0.696833	12	12	12	12	21	4.37391e+07	4.83484e+07	0.696833	13	13
1040				AT2G07698.1	AT2G07698.1; ATMG01190.1	Symbols: ATPase, F1 complex, alpha subunit protein chr2:3361474-3364028 FORWARD LENGTH=777			[GO:0005524]; GO:0032559; GO:0035639; GO:0030554; GO:0032555; GO:0043168; GO:1901265; GO:1901363; GO:0017076; GO:0032553; GO:0043167; GO:0097159; GO:0036094; GO:0000166; GO:0097367; GO:0005488; GO:0003674_x000D_ [GO:0005743]; GO:0019866; GO:0031966; GO:0031090; GO:0031967; GO:0005740; GO:0016020; GO:0043227; GO:0110165; GO:0043229; GO:0005739; GO:0043226; GO:0005575; GO:0005622; GO:0043231; GO:00…	Pf00006, Pf00306, Pf02874	23	85.879	6.48951e+07	5.96719e+07	0.314028	30	29	30	29	47	2.01954e+07	1.63766e+07	0.314028	22	21	22	21	28	3.60201e+07	3.78794e+07	0.314028	23	22	23	22	35	3.89347e+07	3.96491e+07	0.314028	24	23	24	23	39	4.05601e+07	4.48345e+07	0.314028	25	24
238				AT5G05540.1	AT5G05540.1; AT5G05540.2	Symbols: SDN2 small RNA degrading nuclease 2 chr5:1636419-1638759 FORWARD LENGTH=466	SDN2		[GO:0003676]; GO:0097159; GO:0005488; GO:0003674_x000D_ [GO:0004527]; GO:0004518; GO:0016788; GO:0016787; GO:0003824; GO:0003674_x000D_ [GO:0005634]; GO:0043231; GO:0043227; GO:0043229; GO:0043226; GO:0005622; GO:0110165; GO:0005575	Pf00929	2	53.149	19876.8	18277	0	0	0	0	0	0	70504.7	57172.7	0	0	0	0	0	0	19154.3	20142.9	0	0	0	0	0	0	20134.5	20503.9	0	0	0	0	0	0	80213.1	88666.2	0.0386266	1	1
1023	ü			cont_P08779	cont_P08779; cont_Q9Z2K1; cont_Q8N1A0; cont_Q9D312; cont_P05784; cont_Q3ZAW8	Keratin, type I cytoskeletal 16 OS=Homo sapiens GN=KRT16 PE=1 SV=4	KRT16	KRT16	[GO:0001533]; GO:0005886; GO:0016020; GO:0071944; GO:0110165; GO:0005575_x000D_ [GO:0002009]; GO:0048729; GO:0060429; GO:0009653; GO:0009888; GO:0032502; GO:0048856; GO:0008150_x000D_ [GO:0005200]; GO:0005198; GO:0007010; GO:0003674; GO:0006996; GO:0016043; GO:0071840; GO:0009987; GO:0008150_x000D_ [GO:0005829]; GO:0110165; GO:0005737; GO:0005575; GO:0005622_x000D_ [GO:0005856]; GO:0043232; GO:00…	Pf00038	22	51.236	6.48722e+07	5.96509e+07	0.687104	47	25	49	25	103	4.79921e+07	3.89172e+07	0.687104	48	26	50	26	98	5.55447e+07	5.84118e+07	0.687104	51	26	54	26	114	5.70807e+07	5.8128e+07	0.687104	52	27	55	27	119	3.72019e+07	4.11224e+07	0.687104	50	26
1491				AT5G09810.1	AT5G09810.1; AT2G42170.1	Symbols: ACT7 actin 7 chr5:3052809-3054220 FORWARD LENGTH=377	ACT7		[GO:0005200]; GO:0005198; GO:0007010; GO:0003674; GO:0006996; GO:0016043; GO:0071840; GO:0009987; GO:0008150_x000D_ [GO:0005524]; GO:0032559; GO:0035639; GO:0030554; GO:0032555; GO:0043168; GO:1901265; GO:1901363; GO:0017076; GO:0032553; GO:0043167; GO:0097159; GO:0036094; GO:0000166; GO:0097367; GO:0005488; GO:0003674_x000D_ [GO:0005829]; GO:0110165; GO:0005737; GO:0005575; GO:0005622_x000D_ [GO…	Pf00022	10	41.709	4.81044e+07	4.42327e+07	0.687003	27	9	28	10	43	2.64351e+07	2.14364e+07	0.687003	20	7	20	7	32	4.02684e+07	4.23469e+07	0.687003	26	9	26	9	38	3.60527e+07	3.67142e+07	0.687003	23	8	23	8	36	3.22276e+07	3.56239e+07	0.687003	24	9
241				AT1G67750.1	AT1G67750.1; AT3G27400.1	Symbols: Pectate lyase family protein chr1:25401660-25403165 FORWARD LENGTH=408			[GO:0030570]; GO:0016837; GO:0016835; GO:0016829; GO:0003824; GO:0003674_x000D_ [GO:0045490]; GO:0000272; GO:0045488; GO:0005976; GO:0009057; GO:0016052; GO:0010393; GO:0005975; GO:0043170; GO:0009056; GO:0044238; GO:0008152; GO:0009987; GO:0008150_x000D_ [GO:0046872]; GO:0043169; GO:0043167; GO:0036094; GO:0005488; GO:0003674	Pf00544	2	44.857	99624.1	91605.7	0	0	0	0	0	0	315019	255451	0.0612745	2	1	2	1	2	32964.1	0	0.0612745	0	0	0	0	0	32159.1	0	0.0612745	0	0	0	0	0	199171	220161	0.0612745	0	0
242				AT1G48850.1	AT1G48850.1; AT1G48850.2; AT1G48850.3	Symbols: EMB1144 chorismate synthase, putative / 5-enolpyruvylshikimate-3-phosphate phospholyase, putative chr1:18065154-18067956 REVERSE LENGTH=436	EMB1144		[GO:0004107]; GO:0016838; GO:0016835; GO:0016829; GO:0003824; GO:0003674_x000D_ [GO:0008652]; GO:0006520; GO:0009058; GO:0044238; GO:0008152; GO:0009987; GO:0008150_x000D_ [GO:0009073]; GO:0009072; GO:0046394; GO:0006520; GO:0019752; GO:0016053; GO:0044238; GO:0043436; GO:0006082; GO:0044283; GO:0008152; GO:0044281; GO:0009058; GO:0009987; GO:0008150_x000D_ [GO:0009423]; GO:0043650; GO:0046417; G…	Pf01264	2	47.288	590949	543386	0.0366972	2	2	2	2	2	317382	257367	0.0366972	2	2	2	2	2	535463	563102	0.0366972	2	2	2	2	2	752331	766135	0.0366972	2	2	2	2	2	178003	196762	0.0366972	0	0
243				AT5G03690.2	AT5G03690.2; AT5G03690.1	Symbols: Aldolase superfamily protein chr5:963389-964982 REVERSE LENGTH=359			[GO:0004332]; GO:0016832; GO:0016830; GO:0016829; GO:0003824; GO:0003674_x000D_ [GO:0006096]; GO:0006090; GO:0006091; GO:0016052; GO:0019364; GO:0046032; GO:0046034; GO:0046496; GO:0032787; GO:0008152; GO:0005975; GO:0009056; GO:0009166; GO:0019362; GO:0072526; GO:0009154; GO:0009181; GO:0046031; GO:0009150; GO:0009205; GO:0019752; GO:0009987; GO:0044238; GO:0009117; GO:1901292; GO:0072524; GO:00…	Pf00274	1	38.606	212753	195630	0.194986	8	2	8	2	10	131357	106518	0.194986	7	1	7	1	11	221268	232689	0.194986	7	1	7	1	9	214421	218355	0.194986	7	1	7	1	12	97021.2	107246	0.194986	6	0
863		ü		AT4G10340.1	AT4G10340.1	Symbols: LHCB5 light harvesting complex of photosystem II 5 chr4:6408200-6409496 FORWARD LENGTH=280	LHCB5		[GO:0003729]; GO:0003723; GO:0003676; GO:0097159; GO:0005488; GO:0003674_x000D_ [GO:0009517]; GO:0009503; GO:0030076; GO:0098807; GO:0032991; GO:0005622; GO:0098796; GO:0009535; GO:0005575; GO:0110165; GO:0016020; GO:0031968; GO:0055035; GO:0009534; GO:0019867; GO:0098588; GO:0031967; GO:0042170; GO:0042651; GO:0031976; GO:0009507; GO:0031090; GO:0043227; GO:0043229; GO:0009526; GO:0034357; GO:00…	Pf00504	12	30.138	6.41059e+07	5.89463e+07	0.575	14	14	14	14	16	1.99206e+07	1.61538e+07	0.575	10	10	10	10	10	4.19263e+07	4.40904e+07	0.575	14	14	14	14	17	2.66334e+07	2.71221e+07	0.575	11	11	11	11	12	3.74376e+07	4.13829e+07	0.575	14	14
245		ü		AT5G41020.1	AT5G41020.1	Symbols: myb family transcription factor chr5:16425883-16427649 REVERSE LENGTH=588	MEE6.9			Pf13921	2	68.153	318428	292799	0	0	0	0	0	0	132942	107803	0.0238095	1	1	1	1	1	131393	138175	0.0238095	0	0	0	0	0	30937	31504.7	0.0238095	0	0	0	0	0	148178	163794	0.0408163	1	1
793		ü		AT5G15970.1	AT5G15970.1	Symbols: KIN2, COR6.6 stress-responsive protein (KIN2) / stress-induced protein (KIN2) / cold-responsive protein (COR6.6) / cold-regulated protein (COR6.6) chr5:5211966-5212441 FORWARD LENGTH=66	KIN2		[GO:0003729]; GO:0003723; GO:0003676; GO:0097159; GO:0005488; GO:0003674_x000D_ [GO:0006970]; GO:0006950; GO:0009628; GO:0050896; GO:0008150_x000D_ [GO:0009414]; GO:0006950; GO:0009415; GO:0050896; GO:0001101; GO:0009628; GO:1901700; GO:0008150; GO:0042221_x000D_ [GO:0009737]; GO:0009725; GO:0033993; GO:0097305; GO:0009719; GO:0042221; GO:1901700; GO:0050896; GO:0008150		4	6.547	6.35774e+07	5.84603e+07	0.712121	4	3	4	3	6	3.68567e+07	2.98873e+07	0.712121	4	3	4	3	6	5.25659e+07	5.52792e+07	0.712121	4	3	4	3	6	3.23582e+07	3.29519e+07	0.712121	3	2	3	2	5	2.92758e+07	3.2361e+07	0.712121	4	3
789	ü			cont_Q04695	cont_Q04695; cont_Q8N1A0; cont_Q9D312; cont_P05784	Keratin, type I cytoskeletal 17 OS=Homo sapiens GN=KRT17 PE=1 SV=2	KRT17	KRT17	[GO:0001533]; GO:0005886; GO:0016020; GO:0071944; GO:0110165; GO:0005575_x000D_ [GO:0005198]; GO:0003674_x000D_ [GO:0005829]; GO:0110165; GO:0005737; GO:0005575; GO:0005622_x000D_ [GO:0005856]; GO:0043232; GO:0043228; GO:0043229; GO:0043226; GO:0005622; GO:0110165; GO:0005575_x000D_ [GO:0030307]; GO:0001558; GO:0045927; GO:0048522; GO:0040008; GO:0051128; GO:0048518; GO:0050794; GO:0050789; GO:00…	Pf00038	20	48.076	3.80748e+07	3.50103e+07	0.652778	39	19	39	19	71	2.53317e+07	2.05417e+07	0.703704	43	21	43	21	75	6.19765e+07	6.51756e+07	0.703704	47	23	47	23	91	5.6114e+07	5.71435e+07	0.706019	53	28	53	28	101	2.85543e+07	3.15635e+07	0.706019	43	19
447	ü	ü		cont_P02663	cont_P02663	Alpha-S2-casein OS=Bos_taurus GN=CSN1S2 PE=1 SV=2	CSN1S2	CSN1S2	[GO:0005615]; GO:0110165; GO:0005576; GO:0005575_x000D_ [GO:0005794]; GO:0043231; GO:0005737; GO:0012505; GO:0043227; GO:0043229; GO:0110165; GO:0005622; GO:0043226; GO:0005575_x000D_ [GO:0005796]; GO:0070013; GO:0005794; GO:0043233; GO:0043229; GO:0043231; GO:0005737; GO:0012505; GO:0031974; GO:0043226; GO:0005622; GO:0043227; GO:0110165; GO:0005575_x000D_ [GO:0032355]; GO:0014070; GO:0033993; G…	Pf00363	7	26.002	1.60227e+07	1.47331e+07	0.162162	4	4	4	4	5	1.00997e+07	8.18992e+06	0.162162	5	5	5	5	5	1.1626e+07	1.22261e+07	0.162162	5	5	5	5	5	1.37138e+07	1.39655e+07	0.162162	4	4	4	4	4	6.02572e+06	6.66073e+06	0.162162	4	4
249				AT4G21660.2	AT4G21660.2; AT4G21660.1	Symbols: proline-rich spliceosome-associated (PSP) family protein chr4:11506259-11509772 REVERSE LENGTH=598			[GO:0005634]; GO:0043231; GO:0043227; GO:0043229; GO:0043226; GO:0005622; GO:0110165; GO:0005575	Pf04037, Pf04046	2	68.477	345995	318147	0.0234114	1	1	1	1	1	199623	161876	0.0234114	1	1	1	1	1	249267	262134	0.0551839	2	2	2	2	2	200142	203814	0.0551839	1	1	1	1	1	96380.4	106537	0.0551839	1	1
1608		ü		AT3G24830.1	AT3G24830.1	Symbols: Ribosomal protein L13 family protein chr3:9064613-9065871 FORWARD LENGTH=206	RPL13AB		[GO:0003729]; GO:0003723; GO:0003676; GO:0097159; GO:0005488; GO:0003674_x000D_ [GO:0003735]; GO:0005198; GO:0003674_x000D_ [GO:0006412]; GO:0009059; GO:0019538; GO:0010467; GO:0009058; GO:0043170; GO:0044238; GO:0008152; GO:0009987; GO:0008150	Pf00572	9	23.444	6.0839e+07	5.59423e+07	0.485437	11	4	11	4	15	5.19412e+07	4.21195e+07	0.543689	12	5	12	5	17	3.29533e+07	3.46542e+07	0.543689	9	2	9	2	13	3.37471e+07	3.43662e+07	0.543689	11	4	11	4	15	4.49576e+07	4.96955e+07	0.543689	9	2
251		ü		AT5G12410.1	AT5G12410.1	Symbols: THUMP domain-containing protein chr5:4021974-4023950 REVERSE LENGTH=376			[GO:0003723]; GO:0003676; GO:0097159; GO:0005488; GO:0003674_x000D_ [GO:0005634]; GO:0043231; GO:0043227; GO:0043229; GO:0043226; GO:0005622; GO:0110165; GO:0005575_x000D_ [GO:0006400]; GO:0008033; GO:0009451; GO:0006396; GO:0006399; GO:0016070; GO:0043412; GO:0044238; GO:0010467; GO:0032774; GO:0090304; GO:0043170; GO:0008152; GO:0009059; GO:0141187; GO:0006139; GO:0009987; GO:0009058; GO:003465…	Pf02926	2	41.914	554298	509685	0.0744681	2	2	2	2	2	445955	361628	0.0930851	2	2	2	2	2	315525	331812	0.0930851	2	2	2	2	2	319088	324942	0.0930851	1	1	1	1	1	205683	227359	0.0930851	0	0
21		ü		AT5G58440.1	AT5G58440.1	Symbols: SNX2a sorting nexin 2A chr5:23624154-23626676 REVERSE LENGTH=587	SNX2A		[GO:0005794]; GO:0043231; GO:0005737; GO:0012505; GO:0043227; GO:0043229; GO:0110165; GO:0005622; GO:0043226; GO:0005575_x000D_ [GO:0005829]; GO:0110165; GO:0005737; GO:0005575; GO:0005622_x000D_ [GO:0015031]; GO:0045184; GO:0071705; GO:0008104; GO:0051234; GO:0006810; GO:0070727; GO:0051179; GO:0033036; GO:0051641; GO:0008150; GO:0009987_x000D_ [GO:0030904]; GO:0098796; GO:0012505; GO:0032991; G…	Pf00787, Pf09325	30	65.487	1.93948e+06	1.78338e+06	0.0647359	3	3	3	3	3	1.55865e+06	1.26392e+06	0.0647359	3	3	3	3	3	1.48295e+06	1.5595e+06	0.0783646	2	1	2	1	2	1.80447e+06	1.83758e+06	0.0902896	3	2	3	2	3	6.06439e+07	6.70347e+07	0.60477	39	29
2078				AT1G20260.1	AT1G20260.1; AT1G76030.1	Symbols: ATPase, V1 complex, subunit B protein chr1:7016971-7020290 FORWARD LENGTH=487	VHA-B3		[GO:0005524]; GO:0032559; GO:0035639; GO:0030554; GO:0032555; GO:0043168; GO:1901265; GO:1901363; GO:0017076; GO:0032553; GO:0043167; GO:0097159; GO:0036094; GO:0000166; GO:0097367; GO:0005488; GO:0003674_x000D_ [GO:0005774]; GO:0098588; GO:0005773; GO:0031090; GO:0043231; GO:0005737; GO:0016020; GO:0043227; GO:0043229; GO:0110165; GO:0005622; GO:0043226; GO:0005575_x000D_ [GO:0030835]; GO:003083…	Pf00006, Pf02874, Pf22919	19	54.278	5.48428e+07	5.04287e+07	0.472279	20	4	20	4	28	3.33592e+07	2.70512e+07	0.472279	18	4	18	4	25	5.12283e+07	5.38726e+07	0.494867	22	4	22	4	30	5.04591e+07	5.13849e+07	0.523614	23	4	23	4	31	3.7156e+07	4.10717e+07	0.523614	20	4
254		ü		AT2G20060.1	AT2G20060.1	Symbols: Ribosomal protein L4/L1 family chr2:8659384-8661227 FORWARD LENGTH=300			[GO:0003729]; GO:0003723; GO:0003676; GO:0097159; GO:0005488; GO:0003674_x000D_ [GO:0003735]; GO:0005198; GO:0003674_x000D_ [GO:0005840]; GO:0043232; GO:0043228; GO:0043229; GO:0043226; GO:0005622; GO:0110165; GO:0005575_x000D_ [GO:0006412]; GO:0009059; GO:0019538; GO:0010467; GO:0009058; GO:0043170; GO:0044238; GO:0008152; GO:0009987; GO:0008150_x000D_ [GO:1990904]; GO:0032991; GO:0005575	Pf00573	1	33.243	245812	226027	0	0	0	0	0	0	216962	175936	0	0	0	0	0	0	132053	138869	0	0	0	0	0	0	107510	109483	0	0	0	0	0	0	147472	163013	0	0	0
357				AT2G36460.1	AT2G36460.1; AT2G36460.2	Symbols: Aldolase superfamily protein chr2:15296929-15298387 REVERSE LENGTH=358	FBA6		[GO:0003729]; GO:0003723; GO:0003676; GO:0097159; GO:0005488; GO:0003674_x000D_ [GO:0004332]; GO:0016832; GO:0016830; GO:0016829; GO:0003824; GO:0003674_x000D_ [GO:0005634]; GO:0043231; GO:0043227; GO:0043229; GO:0043226; GO:0005622; GO:0110165; GO:0005575_x000D_ [GO:0005739]; GO:0043231; GO:0005737; GO:0043227; GO:0043229; GO:0110165; GO:0005622; GO:0043226; GO:0005575_x000D_ [GO:0006094]; GO:00…	Pf00274	14	38.363	4.96112e+07	4.56182e+07	0.75419	29	14	29	14	44	3.76014e+07	3.04912e+07	0.787709	32	16	34	16	50	5.17591e+07	5.44307e+07	0.787709	32	16	33	16	49	5.95872e+07	6.06805e+07	0.815642	33	16	34	16	55	1.86898e+07	2.06594e+07	0.815642	28	13
256		ü		AT2G21790.1	AT2G21790.1	Symbols: R1, RNR1, CLS8, ATRNR1 ribonucleotide reductase 1 chr2:9293529-9297580 FORWARD LENGTH=816	RNR1		[GO:0004748]; GO:0061731; GO:0016728; GO:0016725; GO:0016491; GO:0003824; GO:0003674_x000D_ [GO:0005524]; GO:0032559; GO:0035639; GO:0030554; GO:0032555; GO:0043168; GO:1901265; GO:1901363; GO:0017076; GO:0032553; GO:0043167; GO:0097159; GO:0036094; GO:0000166; GO:0097367; GO:0005488; GO:0003674_x000D_ [GO:0005737]; GO:0110165; GO:0005622; GO:0005575_x000D_ [GO:0006260]; GO:0006259; GO:0090304; G…	Pf00317, Pf02867, Pf03477	1	91.757	9082.7	8351.67	0.0196078	2	2	2	2	2	39275.3	0	0.0196078	0	0	0	0	0	32964.1	0	0.0196078	0	0	0	0	0	32159.1	0	0.0196078	0	0	0	0	0	13975.6	15448.5	0.0428922	2	2
257				AT2G37190.1	AT2G37190.1; AT5G60670.1	Symbols: Ribosomal protein L11 family protein chr2:15619559-15620059 REVERSE LENGTH=166	RPL12A		[GO:0003729]; GO:0003723; GO:0003676; GO:0097159; GO:0005488; GO:0003674_x000D_ [GO:0003735]; GO:0005198; GO:0003674_x000D_ [GO:0006412]; GO:0009059; GO:0019538; GO:0010467; GO:0009058; GO:0043170; GO:0044238; GO:0008152; GO:0009987; GO:0008150_x000D_ [GO:0019843]; GO:0003723; GO:0003676; GO:0097159; GO:0005488; GO:0003674	Pf00298, Pf03946	1	17.931	131990	121367	0.355422	5	0	5	0	6	39275.3	0	0.355422	4	0	4	0	4	32964.1	0	0.355422	4	0	4	0	4	32159.1	0	0.355422	4	0	4	0	4	92791	102570	0.355422	4	0
258				AT2G21170.1	AT2G21170.1; AT2G21170.2	Symbols: TIM, PDTPI triosephosphate isomerase chr2:9071047-9073106 REVERSE LENGTH=315	TIM		[GO:0004807]; GO:0016861; GO:0016860; GO:0016853; GO:0003824; GO:0003674_x000D_ [GO:0006096]; GO:0006090; GO:0006091; GO:0016052; GO:0019364; GO:0046032; GO:0046034; GO:0046496; GO:0032787; GO:0008152; GO:0005975; GO:0009056; GO:0009166; GO:0019362; GO:0072526; GO:0009154; GO:0009181; GO:0046031; GO:0009150; GO:0009205; GO:0019752; GO:0009987; GO:0044238; GO:0009117; GO:1901292; GO:0072524; GO:00…	Pf00121	1	33.325	170897	157142	0.0539683	2	1	2	1	2	39275.3	0	0.0539683	1	0	1	0	1	77533.4	81535.4	0.0539683	1	0	1	0	1	58147.3	59214.2	0.0539683	1	0	1	0	1	45011.1	49754.6	0.0539683	0	0
2199		ü		AT1G18540.1	AT1G18540.1	Symbols: Ribosomal protein L6 family protein chr1:6377448-6378548 REVERSE LENGTH=233	RPL6A		[GO:0003729]; GO:0003723; GO:0003676; GO:0097159; GO:0005488; GO:0003674_x000D_ [GO:0003735]; GO:0005198; GO:0003674_x000D_ [GO:0006412]; GO:0009059; GO:0019538; GO:0010467; GO:0009058; GO:0043170; GO:0044238; GO:0008152; GO:0009987; GO:0008150	Pf01159, Pf03868	11	26.136	5.91718e+07	5.44093e+07	0.390558	12	4	12	4	17	4.40368e+07	3.57097e+07	0.424893	12	4	12	4	15	4.73492e+07	4.97932e+07	0.424893	11	4	11	4	15	3.44082e+07	3.50395e+07	0.424893	11	4	11	4	17	4.34132e+07	4.79882e+07	0.484979	14	6
260		ü		AT2G26590.2; AT2G26590.1; AT2G26590.3	AT2G26590.2|AT2G26590.1|AT2G26590.3	Symbols: RPN13 regulatory particle non-ATPase 13 chr2:11311182-11314717 REVERSE LENGTH=300<|>Symbols: RPN13 regulatory particle non-ATPase 13 chr2:11311182-11314717 REVERSE LENGTH=300<|>Symbols: RPN13 regulatory particle non-ATPase 13 chr2:11311182-11314717 REVERSE LENGTH=300	RPN13		[GO:0000502]; GO:0140535; GO:1905369; GO:0032991; GO:1905368; GO:0005575; GO:1902494_x000D_ [GO:0005634]; GO:0043231; GO:0043227; GO:0043229; GO:0043226; GO:0005622; GO:0110165; GO:0005575_x000D_ [GO:0005737]; GO:0110165; GO:0005622; GO:0005575	Pf04683, Pf16550	2	33.277	1.77522e+06	1.63234e+06	0.133333	3	3	3	3	3	976860	792142	0.156667	4	4	4	4	4	1.76554e+06	1.85667e+06	0.156667	4	4	4	4	4	1.91608e+06	1.95123e+06	0.156667	4	4	4	4	4	630638	697097	0.156667	4	4
261		ü		AT1G75510.1	AT1G75510.1	Symbols: Transcription initiation factor IIF, beta subunit chr1:28347254-28348629 REVERSE LENGTH=261			[GO:0003677]; GO:0003676; GO:0097159; GO:0005488; GO:0003674_x000D_ [GO:0003743]; GO:0008135; GO:0006413; GO:0090079; GO:0006412; GO:0008152; GO:0003676; GO:0045182; GO:0009059; GO:0019538; GO:0010467; GO:0009987; GO:0097159; GO:0003674; GO:0006417; GO:0009058; GO:0043170; GO:0044238; GO:0008150; GO:0005488; GO:0010608; GO:0051246; GO:0010468; GO:0060255; GO:0080090; GO:0010556; GO:0019222; GO:00…	Pf02270	2	29.692	558805	513829	0	0	0	0	0	0	426671	345990	0.0268199	1	1	1	1	1	504491	530532	0.0268199	1	1	1	1	1	515500	524958	0.0268199	1	1	1	1	1	595485	658240	0.0268199	1	1
262				AT1G06680.1	AT1G06680.1; AT1G06680.2	Symbols: PSBP-1, OEE2, PSII-P, OE23 photosystem II subunit P-1 chr1:2047940-2049186 FORWARD LENGTH=263	PSBP1		[GO:0003729]; GO:0003723; GO:0003676; GO:0097159; GO:0005488; GO:0003674_x000D_ [GO:0005509]; GO:0046872; GO:0043169; GO:0043167; GO:0036094; GO:0005488; GO:0003674_x000D_ [GO:0008266]; GO:0008187; GO:0003727; GO:0003723; GO:0003676; GO:0097159; GO:0005488; GO:0003674_x000D_ [GO:0009534]; GO:0031976; GO:0009507; GO:0009579; GO:0009536; GO:0043232; GO:0043231; GO:0005737; GO:0043228; GO:0043229; G…	Pf01789	1	28.078	1.26151e+06	1.15998e+06	0.0380228	1	1	1	1	1	622890	505106	0.0380228	1	1	1	1	1	1.11905e+06	1.17681e+06	0.0380228	1	1	1	1	1	723939	737222	0.0380228	1	1	1	1	1	742355	820588	0.0380228	1	1
2053		ü		AT1G02500.2; AT1G02500.1	AT1G02500.2|AT1G02500.1	Symbols: SAM1, SAM-1, MAT1, AtSAM1 S-adenosylmethionine synthetase 1 chr1:519037-520218 FORWARD LENGTH=393<|>Symbols: SAM1, SAM-1, MAT1, AtSAM1 S-adenosylmethionine synthetase 1 chr1:519037-520218 FORWARD LENGTH=393	SAM1		[GO:0004478]; GO:0016765; GO:0016740; GO:0003824; GO:0003674_x000D_ [GO:0005524]; GO:0032559; GO:0035639; GO:0030554; GO:0032555; GO:0043168; GO:1901265; GO:1901363; GO:0017076; GO:0032553; GO:0043167; GO:0097159; GO:0036094; GO:0000166; GO:0097367; GO:0005488; GO:0003674_x000D_ [GO:0006556]; GO:0044272; GO:0046500; GO:0006790; GO:0009058; GO:0008152; GO:0009987; GO:0008150_x000D_ [GO:0006730]; G…	Pf00438, Pf02772, Pf02773	10	43.131	5.72359e+07	5.26292e+07	0.575064	23	5	23	5	37	3.11267e+07	2.52408e+07	0.575064	20	5	20	5	28	4.26064e+07	4.48056e+07	0.575064	21	5	21	5	32	3.97982e+07	4.05284e+07	0.575064	21	5	21	5	32	4.15016e+07	4.58752e+07	0.575064	21	4
264				AT4G01070.1	AT4G01070.1; AT4G01070.2	Symbols: GT72B1, UGT72B1 UDP-Glycosyltransferase superfamily protein chr4:461858-463300 REVERSE LENGTH=480	UGT72B1		[GO:0006805]; GO:0008152; GO:0071466; GO:0009987; GO:0009410; GO:0070887; GO:0008150; GO:0042221; GO:0051716; GO:0050896_x000D_ [GO:0008194]; GO:0016757; GO:0016740; GO:0003824; GO:0003674_x000D_ [GO:0009636]; GO:0042221; GO:0050896; GO:0008150_x000D_ [GO:0009809]; GO:0009699; GO:0009808; GO:0009698; GO:0044550; GO:0019748; GO:0009058; GO:0008152; GO:0009987; GO:0008150_x000D_ [GO:0035251]; GO:00…	Pf00201	1	52.897	288993	265733	0.0479167	1	1	1	1	1	128067	103850	0.0479167	0	0	0	0	0	250466	263394	0.0479167	1	1	1	1	2	207704	211515	0.0479167	1	1	1	1	1	76601.5	84674.1	0.0479167	1	1
1480		ü		ATCG01310.1; ATCG00830.1	ATCG01310.1|ATCG00830.1	Symbols: RPL2.2 ribosomal protein L2 chrC:152806-154312 FORWARD LENGTH=274<|>Symbols: RPL2.1 ribosomal protein L2 chrC:84337-85843 REVERSE LENGTH=274	rpl2-A; rpl2-B		[GO:0003729]; GO:0003723; GO:0003676; GO:0097159; GO:0005488; GO:0003674_x000D_ [GO:0003735]; GO:0005198; GO:0003674_x000D_ [GO:0006412]; GO:0009059; GO:0019538; GO:0010467; GO:0009058; GO:0043170; GO:0044238; GO:0008152; GO:0009987; GO:0008150_x000D_ [GO:0015934]; GO:0044391; GO:1990904; GO:0005840; GO:0032991; GO:0043232; GO:0005575; GO:0043228; GO:0043229; GO:0043226; GO:0005622; GO:0110165_x0…	Pf00181, Pf03947	10	29.846	1.39324e+07	1.2811e+07	0.288321	6	6	6	6	6	5.76401e+07	4.67407e+07	0.485401	17	17	18	18	25	9.95054e+06	1.04642e+07	0.485401	5	5	5	5	6	7.15231e+06	7.28354e+06	0.485401	4	4	4	4	4	1.35093e+07	1.4933e+07	0.485401	8	8
266		ü		AT1G09760.1	AT1G09760.1	Symbols: U2A' U2 small nuclear ribonucleoprotein A chr1:3159476-3161603 REVERSE LENGTH=249			[GO:0000398]; GO:0000377; GO:0006397; GO:0000375; GO:0006396; GO:0016071; GO:0008380; GO:0044238; GO:0010467; GO:0032774; GO:0016070; GO:0008152; GO:0009059; GO:0141187; GO:0090304; GO:0009987; GO:0009058; GO:0043170; GO:0034654; GO:0006139; GO:0008150_x000D_ [GO:0003723]; GO:0003676; GO:0097159; GO:0005488; GO:0003674_x000D_ [GO:0005654]; GO:0110165; GO:0031981; GO:0005575; GO:0070013; GO:000563…		1	28.024	119241	109644	0.136546	2	2	2	2	2	70737.1	57361.2	0.136546	1	1	1	1	1	78236.9	82275.3	0.136546	2	2	2	2	2	81668.3	83166.7	0.136546	2	2	2	2	2	31704.6	0	0.136546	0	0
139	ü	ü		cont_P00711	cont_P00711	Alpha-lactalbumin OS=Bos_taurus GN=LALBA PE=1 SV=2	LALBA	LALBA	[GO:0003796]; GO:0004553; GO:0061783; GO:0016798; GO:0003824; GO:0016787; GO:0003674_x000D_ [GO:0004461]; GO:0035250; GO:0008194; GO:0008378; GO:0016757; GO:0016758; GO:0016740; GO:0003824; GO:0003674_x000D_ [GO:0005509]; GO:0046872; GO:0043169; GO:0043167; GO:0036094; GO:0005488; GO:0003674_x000D_ [GO:0005615]; GO:0110165; GO:0005576; GO:0005575_x000D_ [GO:0005989]; GO:0005988; GO:0046351; GO:00…	Pf00062	4	16.236	1.87052e+06	1.71997e+06	0.119718	1	1	1	1	1	1.2318e+06	998874	0.119718	1	1	1	1	1	2.5404e+06	2.67153e+06	0.21831	2	2	2	2	2	1.80558e+06	1.8387e+06	0.21831	1	1	1	1	1	696855	770292	0.21831	0	0
268		ü		AT2G45730.1	AT2G45730.1	Symbols: eukaryotic initiation factor 3 gamma subunit family protein chr2:18836519-18839123 REVERSE LENGTH=446	TRM6		[GO:0003743]; GO:0008135; GO:0006413; GO:0090079; GO:0006412; GO:0008152; GO:0003676; GO:0045182; GO:0009059; GO:0019538; GO:0010467; GO:0009987; GO:0097159; GO:0003674; GO:0006417; GO:0009058; GO:0043170; GO:0044238; GO:0008150; GO:0005488; GO:0010608; GO:0051246; GO:0010468; GO:0060255; GO:0080090; GO:0010556; GO:0019222; GO:0009889; GO:0050794; GO:0050789; GO:0065007_x000D_ [GO:0005634]; GO:00…	Pf04189	1	49.379	170258	156554	0.0717489	2	2	2	2	2	77317.8	62697.5	0.0717489	1	1	1	1	1	117834	123916	0.0717489	1	1	1	1	1	86785.8	88378.1	0.0717489	1	1	1	1	1	50945.3	56314.1	0.0717489	0	0
1820		ü		AT3G17390.1	AT3G17390.1	Symbols: MTO3, SAMS3, MAT4 S-adenosylmethionine synthetase family protein chr3:5952484-5953665 REVERSE LENGTH=393	METK4		[GO:0003729]; GO:0003723; GO:0003676; GO:0097159; GO:0005488; GO:0003674_x000D_ [GO:0004478]; GO:0016765; GO:0016740; GO:0003824; GO:0003674_x000D_ [GO:0005524]; GO:0032559; GO:0035639; GO:0030554; GO:0032555; GO:0043168; GO:1901265; GO:1901363; GO:0017076; GO:0032553; GO:0043167; GO:0097159; GO:0036094; GO:0000166; GO:0097367; GO:0005488; GO:0003674_x000D_ [GO:0006555]; GO:0000096; GO:0009066; G…	Pf00438, Pf02772, Pf02773	9	42.769	5.59031e+07	5.14037e+07	0.569975	22	10	22	10	42	3.10554e+07	2.5183e+07	0.569975	19	8	19	8	28	3.52629e+07	3.70831e+07	0.569975	21	10	21	10	33	3.43415e+07	3.49715e+07	0.569975	21	10	21	10	34	4.23822e+07	4.68486e+07	0.569975	20	10
1558				AT5G16840.1	AT5G16840.1; AT5G16840.3; AT5G16840.2	Symbols: BPA1 binding partner of acd11 1 chr5:5536042-5538026 FORWARD LENGTH=259	BPA1		[GO:0003723]; GO:0003676; GO:0097159; GO:0005488; GO:0003674_x000D_ [GO:0005886]; GO:0016020; GO:0071944; GO:0110165; GO:0005575_x000D_ [GO:0034051]; GO:0010363; GO:0043069; GO:0045824; GO:0043067; GO:0045088; GO:0080135; GO:0048523; GO:0002832; GO:0031348; GO:0032102; GO:0050777; GO:0050794; GO:0002831; GO:0031347; GO:0032101; GO:0050776; GO:0080134; GO:0048519; GO:0048585; GO:0002683; GO:005078…	Pf00076	8	27.218	5.50288e+07	5.05998e+07	0.521236	10	9	10	9	12	3.65489e+07	2.96378e+07	0.521236	11	10	11	10	13	5.36944e+07	5.64659e+07	0.521236	11	10	11	10	15	5.48758e+07	5.58827e+07	0.521236	11	10	11	10	14	3.88087e+07	4.28985e+07	0.521236	9	8
271		ü		AT4G25210.1	AT4G25210.1	Symbols: DNA-binding storekeeper protein-related transcriptional regulator chr4:12918446-12919552 FORWARD LENGTH=368	GEBPL		[GO:0000976]; GO:0001067; GO:1990837; GO:0003676; GO:0003690; GO:0043565; GO:0097159; GO:0003677; GO:0005488; GO:0003674_x000D_ [GO:0006355]; GO:0010468; GO:2001141; GO:0010556; GO:0051252; GO:0009889; GO:0060255; GO:0019219; GO:0019222; GO:0080090; GO:0050794; GO:0050789; GO:0065007; GO:0008150_x000D_ [GO:0016592]; GO:0140513; GO:0032991; GO:0005634; GO:0005575; GO:0043231; GO:0043227; GO:004322…	Pf04504, Pf22757	1	40.25	153961	141570	0.0217391	1	1	1	1	1	270261	219156	0.0217391	0	0	0	0	0	98085.6	103149	0.0217391	0	0	0	0	0	119081	121266	0.0217391	0	0	0	0	0	284573	314563	0.0706522	2	2
272		ü		AT3G50370.1	AT3G50370.1	Symbols: unknown protein; FUNCTIONS IN: molecular_function unknown; INVOLVED IN: biological_process unknown; LOCATED IN: cellular_component unknown; EXPRESSED IN: 26 plant structures; EXPRESSED DURING: 15 growth stages; Has 27734 Blast hits to 16708 proteins in 1259 species: Archae - 81; Bacteria - 3434; Metazoa - 10876; Fungi - 2514; Plants - 987; Viruses - 212; Other Eukaryotes - 9630 (source: …			[GO:0003729]; GO:0003723; GO:0003676; GO:0097159; GO:0005488; GO:0003674		1	236.12	26326.1	24207.2	0	0	0	0	0	0	19284	15637.5	0.00602968	1	1	1	1	1	10095.8	10616.9	0.0153061	1	1	1	1	1	6770.29	6894.51	0.0153061	1	1	1	1	1	17408.3	19242.9	0.0153061	1	1
1436				AT1G56110.1	AT1G56110.1; AT3G12860.1	Symbols: NOP56 homolog of nucleolar protein NOP56 chr1:20984544-20986893 REVERSE LENGTH=522	NOP56		[GO:0030515]; GO:0003723; GO:0003676; GO:0097159; GO:0005488; GO:0003674_x000D_ [GO:0031428]; GO:0170049; GO:0005732; GO:1990904; GO:0032991; GO:0005575_x000D_ [GO:0032040]; GO:0030684; GO:1990904; GO:0032991; GO:0005575	Pf01798, Pf08156	31	58.636	5.41435e+07	4.97857e+07	0.582375	31	31	31	31	42	3.95469e+07	3.20688e+07	0.599617	28	28	28	28	40	3.25299e+07	3.4209e+07	0.624521	27	27	27	27	35	1.88434e+07	1.91891e+07	0.624521	22	22	22	22	25	4.291e+07	4.7432e+07	0.624521	33	33
274	ü	ü		cont_P09211	cont_P09211	Glutathione S-transferase P OS=Homo sapiens GN=GSTP1 PE=1 SV=2	GSTP1	GSTP1	[GO:0000302]; GO:0006979; GO:1901700; GO:0006950; GO:0042221; GO:0050896; GO:0008150_x000D_ [GO:0002674]; GO:0002673; GO:0050728; GO:0050727; GO:0031348; GO:0032102; GO:0031347; GO:0032101; GO:0048585; GO:0080134; GO:0048583; GO:0048519; GO:0050789; GO:0065007; GO:0008150_x000D_ [GO:0004364]; GO:0016765; GO:0016740; GO:0003824; GO:0003674_x000D_ [GO:0004602]; GO:0004601; GO:0016209; GO:0016684; G…	Pf02798, Pf14497	1	23.341	283474	260658	0.052381	1	1	1	1	1	130268	105635	0.052381	0	0	0	0	0	348756	366758	0.1	2	2	2	2	2	312343	318074	0.1	1	1	1	1	1	291230	321920	0.1	1	1
1876		ü		AT4G20360.1	AT4G20360.1	Symbols: ATRAB8D, ATRABE1B, RABE1b RAB GTPase homolog E1B chr4:10990036-10991466 FORWARD LENGTH=476	TUFA		[GO:0003729]; GO:0003723; GO:0003676; GO:0097159; GO:0005488; GO:0003674_x000D_ [GO:0003746]; GO:0008135; GO:0006414; GO:0090079; GO:0006412; GO:0009059; GO:0003676; GO:0045182; GO:0019538; GO:0010467; GO:0009058; GO:0043170; GO:0097159; GO:0003674; GO:0006417; GO:0044238; GO:0008152; GO:0005488; GO:0010608; GO:0051246; GO:0009987; GO:0010468; GO:0060255; GO:0080090; GO:0008150; GO:0010556; GO:00…	Pf00009, Pf03143, Pf03144	17	51.598	4.94866e+07	4.55037e+07	0.409664	22	21	23	22	34	3.03948e+07	2.46473e+07	0.434874	23	22	23	22	33	3.50513e+07	3.68605e+07	0.434874	22	21	22	21	31	2.58581e+07	2.63326e+07	0.434874	18	17	18	17	23	3.31855e+07	3.66827e+07	0.434874	23	22
2088				AT1G41880.1	AT1G41880.1; AT3G55750.1	Symbols: Ribosomal protein L35Ae family protein chr1:15651585-15652427 REVERSE LENGTH=111	RPL35AB		[GO:0003729]; GO:0003723; GO:0003676; GO:0097159; GO:0005488; GO:0003674_x000D_ [GO:0003735]; GO:0005198; GO:0003674_x000D_ [GO:0006412]; GO:0009059; GO:0019538; GO:0010467; GO:0009058; GO:0043170; GO:0044238; GO:0008152; GO:0009987; GO:0008150	Pf01247	5	12.791	5.34795e+07	4.91751e+07	0.306306	5	2	5	2	6	3.94122e+07	3.19596e+07	0.378378	6	2	6	2	8	3.37192e+07	3.54597e+07	0.378378	3	2	3	2	4	3.3835e+07	3.44558e+07	0.378378	3	2	3	2	4	3.86454e+07	4.2718e+07	0.378378	4	2
277		ü		AT5G54770.1	AT5G54770.1	Symbols: THI1, TZ, THI4 thiazole biosynthetic enzyme, chloroplast (ARA6) (THI1) (THI4) chr5:22246634-22247891 FORWARD LENGTH=349	THI1		[GO:0005506]; GO:0046914; GO:0046872; GO:0043169; GO:0043167; GO:0036094; GO:0005488; GO:0003674_x000D_ [GO:0005739]; GO:0043231; GO:0005737; GO:0043227; GO:0043229; GO:0110165; GO:0005622; GO:0043226; GO:0005575_x000D_ [GO:0005829]; GO:0110165; GO:0005737; GO:0005575; GO:0005622_x000D_ [GO:0005886]; GO:0016020; GO:0071944; GO:0110165; GO:0005575_x000D_ [GO:0006974]; GO:0033554; GO:0006950; GO:00…	Pf01946	2	36.641	270874	249072	0	0	0	0	0	0	234017	189766	0.0515759	1	1	1	1	1	714936	751839	0.0515759	0	0	0	0	0	227291	231462	0.0515759	0	0	0	0	0	160668	177599	0.0515759	0	0
278		ü		AT1G17650.1	AT1G17650.1	Symbols: GLYR2, GR2 glyoxylate reductase 2 chr1:6069594-6071964 REVERSE LENGTH=358	GLYR2		[GO:0009507]; GO:0009536; GO:0043231; GO:0005737; GO:0043227; GO:0043229; GO:0110165; GO:0005622; GO:0043226; GO:0005575_x000D_ [GO:0030267]; GO:0106345; GO:0016616; GO:0016614; GO:0016491; GO:0003824; GO:0003674_x000D_ [GO:0050661]; GO:0030554; GO:0017076; GO:0000166; GO:1901265; GO:1901363; GO:0097159; GO:0036094; GO:0005488; GO:0003674_x000D_ [GO:0051287]; GO:0030554; GO:0017076; GO:0000166; G…	Pf03446, Pf14833	1	37.756	123822	113856	0.047486	1	1	1	1	1	39275.3	0	0.047486	0	0	0	0	0	32964.1	0	0.047486	0	0	0	0	0	29906.5	30455.2	0.047486	0	0	0	0	0	62681.9	69287.6	0.047486	0	0
279				AT3G20670.1	AT3G20670.1; AT5G59870.1; AT1G08880.1; AT1G54690.1	Symbols: HTA13 histone H2A 13 chr3:7229472-7229963 FORWARD LENGTH=132			[GO:0000786]; GO:0032993; GO:0000785; GO:0032991; GO:0110165; GO:0005694; GO:0005575; GO:0043232; GO:0043228; GO:0043229; GO:0043226; GO:0005622_x000D_ [GO:0003677]; GO:0003676; GO:0097159; GO:0005488; GO:0003674_x000D_ [GO:0005634]; GO:0043231; GO:0043227; GO:0043229; GO:0043226; GO:0005622; GO:0110165; GO:0005575_x000D_ [GO:0030527]; GO:0005198; GO:0003674_x000D_ [GO:0046982]; GO:0046983; GO:00…	Pf00125, Pf16211	1	13.841	40194.2	0	0.106061	2	0	2	0	2	39275.3	0	0.174242	3	0	3	0	3	139113	146293	0.348485	4	1	4	1	4	32159.1	0	0.348485	3	0	3	0	4	31704.6	0	0.348485	3	0
866		ü		AT3G47470.1	AT3G47470.1	Symbols: LHCA4, CAB4 light-harvesting chlorophyll-protein complex I subunit A4 chr3:17493622-17494773 REVERSE LENGTH=251	LHCA4		[GO:0003729]; GO:0003723; GO:0003676; GO:0097159; GO:0005488; GO:0003674_x000D_ [GO:0009409]; GO:0006950; GO:0009266; GO:0050896; GO:0009628; GO:0008150_x000D_ [GO:0009522]; GO:0009521; GO:0098796; GO:0034357; GO:0032991; GO:0016020; GO:0009579; GO:0005575; GO:0110165; GO:0043232; GO:0043228; GO:0043229; GO:0043226; GO:0005622_x000D_ [GO:0009535]; GO:0031968; GO:0055035; GO:0009534; GO:0019867; G…	Pf00504	5	27.716	5.26945e+07	4.84533e+07	0.398406	7	7	7	7	17	2.43719e+07	1.97633e+07	0.398406	4	4	4	4	10	3.6086e+07	3.79486e+07	0.398406	7	7	7	7	16	2.55825e+07	2.60519e+07	0.398406	4	4	4	4	10	4.03854e+07	4.46413e+07	0.398406	6	6
1847				AT4G35450.5	AT4G35450.5; AT4G35450.4; AT4G35450.3|AT4G35450.2|AT4G35450.1	Symbols: AKR2 ankyrin repeat-containing protein 2 chr4:16839862-16841759 FORWARD LENGTH=350	AKR2		[GO:0005634]; GO:0043231; GO:0043227; GO:0043229; GO:0043226; GO:0005622; GO:0110165; GO:0005575_x000D_ [GO:0005737]; GO:0110165; GO:0005622; GO:0005575_x000D_ [GO:0006457]; GO:0009987; GO:0051604; GO:0008150; GO:0019538; GO:0010467; GO:0043170; GO:0044238; GO:0009059; GO:0008152; GO:0009058_x000D_ [GO:0009791]; GO:0032501; GO:0007275; GO:0008150; GO:0048856; GO:0032502_x000D_ [GO:0010228]; GO:00…	Pf12796	15	38.032	5.23e+07	4.80906e+07	0.488571	19	15	19	15	26	3.27056e+07	2.65212e+07	0.491429	16	13	16	13	22	4.87838e+07	5.13019e+07	0.491429	18	14	18	14	24	4.79007e+07	4.87796e+07	0.491429	20	16	20	16	27	3.35956e+07	3.7136e+07	0.491429	17	14
25	ü	ü		cont_P19013	cont_P19013	Keratin, type II cytoskeletal 4 OS=Homo sapiens GN=KRT4 PE=1 SV=4		KRT4			27	57.25	1.96838e+07	1.80995e+07	0.357678	20	16	20	16	29	1.71736e+06	1.39261e+06	0.370787	4	1	4	1	6	5.21233e+07	5.48137e+07	0.453184	34	25	34	25	49	4.5107e+07	4.59346e+07	0.479401	30	23	30	23	44	4.33003e+07	4.78635e+07	0.507491	33	25
2164		ü		AT4G18100.1	AT4G18100.1	Symbols: Ribosomal protein L32e chr4:10035715-10036475 REVERSE LENGTH=133	RPL32A		[GO:0003729]; GO:0003723; GO:0003676; GO:0097159; GO:0005488; GO:0003674_x000D_ [GO:0003735]; GO:0005198; GO:0003674_x000D_ [GO:0006412]; GO:0009059; GO:0019538; GO:0010467; GO:0009058; GO:0043170; GO:0044238; GO:0008152; GO:0009987; GO:0008150	Pf01655	7	15.493	4.33872e+07	3.98951e+07	0.541353	6	3	6	3	6	4.32309e+07	3.50563e+07	0.601504	8	3	8	3	8	3.58445e+07	3.76947e+07	0.601504	7	3	7	3	7	3.08153e+07	3.13807e+07	0.601504	7	3	7	3	7	3.77378e+07	4.17148e+07	0.601504	7	2
284		ü		AT2G25970.1	AT2G25970.1	Symbols: KH domain-containing protein chr2:11071844-11075604 REVERSE LENGTH=632			[GO:0003729]; GO:0003723; GO:0003676; GO:0097159; GO:0005488; GO:0003674	Pf00013	1	64.567	909421	836225	0.0490506	3	2	3	2	4	554296	449482	0.0490506	2	1	2	1	3	721318	758551	0.0490506	2	1	2	1	3	757898	771804	0.0490506	1	1	1	1	2	249697	276011	0.0490506	2	0
1172		ü		AT2G44160.1	AT2G44160.1	Symbols: MTHFR2 methylenetetrahydrofolate reductase 2 chr2:18262301-18265185 FORWARD LENGTH=594	MTHFR2		[GO:0006555]; GO:0000096; GO:0009066; GO:0006790; GO:0019752; GO:0170033; GO:0170039; GO:0008152; GO:0043436; GO:1901605; GO:0006520; GO:0009987; GO:0006082; GO:0044238; GO:0008150; GO:0044281_x000D_ [GO:0035999]; GO:0006730; GO:0046653; GO:0044281; GO:0006760; GO:0008152; GO:0006575; GO:0042558; GO:0009987; GO:0008150_x000D_ [GO:0106312]; GO:0004489; GO:0016646; GO:0016645; GO:0016491; GO:000382…	Pf02219, Pf21895	29	66.759	4.91999e+07	4.524e+07	0.424242	28	21	28	21	44	3.81899e+07	3.09684e+07	0.538721	32	25	32	25	49	5.18316e+07	5.4507e+07	0.577441	34	27	34	27	53	4.99413e+07	5.08576e+07	0.577441	33	26	33	26	54	2.67405e+07	2.95585e+07	0.577441	29	22
1869		ü		AT2G36620.1	AT2G36620.1	Symbols: RPL24A ribosomal protein L24 chr2:15350548-15351819 REVERSE LENGTH=164	RPL24A		[GO:0003729]; GO:0003723; GO:0003676; GO:0097159; GO:0005488; GO:0003674_x000D_ [GO:0003735]; GO:0005198; GO:0003674	Pf01246	6	18.838	4.02037e+07	3.69678e+07	0.292683	6	1	6	1	8	5.10439e+07	4.13918e+07	0.341463	8	2	8	2	10	3.4404e+07	3.61798e+07	0.341463	7	2	7	2	8	3.20631e+07	3.26513e+07	0.341463	8	2	8	2	9	2.45273e+07	2.7112e+07	0.341463	5	1
643		ü		AT3G26650.1	AT3G26650.1	Symbols: GAPA, GAPA-1 glyceraldehyde 3-phosphate dehydrogenase A subunit chr3:9795226-9796848 FORWARD LENGTH=396	GAPA1		[GO:0003729]; GO:0003723; GO:0003676; GO:0097159; GO:0005488; GO:0003674_x000D_ [GO:0004365]; GO:0043891; GO:0016620; GO:0016903; GO:0016491; GO:0003824; GO:0003674_x000D_ [GO:0006006]; GO:0019318; GO:0005996; GO:0005975; GO:0044281; GO:0044238; GO:0008152; GO:0009987; GO:0008150_x000D_ [GO:0009409]; GO:0006950; GO:0009266; GO:0050896; GO:0009628; GO:0008150_x000D_ [GO:0009416]; GO:0009314; GO:00…	Pf00044, Pf02800	6	42.463	5.08411e+07	4.67491e+07	0.512626	28	7	29	7	58	1.55448e+07	1.26054e+07	0.512626	22	5	22	5	40	2.72793e+07	2.86874e+07	0.512626	25	6	25	6	45	1.81942e+07	1.8528e+07	0.512626	23	5	23	5	41	2.4073e+07	2.66099e+07	0.512626	26	6
244				AT1G04410.1	AT1G04410.1; AT5G56720.1	Symbols: Lactate/malate dehydrogenase family protein chr1:1189418-1191267 REVERSE LENGTH=332	MDH1		[GO:0003729]; GO:0003723; GO:0003676; GO:0097159; GO:0005488; GO:0003674_x000D_ [GO:0006099]; GO:0044238; GO:0009060; GO:0008152; GO:0045333; GO:0009987; GO:0015980; GO:0008150; GO:0006091_x000D_ [GO:0006108]; GO:0043648; GO:0019752; GO:0043436; GO:0006082; GO:0044281; GO:0008152; GO:0009987; GO:0008150_x000D_ [GO:0010043]; GO:0010038; GO:0042221; GO:0050896; GO:0008150_x000D_ [GO:0030060]; GO:00…	Pf00056, Pf02866	17	35.548	1.2901e+07	1.18626e+07	0.46988	13	7	13	7	16	5.44548e+06	4.41578e+06	0.53012	11	7	11	7	14	1.48278e+07	1.55932e+07	0.653614	18	10	18	10	21	1.04962e+07	1.06888e+07	0.653614	14	8	14	8	17	5.51022e+06	6.0909e+06	0.653614	11	7
289		ü		AT5G35430.1	AT5G35430.1	Symbols: Tetratricopeptide repeat (TPR)-like superfamily protein chr5:13662077-13665735 FORWARD LENGTH=786	NOT10		[GO:0030014]; GO:0140535; GO:0032991; GO:0005575		1	86.683	71044	65326	0.0267176	1	1	1	1	1	67457.4	54701.6	0.0508906	2	2	2	2	2	31241.2	32853.8	0.0508906	0	0	0	0	0	31736.6	32318.9	0.0508906	1	1	1	1	1	19776.1	21860.2	0.0508906	0	0
290		ü		AT2G23120.1	AT2G23120.1	Symbols: Late embryogenesis abundant protein, group 6 chr2:9842102-9842353 FORWARD LENGTH=83				Pf10714	1	8.477	3.99754e+07	3.6758e+07	0.13253	1	1	1	1	4	2.19985e+07	1.78387e+07	0.13253	1	1	1	1	2	3.7317e+07	3.92432e+07	0.13253	1	1	1	1	4	3.81452e+07	3.88451e+07	0.13253	1	1	1	1	4	1.14377e+07	1.2643e+07	0.13253	1	1
291				AT5G48230.2	AT5G48230.2; AT5G48230.1	Symbols: EMB1276, ACAT2 acetoacetyl-CoA thiolase 2 chr5:19552570-19555122 REVERSE LENGTH=403	ACCT2		[GO:0003985]; GO:0003988; GO:0016453; GO:0016408; GO:0016407; GO:0016747; GO:0016746; GO:0016740; GO:0003824; GO:0003674_x000D_ [GO:0008299]; GO:0006720; GO:0008610; GO:0006629; GO:0009058; GO:0044238; GO:0008152; GO:0009987; GO:0008150_x000D_ [GO:0009846]; GO:0032501; GO:0009856; GO:0008150; GO:0022414; GO:0044706_x000D_ [GO:0009860]; GO:0003006; GO:0009932; GO:0048588; GO:0048868; GO:0022414; G…	Pf00108, Pf02803	1	41.385	105249	96778	0	0	0	0	0	0	98173.8	79609.8	0	0	0	0	0	0	144230	151675	0	0	0	0	0	0	145313	147979	0	0	0	0	0	0	71048.9	78536.4	0	0	0
292		ü		AT3G57560.1	AT3G57560.1	Symbols: NAGK N-acetyl-l-glutamate kinase chr3:21311164-21312207 REVERSE LENGTH=347	NAGK		[GO:0003991]; GO:0016301; GO:0016774; GO:0016772; GO:0016740; GO:0003824; GO:0003674_x000D_ [GO:0005524]; GO:0032559; GO:0035639; GO:0030554; GO:0032555; GO:0043168; GO:1901265; GO:1901363; GO:0017076; GO:0032553; GO:0043167; GO:0097159; GO:0036094; GO:0000166; GO:0097367; GO:0005488; GO:0003674_x000D_ [GO:0009507]; GO:0009536; GO:0043231; GO:0005737; GO:0043227; GO:0043229; GO:0110165; GO:000562…	Pf00696	2	36.572	272338	250419	0.0634006	2	2	2	2	2	41127.9	33350.9	0.0634006	0	0	0	0	0	115583	121549	0.0634006	0	0	0	0	0	94084.3	95810.6	0.0634006	0	0	0	0	0	120262	132935	0.0634006	1	1
293				AT5G59540.1	AT5G59540.1; AT5G59540.2; AT1G04380.1	Symbols: 2-oxoglutarate (2OG) and Fe(II)-dependent oxygenase superfamily protein chr5:23996293-23997576 REVERSE LENGTH=366			[GO:0044550]; GO:0009058; GO:0019748; GO:0008152; GO:0009987; GO:0008150_x000D_ [GO:0046872]; GO:0043169; GO:0043167; GO:0036094; GO:0005488; GO:0003674_x000D_ [GO:0051213]; GO:0016491; GO:0003824; GO:0003674	Pf03171, Pf14226	2	41.513	429487	394919	0.0983607	2	1	2	1	2	199309	161621	0.0983607	1	0	1	0	1	367013	385957	0.0983607	1	0	1	0	1	343641	349946	0.0983607	2	1	2	1	2	149267	164998	0.0983607	1	1
587		ü		AT1G73230.1	AT1G73230.1	Symbols: Nascent polypeptide-associated complex NAC chr1:27540506-27541364 REVERSE LENGTH=165			[GO:0003729]; GO:0003723; GO:0003676; GO:0097159; GO:0005488; GO:0003674	Pf01849	5	17.993	4.99456e+07	4.59257e+07	0.181818	4	2	4	2	5	3.14854e+07	2.55317e+07	0.181818	4	2	4	2	5	3.96415e+07	4.16877e+07	0.290909	6	2	6	2	7	4.01586e+07	4.08954e+07	0.290909	6	2	6	2	7	2.15484e+07	2.38193e+07	0.290909	5	2
295				AT1G72320.1	AT1G72320.1; AT1G72320.2|AT1G72320.3	Symbols: APUM23, PUM23 pumilio 23 chr1:27228984-27232580 REVERSE LENGTH=753	APUM23		[GO:0003723]; GO:0003676; GO:0097159; GO:0005488; GO:0003674_x000D_ [GO:0005730]; GO:0043232; GO:0031981; GO:0043228; GO:0043229; GO:0070013; GO:0005634; GO:0043226; GO:0005622; GO:0043233; GO:0043231; GO:0110165; GO:0031974; GO:0043227; GO:0005575_x000D_ [GO:0006417]; GO:0010608; GO:0051246; GO:0010468; GO:0060255; GO:0080090; GO:0010556; GO:0019222; GO:0009889; GO:0050794; GO:0050789; GO:006500…	Pf22493	2	84.774	89116.6	81944	0	0	0	0	0	0	232612	188626	0.0531209	3	3	3	3	3	43164	45392	0.0531209	0	0	0	0	0	19443	19799.7	0.0531209	0	0	0	0	0	54916.8	60704.2	0.0531209	0	0
886				AT3G59970.3	AT3G59970.3; AT3G59970.2; AT3G59970.1	Symbols: MTHFR1 methylenetetrahydrofolate reductase 1 chr3:22151303-22154323 FORWARD LENGTH=592	MTHFR1		[GO:0009086]; GO:0000097; GO:0006555; GO:0009067; GO:0000096; GO:0044272; GO:0046394; GO:0009066; GO:0170034; GO:0170038; GO:0006790; GO:0019752; GO:0009058; GO:0016053; GO:0170033; GO:0170039; GO:1901607; GO:0008152; GO:0043436; GO:0006082; GO:0044283; GO:1901605; GO:0006520; GO:0008652; GO:0009987; GO:0044281; GO:0044238; GO:0008150_x000D_ [GO:0035999]; GO:0006730; GO:0046653; GO:0044281; GO:00…	Pf02219, Pf21895	19	66.246	4.98655e+07	4.5852e+07	0.461149	28	21	28	21	50	3.55874e+07	2.88581e+07	0.491554	29	22	29	22	47	4.95628e+07	5.21211e+07	0.491554	29	22	29	22	52	4.7201e+07	4.80671e+07	0.491554	30	23	30	23	52	2.5541e+07	2.82326e+07	0.491554	28	21
848		ü		AT5G55920.1	AT5G55920.1	Symbols: OLI2 S-adenosyl-L-methionine-dependent methyltransferases superfamily protein chr5:22645742-22649383 REVERSE LENGTH=682	NOP2A		[GO:0001510]; GO:0009451; GO:0043414; GO:0016070; GO:0043412; GO:0032259; GO:0090304; GO:0043170; GO:0008152; GO:0006139; GO:0009987; GO:0044238; GO:0008150_x000D_ [GO:0003723]; GO:0003676; GO:0097159; GO:0005488; GO:0003674_x000D_ [GO:0005730]; GO:0043232; GO:0031981; GO:0043228; GO:0043229; GO:0070013; GO:0005634; GO:0043226; GO:0005622; GO:0043233; GO:0043231; GO:0110165; GO:0031974; GO:004322…	Pf01189	23	76.729	3.78882e+07	3.48387e+07	0.27566	21	17	21	17	29	1.525e+07	1.23663e+07	0.28739	16	13	16	13	21	2.21378e+07	2.32805e+07	0.28739	18	15	18	15	23	1.33885e+07	1.36342e+07	0.28739	13	11	13	11	18	2.27555e+07	2.51536e+07	0.28739	21	17
2001				AT1G67680.1	AT1G67680.1; AT1G67650.1	Symbols: SRP72 RNA-binding domain chr1:25365962-25368464 REVERSE LENGTH=664			[GO:0005783]; GO:0043231; GO:0005737; GO:0012505; GO:0043227; GO:0043229; GO:0110165; GO:0005622; GO:0043226; GO:0005575_x000D_ [GO:0005786]; GO:0048500; GO:1990904; GO:0005737; GO:0032991; GO:0110165; GO:0005622; GO:0005575_x000D_ [GO:0006614]; GO:0006613; GO:0045047; GO:0006612; GO:0006605; GO:0072599; GO:0090150; GO:0045184; GO:0070972; GO:0072594; GO:0072657; GO:0008104; GO:0051234; GO:003336…	Pf08492, Pf17004	32	73.025	3.28369e+07	3.0194e+07	0.457831	27	27	27	27	38	2.69046e+07	2.18171e+07	0.496988	30	30	30	30	41	2.62137e+07	2.75667e+07	0.496988	29	29	29	29	38	2.23519e+07	2.2762e+07	0.496988	27	27	27	27	35	2.81982e+07	3.11699e+07	0.513554	29	29
299		ü		AT4G04885.1	AT4G04885.1	Symbols: PCFS4 PCF11P-similar protein 4 chr4:2472083-2475417 FORWARD LENGTH=808	PCFS4		[GO:0000993]; GO:0001099; GO:0043175; GO:0001098; GO:0070063; GO:0005515; GO:0019899; GO:0005488; GO:0003674_x000D_ [GO:0003729]; GO:0003723; GO:0003676; GO:0097159; GO:0005488; GO:0003674_x000D_ [GO:0005634]; GO:0043231; GO:0043227; GO:0043229; GO:0043226; GO:0005622; GO:0110165; GO:0005575_x000D_ [GO:0005737]; GO:0110165; GO:0005622; GO:0005575_x000D_ [GO:0006369]; GO:0006353; GO:0006366; GO:00…	Pf04818	2	89.172	323346	297321	0.0309406	2	2	2	2	2	215297	174585	0.0309406	1	1	1	1	1	190519	200353	0.0309406	1	1	1	1	1	199866	203533	0.0309406	1	1	1	1	1	133830	147934	0.0309406	1	1
300		ü		AT1G20630.1	AT1G20630.1	Symbols: CAT1 catalase 1 chr1:7146812-7149609 FORWARD LENGTH=492	CAT1		[GO:0004096]; GO:0004601; GO:0016209; GO:0016684; GO:0003674; GO:0098869; GO:0016491; GO:1990748; GO:0003824; GO:0009987; GO:0098754; GO:0097237; GO:0008150; GO:0009636; GO:0070887; GO:0042221; GO:0051716; GO:0050896_x000D_ [GO:0006995]; GO:0009267; GO:0043562; GO:0031669; GO:0033554; GO:0042594; GO:0031667; GO:0051716; GO:0006950; GO:0050896; GO:0009987; GO:0008150_x000D_ [GO:0009416]; GO:000931…	Pf00199, Pf06628	1	56.726	130173	119696	0.0833333	3	1	3	1	5	45041.7	36524.6	0.0833333	0	0	0	0	0	85980	90418	0.0833333	2	0	2	0	2	89728.1	91374.4	0.0833333	2	0	2	0	2	36920.1	40810.8	0.0833333	1	0
1467		ü		AT1G27400.1	AT1G27400.1	Symbols: Ribosomal protein L22p/L17e family protein chr1:9515230-9516725 FORWARD LENGTH=176	RPL17A		[GO:0003729]; GO:0003723; GO:0003676; GO:0097159; GO:0005488; GO:0003674_x000D_ [GO:0003735]; GO:0005198; GO:0003674_x000D_ [GO:0006412]; GO:0009059; GO:0019538; GO:0010467; GO:0009058; GO:0043170; GO:0044238; GO:0008152; GO:0009987; GO:0008150	Pf00237	9	19.885	2.93507e+07	2.69884e+07	0.5625	9	1	9	1	11	4.72893e+07	3.83472e+07	0.568182	9	1	9	1	12	1.87837e+07	1.97533e+07	0.568182	9	1	9	1	10	1.56482e+07	1.59353e+07	0.568182	8	1	8	1	9	1.67941e+07	1.85639e+07	0.568182	7	1
302				AT2G20550.2; AT2G20550.1	AT2G20550.2|AT2G20550.1; AT2G20560.1	Symbols: HSP40/DnaJ peptide-binding protein chr2:8846051-8847113 REVERSE LENGTH=284<|>Symbols: HSP40/DnaJ peptide-binding protein chr2:8846051-8847113 REVERSE LENGTH=284			[GO:0006457]; GO:0009987; GO:0051604; GO:0008150; GO:0019538; GO:0010467; GO:0043170; GO:0044238; GO:0009059; GO:0008152; GO:0009058_x000D_ [GO:0051082]; GO:0005515; GO:0005488; GO:0003674	Pf01556	2	30.683	1.76053e+06	1.61884e+06	0.140845	3	3	3	3	3	1.06931e+06	867114	0.232394	3	3	3	3	3	1.65749e+06	1.74304e+06	0.232394	2	2	2	2	2	1.42931e+06	1.45553e+06	0.232394	2	2	2	2	2	986609	1.09058e+06	0.232394	2	2
1652				AT1G72370.1	AT1G72370.1; AT1G72370.2; AT3G04770.2; AT3G04770.1	Symbols: P40, AP40, RP40, RPSAA 40s ribosomal protein SA chr1:27243148-27244842 REVERSE LENGTH=298	RPSaA		[GO:0000028]; GO:0022618; GO:0042255; GO:0042274; GO:0065003; GO:0071826; GO:0022613; GO:0140694; GO:0042254; GO:0022607; GO:0043933; GO:0044085; GO:0070925; GO:0016043; GO:0071840; GO:0006996; GO:0009987; GO:0008150_x000D_ [GO:0003729]; GO:0003723; GO:0003676; GO:0097159; GO:0005488; GO:0003674_x000D_ [GO:0003735]; GO:0005198; GO:0003674_x000D_ [GO:0005737]; GO:0110165; GO:0005622; GO:0005575_x0…	Pf00318	10	32.271	4.69306e+07	4.31534e+07	0.352349	10	10	10	10	14	2.39946e+07	1.94574e+07	0.379195	8	8	8	8	10	2.93838e+07	3.09005e+07	0.379195	9	9	9	9	11	2.69674e+07	2.74622e+07	0.379195	9	9	9	9	11	3.21827e+07	3.55743e+07	0.419463	11	11
2267				AT5G28540.1	AT5G28540.1; AT1G09080.2; AT1G09080.1	Symbols: BIP1 heat shock protein 70 (Hsp 70) family protein chr5:10540665-10543274 REVERSE LENGTH=669	BIP1		[GO:0005524]; GO:0032559; GO:0035639; GO:0030554; GO:0032555; GO:0043168; GO:1901265; GO:1901363; GO:0017076; GO:0032553; GO:0043167; GO:0097159; GO:0036094; GO:0000166; GO:0097367; GO:0005488; GO:0003674_x000D_ [GO:0005788]; GO:0070013; GO:0005783; GO:0043233; GO:0043229; GO:0043231; GO:0005737; GO:0012505; GO:0031974; GO:0043226; GO:0005622; GO:0043227; GO:0110165; GO:0005575_x000D_ [GO:0016592…	Pf00012	29	73.584	4.68622e+07	4.30904e+07	0.460389	33	2	33	2	46	3.00674e+07	2.43818e+07	0.473842	32	2	32	2	47	3.4603e+07	3.63891e+07	0.487294	33	2	33	2	47	3.99724e+07	4.07058e+07	0.487294	34	2	34	2	49	3.42886e+07	3.79021e+07	0.487294	29	2
2287				AT3G60245.1	AT3G60245.1; AT3G10950.1	Symbols: Zinc-binding ribosomal protein family protein chr3:22268803-22269750 FORWARD LENGTH=92	RPL37AC		[GO:0003735]; GO:0005198; GO:0003674_x000D_ [GO:0006412]; GO:0009059; GO:0019538; GO:0010467; GO:0009058; GO:0043170; GO:0044238; GO:0008152; GO:0009987; GO:0008150_x000D_ [GO:0046872]; GO:0043169; GO:0043167; GO:0036094; GO:0005488; GO:0003674	Pf01780	5	10.234	2.59735e+07	2.3883e+07	0.521739	6	6	6	6	7	4.62183e+07	3.74787e+07	0.521739	5	5	5	5	6	2.08572e+07	2.19338e+07	0.521739	5	5	5	5	6	1.71444e+07	1.7459e+07	0.521739	5	5	5	5	6	2.10474e+07	2.32654e+07	0.521739	5	5
1909				AT3G22230.1	AT3G22230.1; AT2G32220.1	Symbols: Ribosomal L27e protein family chr3:7844136-7844543 REVERSE LENGTH=135	RPL27B		[GO:0003729]; GO:0003723; GO:0003676; GO:0097159; GO:0005488; GO:0003674_x000D_ [GO:0003735]; GO:0005198; GO:0003674_x000D_ [GO:0006412]; GO:0009059; GO:0019538; GO:0010467; GO:0009058; GO:0043170; GO:0044238; GO:0008152; GO:0009987; GO:0008150	Pf01777	5	15.605	3.34888e+07	3.07934e+07	0.259259	4	2	4	2	4	2.14632e+07	1.74046e+07	0.340741	5	2	5	2	7	2.24596e+07	2.36189e+07	0.340741	4	1	4	1	6	2.11601e+07	2.15483e+07	0.340741	5	2	5	2	7	2.6029e+07	2.8772e+07	0.340741	5	2
307		ü		AT3G54640.1	AT3G54640.1	Symbols: TSA1, TRP3 tryptophan synthase alpha chain chr3:20223331-20225303 REVERSE LENGTH=312	TSA1		[GO:0000162]; GO:0009073; GO:0046219; GO:1901607; GO:0009072; GO:0046394; GO:0006586; GO:0042401; GO:0042435; GO:0008652; GO:1901605; GO:0006520; GO:0019752; GO:0016053; GO:0006576; GO:0042430; GO:0009309; GO:0009058; GO:0044238; GO:0043436; GO:0006082; GO:0044283; GO:0009308; GO:0008152; GO:0044281; GO:0009987; GO:0008150_x000D_ [GO:0004834]; GO:0016836; GO:0000162; GO:0016835; GO:0009073; GO:00…	Pf00290	1	33.179	40194.2	0	0	0	0	0	0	0	39275.3	0	0	0	0	0	0	0	32964.1	0	0	0	0	0	0	0	32159.1	0	0	0	0	0	0	0	31704.6	0	0	0	0
1522				AT4G40030.2	AT4G40030.2; AT4G40040.1|AT4G40040.2|AT5G10980.1|AT4G40030.1|AT4G40030.3; AT1G75600.1	Symbols: Histone superfamily protein chr4:18555840-18556827 REVERSE LENGTH=164	H33		[GO:0000786]; GO:0032993; GO:0000785; GO:0032991; GO:0110165; GO:0005694; GO:0005575; GO:0043232; GO:0043228; GO:0043229; GO:0043226; GO:0005622_x000D_ [GO:0003677]; GO:0003676; GO:0097159; GO:0005488; GO:0003674_x000D_ [GO:0005634]; GO:0043231; GO:0043227; GO:0043229; GO:0043226; GO:0005622; GO:0110165; GO:0005575_x000D_ [GO:0030527]; GO:0005198; GO:0003674_x000D_ [GO:0046982]; GO:0046983; GO:00…	Pf00125	4	18.69	2.2967e+07	2.11184e+07	0.152439	3	2	3	2	3	3.08938e+07	2.5052e+07	0.152439	2	1	2	1	2	2.10013e+07	2.20854e+07	0.195122	3	1	3	1	3	1.49757e+07	1.52505e+07	0.195122	3	2	3	2	3	2.28099e+07	2.52138e+07	0.195122	4	2
1670				AT1G30230.2	AT1G30230.2; AT1G30230.1	Symbols: Glutathione S-transferase, C-terminal-like;Translation elongation factor EF1B/ribosomal protein S6 chr1:10639286-10640601 FORWARD LENGTH=260	EEF-1BB1		[GO:0003746]; GO:0008135; GO:0006414; GO:0090079; GO:0006412; GO:0009059; GO:0003676; GO:0045182; GO:0019538; GO:0010467; GO:0009058; GO:0043170; GO:0097159; GO:0003674; GO:0006417; GO:0044238; GO:0008152; GO:0005488; GO:0010608; GO:0051246; GO:0009987; GO:0010468; GO:0060255; GO:0080090; GO:0008150; GO:0010556; GO:0019222; GO:0009889; GO:0050794; GO:0050789; GO:0065007_x000D_ [GO:0005829]; GO:01…	Pf00736	9	28.758	3.68746e+07	3.39067e+07	0.396154	9	5	9	5	13	1.73302e+07	1.40532e+07	0.396154	8	4	8	4	10	2.81913e+07	2.96464e+07	0.423077	10	6	10	6	14	2.6724e+07	2.72143e+07	0.423077	8	4	8	4	14	2.17588e+07	2.40518e+07	0.423077	10	6
815				AT5G28050.2	AT5G28050.2; AT5G28050.1	Symbols: Cytidine/deoxycytidylate deaminase family protein chr5:10044209-10045484 REVERSE LENGTH=204	GSDA		[GO:0005829]; GO:0110165; GO:0005737; GO:0005575; GO:0005622_x000D_ [GO:0006152]; GO:0009164; GO:0042278; GO:0072523; GO:0009116; GO:0034656; GO:1901658; GO:0072521; GO:0009056; GO:0055086; GO:1901657; GO:0034655; GO:0044282; GO:1901136; GO:0008152; GO:0006139; GO:0044281; GO:1901135; GO:0009987; GO:0044238; GO:0008150_x000D_ [GO:0008270]; GO:0046914; GO:0046872; GO:0043169; GO:0043167; GO:003609…	Pf00383	6	22.218	4.4274e+07	4.07106e+07	0.416667	5	5	5	5	7	3.81717e+07	3.09537e+07	0.504902	6	6	6	6	9	4.17659e+07	4.39217e+07	0.504902	6	6	6	6	7	4.4892e+07	4.57156e+07	0.504902	7	7	7	7	9	2.32438e+07	2.56933e+07	0.504902	5	5
311				AT5G66040.1	AT5G66040.1; AT5G66040.2	Symbols: STR16 sulfurtransferase protein 16 chr5:26410557-26411139 FORWARD LENGTH=120	STR16		[GO:0004792]; GO:0016783; GO:0016782; GO:0016740; GO:0003824; GO:0003674_x000D_ [GO:0009507]; GO:0009536; GO:0043231; GO:0005737; GO:0043227; GO:0043229; GO:0110165; GO:0005622; GO:0043226; GO:0005575	Pf00581	2	12.668	678921	624278	0	0	0	0	0	0	443772	359857	0	0	0	0	0	0	1.00946e+06	1.06157e+06	0	0	0	0	0	0	698556	711373	0	0	0	0	0	0	435704	481621	0	0	0
2208				AT5G14740.2	AT5G14740.2; AT5G14740.5; AT5G14740.4; AT5G14740.3; AT5G14740.1	Symbols: CA2, CA18, BETA CA2 carbonic anhydrase 2 chr5:4760536-4762382 FORWARD LENGTH=259			[GO:0004089]; GO:0016836; GO:0016835; GO:0016829; GO:0003824; GO:0003674_x000D_ [GO:0008270]; GO:0046914; GO:0046872; GO:0043169; GO:0043167; GO:0036094; GO:0005488; GO:0003674_x000D_ [GO:0015976]; GO:0031667; GO:0050896; GO:0008150	Pf00484	14	28.326	3.90863e+07	3.59404e+07	0.667954	14	8	14	8	18	3e+07	2.43272e+07	0.667954	14	8	14	8	21	3.42847e+07	3.60544e+07	0.706564	15	8	15	8	21	2.70908e+07	2.75878e+07	0.706564	14	8	14	8	18	2.76055e+07	3.05147e+07	0.706564	14	7
2162		ü		AT3G56910.1	AT3G56910.1	Symbols: PSRP5 plastid-specific 50S ribosomal protein 5 chr3:21069558-21070257 REVERSE LENGTH=148	PSRP5		[GO:0005840]; GO:0043232; GO:0043228; GO:0043229; GO:0043226; GO:0005622; GO:0110165; GO:0005575_x000D_ [GO:0009507]; GO:0009536; GO:0043231; GO:0005737; GO:0043227; GO:0043229; GO:0110165; GO:0005622; GO:0043226; GO:0005575_x000D_ [GO:0032544]; GO:0006412; GO:0009657; GO:0009059; GO:0019538; GO:0010467; GO:0006996; GO:0009058; GO:0043170; GO:0044238; GO:0016043; GO:0008152; GO:0071840; GO:000998…		4	16.351	4.06516e+07	3.73797e+07	0.202703	3	3	3	3	3	3.80511e+07	3.08559e+07	0.22973	4	4	4	4	4	2.92633e+07	3.07738e+07	0.22973	2	2	2	2	2	1.97067e+07	2.00683e+07	0.22973	2	2	2	2	2	3.00045e+07	3.31665e+07	0.22973	4	4
314				AT4G09570.1	AT4G09570.1; AT5G23580.1; AT1G35670.1	Symbols: CPK4, ATCPK4 calcium-dependent protein kinase 4 chr4:6049560-6052184 FORWARD LENGTH=501	CPK4		[GO:0004672]; GO:0016301; GO:0016773; GO:0140096; GO:0016772; GO:0003824; GO:0016740; GO:0003674_x000D_ [GO:0004674]; GO:0004672; GO:0016301; GO:0016773; GO:0140096; GO:0016772; GO:0003824; GO:0016740; GO:0003674_x000D_ [GO:0005509]; GO:0046872; GO:0043169; GO:0043167; GO:0036094; GO:0005488; GO:0003674_x000D_ [GO:0005524]; GO:0032559; GO:0035639; GO:0030554; GO:0032555; GO:0043168; GO:1901265; G…	Pf00036, Pf00069, Pf13405, Pf13499	2	56.38	93392.9	85876.1	0	0	0	0	0	0	31041.7	25171.9	0	0	0	0	0	0	101162	106383	0	0	0	0	0	0	84459	86008.7	0	0	0	0	0	0	27188.8	30054	0	0	0
1556				AT5G56030.1	AT5G56030.1; AT5G56030.2	Symbols: HSP81-2, ERD8, HSP90.2, AtHsp90.2 heat shock protein 81-2 chr5:22686923-22689433 FORWARD LENGTH=699	HSP90-2		[GO:0005524]; GO:0032559; GO:0035639; GO:0030554; GO:0032555; GO:0043168; GO:1901265; GO:1901363; GO:0017076; GO:0032553; GO:0043167; GO:0097159; GO:0036094; GO:0000166; GO:0097367; GO:0005488; GO:0003674_x000D_ [GO:0005829]; GO:0110165; GO:0005737; GO:0005575; GO:0005622_x000D_ [GO:0005886]; GO:0016020; GO:0071944; GO:0110165; GO:0005575_x000D_ [GO:0006457]; GO:0009987; GO:0051604; GO:0008150; G…	Pf00183, Pf13589	29	80.014	4.41654e+07	4.06107e+07	0.427754	32	3	32	3	44	2.04651e+07	1.65953e+07	0.46495	29	2	29	2	37	2.69652e+07	2.83571e+07	0.46495	30	2	30	2	39	2.65975e+07	2.70855e+07	0.46495	27	2	27	2	35	2.77978e+07	3.07272e+07	0.494993	32	3
316		ü		AT3G05090.1; AT3G05090.2	AT3G05090.1|AT3G05090.2	Symbols: LRS1 Transducin/WD40 repeat-like superfamily protein chr3:1418573-1422723 REVERSE LENGTH=753<|>Symbols: LRS1 Transducin/WD40 repeat-like superfamily protein chr3:1418573-1422723 REVERSE LENGTH=753				Pf00400, Pf11816	2	82.146	253798	233371	0.0119522	1	1	1	1	1	92367.8	74901.6	0.0119522	0	0	0	0	0	178690	187913	0.0345286	3	3	3	3	3	24687.8	25140.8	0.059761	2	2	2	2	2	150300	166139	0.059761	3	3
317				AT4G09520.1	AT4G09520.1; AT3G30841.1	Symbols: Cofactor-independent phosphoglycerate mutase chr4:6024970-6026751 REVERSE LENGTH=492			[GO:0006096]; GO:0006090; GO:0006091; GO:0016052; GO:0019364; GO:0046032; GO:0046034; GO:0046496; GO:0032787; GO:0008152; GO:0005975; GO:0009056; GO:0009166; GO:0019362; GO:0072526; GO:0009154; GO:0009181; GO:0046031; GO:0009150; GO:0009205; GO:0019752; GO:0009987; GO:0044238; GO:0009117; GO:1901292; GO:0072524; GO:0006195; GO:0009261; GO:0009137; GO:0009179; GO:0009191; GO:0006163; GO:0009259; G…	Pf01676, Pf10143	2	53.091	77806.3	71544	0	0	0	0	0	0	49501.9	40141.4	0	0	0	0	0	0	137590	144692	0.0182927	1	1	1	1	1	93532.4	95248.5	0.0182927	1	1	1	1	1	31704.6	0	0.0182927	0	0
318				AT3G53460.4	AT3G53460.4; AT3G53460.1|AT3G53460.3|AT3G53460.2	Symbols: CP29 chloroplast RNA-binding protein 29 chr3:19819738-19821423 REVERSE LENGTH=363	CP29		[GO:0003723]; GO:0003676; GO:0097159; GO:0005488; GO:0003674_x000D_ [GO:0003729]; GO:0003723; GO:0003676; GO:0097159; GO:0005488; GO:0003674_x000D_ [GO:0006396]; GO:0044238; GO:0010467; GO:0032774; GO:0008152; GO:0009059; GO:0016070; GO:0141187; GO:0009987; GO:0009058; GO:0043170; GO:0090304; GO:0034654; GO:0008150; GO:0006139_x000D_ [GO:0008266]; GO:0008187; GO:0003727; GO:0003723; GO:0003676; G…	Pf00076	1	38.38	314750	289417	0.0220386	1	1	1	1	1	48946.2	39690.8	0.0220386	0	0	0	0	0	144802	152276	0.0220386	0	0	0	0	0	110036	112054	0.0220386	0	0	0	0	0	218150	241140	0.0220386	1	1
319		ü		AT4G28400.1	AT4G28400.1	Symbols: Protein phosphatase 2C family protein chr4:14048499-14050118 FORWARD LENGTH=283			[GO:0017018]; GO:0004722; GO:0004721; GO:0016791; GO:0140096; GO:0042578; GO:0003824; GO:0016788; GO:0003674; GO:0016787_x000D_ [GO:0046872]; GO:0043169; GO:0043167; GO:0036094; GO:0005488; GO:0003674	Pf00481	1	30.999	389235	357907	0.0812721	2	0	2	0	3	347900	282115	0.0812721	2	0	2	0	3	372297	391514	0.109541	3	1	3	1	4	327612	333623	0.151943	3	1	3	1	4	175465	193956	0.151943	2	0
1368				AT3G14420.2; AT3G14420.1	AT3G14420.2|AT3G14420.1; AT3G14420.4; AT3G14420.5; AT3G14420.6; AT4G18360.2; AT3G14420.3; AT4G18360.1	Symbols: Aldolase-type TIM barrel family protein chr3:4821804-4823899 FORWARD LENGTH=367<|>Symbols: Aldolase-type TIM barrel family protein chr3:4821804-4823899 FORWARD LENGTH=367	GLO1		[GO:0003729]; GO:0003723; GO:0003676; GO:0097159; GO:0005488; GO:0003674_x000D_ [GO:0003973]; GO:0016899; GO:0016614; GO:0016491; GO:0003824; GO:0003674_x000D_ [GO:0009854]; GO:0043094; GO:0009853; GO:0008152; GO:0009987; GO:0008150_x000D_ [GO:0010181]; GO:0032553; GO:0043168; GO:0000166; GO:0097367; GO:0043167; GO:1901265; GO:1901363; GO:0005488; GO:0036094; GO:0097159; GO:0003674_x000D_ [GO:004…	Pf01070	18	40.316	4.34189e+07	3.99243e+07	0.53406	16	5	16	5	21	1.45468e+07	1.17961e+07	0.564033	12	4	12	4	14	3.31332e+07	3.48434e+07	0.637602	18	6	18	6	22	2.42095e+07	2.46537e+07	0.637602	15	5	15	5	18	2.42873e+07	2.68467e+07	0.637602	14	5
1675		ü		AT3G57150.1	AT3G57150.1	Symbols: NAP57, AtNAP57, CBF5, AtCBF5 homologue of NAP57 chr3:21154255-21155952 REVERSE LENGTH=565	CBF5		[GO:0001522]; GO:0009451; GO:0016070; GO:0043412; GO:0090304; GO:0043170; GO:0006139; GO:0008152; GO:0044238; GO:0009987; GO:0008150_x000D_ [GO:0003723]; GO:0003676; GO:0097159; GO:0005488; GO:0003674_x000D_ [GO:0006364]; GO:0006396; GO:0016072; GO:0042254; GO:0044238; GO:0010467; GO:0032774; GO:0016070; GO:0022613; GO:0008152; GO:0009059; GO:0141187; GO:0090304; GO:0044085; GO:0009987; GO:000905…	Pf01472, Pf01509, Pf08068, Pf16198	25	62.987	4.15877e+07	3.82405e+07	0.476106	26	26	26	26	39	2.86837e+07	2.32598e+07	0.476106	23	23	23	23	31	2.84861e+07	2.99564e+07	0.476106	27	27	27	27	33	1.65877e+07	1.68921e+07	0.476106	22	22	22	22	27	3.4911e+07	3.85901e+07	0.476106	26	26
911		ü		AT5G53770.1	AT5G53770.1	Symbols: Nucleotidyltransferase family protein chr5:21826733-21829858 FORWARD LENGTH=530	TRL		[GO:0006364]; GO:0006396; GO:0016072; GO:0042254; GO:0044238; GO:0010467; GO:0032774; GO:0016070; GO:0022613; GO:0008152; GO:0009059; GO:0141187; GO:0090304; GO:0044085; GO:0009987; GO:0009058; GO:0043170; GO:0034654; GO:0006139; GO:0071840; GO:0008150_x000D_ [GO:0070566]; GO:0016779; GO:0016772; GO:0016740; GO:0003824; GO:0003674_x000D_ [GO:1990817]; GO:0070566; GO:0016779; GO:0016772; GO:001674…	Pf03828, Pf22600	7	58.975	3.71866e+07	3.41936e+07	0.196226	7	7	7	7	8	2.77209e+07	2.2479e+07	0.216981	5	5	5	5	7	4.32335e+07	4.54651e+07	0.216981	6	6	6	6	7	3.91717e+07	3.98904e+07	0.216981	4	4	4	4	4	2.62402e+07	2.90055e+07	0.216981	5	5
237		ü		AT4G02510.1	AT4G02510.1	Symbols: TOC159, TOC86, PPI2, TOC160, ATTOC159 translocon at the outer envelope membrane of chloroplasts 159 chr4:1104766-1109360 FORWARD LENGTH=1503	TOC159		[GO:0003924]; GO:0017111; GO:0016462; GO:0016818; GO:0016817; GO:0016787; GO:0003824; GO:0003674_x000D_ [GO:0004888]; GO:0038023; GO:0060089; GO:0003674_x000D_ [GO:0004930]; GO:0004888; GO:0007186; GO:0038023; GO:0007165; GO:0060089; GO:0009987; GO:0050794; GO:0007154; GO:0023052; GO:0051716; GO:0003674; GO:0008150; GO:0050789; GO:0050896; GO:0065007_x000D_ [GO:0005525]; GO:0032561; GO:0035639; G…	Pf04548, Pf11886	62	160.721	4.30842e+07	3.96166e+07	0.48503	72	72	72	72	108	3.27608e+07	2.6566e+07	0.526281	73	73	73	73	109	2.99638e+07	3.15105e+07	0.530938	69	69	69	69	99	2.48363e+07	2.5292e+07	0.530938	65	65	65	65	89	2.60196e+07	2.87616e+07	0.530938	63	63
3				AT3G52280.1	AT3G52280.1; AT3G52280.2	Symbols: GTE6 general transcription factor group E6 chr3:19389103-19391289 REVERSE LENGTH=369	GTE6		[GO:0005634]; GO:0043231; GO:0043227; GO:0043229; GO:0043226; GO:0005622; GO:0110165; GO:0005575_x000D_ [GO:0006325]; GO:0016043; GO:0071840; GO:0009987; GO:0008150_x000D_ [GO:0006355]; GO:0010468; GO:2001141; GO:0010556; GO:0051252; GO:0009889; GO:0060255; GO:0019219; GO:0019222; GO:0080090; GO:0050794; GO:0050789; GO:0065007; GO:0008150	Pf00439, Pf17035	14	42.366	40194.2	0	0	0	0	0	0	0	39275.3	0	0	0	0	0	0	0	32964.1	0	0	0	0	0	0	0	32159.1	0	0	0	0	0	0	0	4.30015e+07	4.75332e+07	0.420054	17	17
325				AT5G43440.1	AT5G43440.1; AT1G04380.1; AT5G43440.2	Symbols: 2-oxoglutarate (2OG) and Fe(II)-dependent oxygenase superfamily protein chr5:17455356-17456608 REVERSE LENGTH=365			[GO:0009815]; GO:0016715; GO:0004497; GO:0016705; GO:0016491; GO:0003824; GO:0003674_x000D_ [GO:0044550]; GO:0009058; GO:0019748; GO:0008152; GO:0009987; GO:0008150_x000D_ [GO:0046872]; GO:0043169; GO:0043167; GO:0036094; GO:0005488; GO:0003674_x000D_ [GO:0051213]; GO:0016491; GO:0003824; GO:0003674	Pf03171, Pf14226	1	40.834	107631	98967.9	0.0876712	2	1	2	1	2	39275.3	0	0.0876712	1	0	1	0	1	103735	109089	0.0876712	2	1	2	1	2	74546.8	75914.6	0.0876712	2	1	2	1	2	31704.6	0	0.0876712	0	0
326		ü		AT1G24160.2; AT1G24160.1	AT1G24160.2|AT1G24160.1	Symbols: unknown protein; FUNCTIONS IN: molecular_function unknown; INVOLVED IN: biological_process unknown; LOCATED IN: cellular_component unknown; EXPRESSED IN: guard cell; BEST Arabidopsis thaliana protein match is: unknown protein (TAIR:AT1G70100.3). chr1:8553669-8555830 REVERSE LENGTH=540<|>Symbols: unknown protein; BEST Arabidopsis thaliana protein match is: unknown protein (TAIR:AT1G70100.…					2	59.51	153418	141070	0.0296296	2	2	2	2	2	39275.3	0	0.0296296	0	0	0	0	0	152930	160824	0.0555556	1	1	1	1	1	32159.1	0	0.0555556	0	0	0	0	0	109027	120517	0.0555556	0	0
327		ü		AT1G17880.1	AT1G17880.1	Symbols: BTF3, ATBTF3 basic transcription factor 3 chr1:6152572-6153425 REVERSE LENGTH=165	BTF3		[GO:0003729]; GO:0003723; GO:0003676; GO:0097159; GO:0005488; GO:0003674	Pf01849	2	17.935	2.9055e+06	2.67165e+06	0.181818	4	2	4	2	6	1.53978e+06	1.24862e+06	0.181818	4	2	4	2	5	3.60936e+06	3.79566e+06	0.290909	6	2	6	2	8	3.0982e+06	3.15505e+06	0.290909	6	2	6	2	8	1.27603e+06	1.4105e+06	0.290909	6	3
688				AT2G18193.1	AT2G18193.1; AT3G28570.1; AT5G17760.1; AT4G05380.1; AT3G50940.1; AT5G57480.1; AT5G17760.2; AT4G25835.1; AT5G40000.1; AT3G28610.1; AT4G30250.1; AT5G17740.1; AT5G17730.1; AT2G18190.1	Symbols: P-loop containing nucleoside triphosphate hydrolases superfamily protein chr2:7917621-7919184 REVERSE LENGTH=495			[GO:0005524]; GO:0032559; GO:0035639; GO:0030554; GO:0032555; GO:0043168; GO:1901265; GO:1901363; GO:0017076; GO:0032553; GO:0043167; GO:0097159; GO:0036094; GO:0000166; GO:0097367; GO:0005488; GO:0003674_x000D_ [GO:0006950]; GO:0050896; GO:0008150_x000D_ [GO:0016020]; GO:0110165; GO:0005575_x000D_ [GO:0016887]; GO:0017111; GO:0140657; GO:0016462; GO:0003674; GO:0016818; GO:0016817; GO:0016787; G…	Pf00004, Pf14363	20	56.434	2.45684e+07	2.2591e+07	0.280808	16	14	16	14	23	1.05083e+07	8.52128e+06	0.280808	14	13	14	13	17	2.59866e+07	2.7328e+07	0.313131	19	17	19	17	27	4.74997e+06	4.83712e+06	0.313131	9	8	9	8	9	2.42642e+07	2.68213e+07	0.357576	21	18
329		ü		AT5G05890.1	AT5G05890.1	Symbols: UDP-Glycosyltransferase superfamily protein chr5:1772567-1774012 FORWARD LENGTH=455	UGT76C5		[GO:0005829]; GO:0110165; GO:0005737; GO:0005575; GO:0005622_x000D_ [GO:0050139]; GO:0035251; GO:0008194; GO:0046527; GO:0016757; GO:0016758; GO:0016740; GO:0003824; GO:0003674	Pf00201	1	51.705	52693.6	48452.5	0	0	0	0	0	0	39275.3	0	0	0	0	0	0	0	34842.6	36641.1	0	0	0	0	0	0	32810.5	33412.5	0	0	0	0	0	0	31704.6	0	0	0	0
330				AT3G26020.4	AT3G26020.4; AT3G26020.3; AT5G03470.1; AT1G13460.1|AT1G13460.2; AT4G15415.1|AT4G15415.2; AT5G25510.1; AT3G54930.1; AT3G26030.1; AT3G09880.1; AT3G26020.2|AT3G26020.1; AT3G21650.1	Symbols: Protein phosphatase 2A regulatory B subunit family protein chr3:9514363-9516585 FORWARD LENGTH=529	PP2AB'ETA		[GO:0000159]; GO:0008287; GO:1903293; GO:1902494; GO:0032991; GO:0005575_x000D_ [GO:0005634]; GO:0043231; GO:0043227; GO:0043229; GO:0043226; GO:0005622; GO:0110165; GO:0005575_x000D_ [GO:0005829]; GO:0110165; GO:0005737; GO:0005575; GO:0005622_x000D_ [GO:0007165]; GO:0009987; GO:0050794; GO:0007154; GO:0023052; GO:0051716; GO:0008150; GO:0050789; GO:0050896; GO:0065007_x000D_ [GO:0019888]; GO:00…	Pf01603	2	60.74	192071	176612	0.0132325	1	1	1	1	1	81457.4	66054.4	0.0132325	1	1	1	1	1	89456.5	94074	0.0132325	0	0	0	0	0	76064.3	77459.9	0.0132325	0	0	0	0	0	143606	158740	0.0378072	2	2
331		ü		AT2G44710.1	AT2G44710.1	Symbols: RNA-binding (RRM/RBD/RNP motifs) family protein chr2:18432902-18436629 FORWARD LENGTH=809			[GO:0003723]; GO:0003676; GO:0097159; GO:0005488; GO:0003674	Pf00076	2	89.763	104482	96072.9	0.0370828	2	2	2	2	2	154968	125664	0.0370828	1	1	1	1	1	25917.6	27255.4	0.0370828	0	0	0	0	0	23793.2	24229.8	0.0370828	0	0	0	0	0	53679	59335.9	0.0370828	1	1
332		ü		AT1G47710.1	AT1G47710.1	Symbols: Serine protease inhibitor (SERPIN) family protein chr1:17558271-17560061 FORWARD LENGTH=391			[GO:0004867]; GO:0004866; GO:0030414; GO:0061135; GO:0004857; GO:0061134; GO:0030234; GO:0140678; GO:0098772; GO:0003674_x000D_ [GO:0004869]; GO:0004866; GO:0030414; GO:0061135; GO:0004857; GO:0061134; GO:0030234; GO:0140678; GO:0098772; GO:0003674_x000D_ [GO:0005615]; GO:0110165; GO:0005576; GO:0005575_x000D_ [GO:0005737]; GO:0110165; GO:0005622; GO:0005575_x000D_ [GO:0048046]; GO:0005576; GO:01…	Pf00079	2	42.613	683744	628712	0.0204604	1	1	1	1	2	423189	343167	0.0920716	3	3	3	3	4	658623	692619	0.0920716	2	2	2	2	3	630465	642033	0.0920716	2	2	2	2	3	204573	226132	0.0920716	1	1
1717		ü		AT3G05060.1	AT3G05060.1	Symbols: NOP56-like pre RNA processing ribonucleoprotein chr3:1413174-1415564 REVERSE LENGTH=533	NOP5-2		[GO:0003729]; GO:0003723; GO:0003676; GO:0097159; GO:0005488; GO:0003674_x000D_ [GO:0030515]; GO:0003723; GO:0003676; GO:0097159; GO:0005488; GO:0003674_x000D_ [GO:0031428]; GO:0170049; GO:0005732; GO:1990904; GO:0032991; GO:0005575_x000D_ [GO:0032040]; GO:0030684; GO:1990904; GO:0032991; GO:0005575_x000D_ [GO:0042254]; GO:0022613; GO:0044085; GO:0071840; GO:0009987; GO:0008150	Pf01798, Pf08156	27	58.966	4.22058e+07	3.88088e+07	0.619137	28	22	28	22	39	3.12666e+07	2.53543e+07	0.626642	26	22	26	22	36	3.07869e+07	3.23761e+07	0.626642	26	21	26	21	34	1.52704e+07	1.55505e+07	0.626642	19	16	19	16	24	3.32805e+07	3.67877e+07	0.626642	26	22
39		ü		AT3G11730.1	AT3G11730.1	Symbols: ATFP8, ATRABD1, RABD1 Ras-related small GTP-binding family protein chr3:3709490-3711397 REVERSE LENGTH=205	RABD1		[GO:0000139]; GO:0098588; GO:0005794; GO:0031090; GO:0043231; GO:0005737; GO:0012505; GO:0016020; GO:0043227; GO:0043229; GO:0110165; GO:0005622; GO:0043226; GO:0005575_x000D_ [GO:0003924]; GO:0017111; GO:0016462; GO:0016818; GO:0016817; GO:0016787; GO:0003824; GO:0003674_x000D_ [GO:0005525]; GO:0032561; GO:0035639; GO:0019001; GO:0032555; GO:0043168; GO:1901265; GO:1901363; GO:0017076; GO:003255…	Pf00071	12	22.71	2.91455e+06	2.67997e+06	0.131707	3	2	3	2	3	1.45095e+06	1.17659e+06	0.131707	0	0	0	0	0	1.94231e+06	2.04257e+06	0.131707	1	0	1	0	1	2.26705e+06	2.30864e+06	0.131707	2	1	2	1	2	4.20691e+07	4.65025e+07	0.697561	14	13
883		ü		AT2G44060.2; AT2G44060.1	AT2G44060.2|AT2G44060.1	Symbols: Late embryogenesis abundant protein, group 2 chr2:18226922-18227988 FORWARD LENGTH=325<|>Symbols: Late embryogenesis abundant protein, group 2 chr2:18226922-18227988 FORWARD LENGTH=325			[GO:0009269]; GO:0009414; GO:0006950; GO:0009415; GO:0050896; GO:0001101; GO:0009628; GO:1901700; GO:0008150; GO:0042221	Pf03168	19	36.014	4.20092e+07	3.86281e+07	0.612308	21	21	21	21	28	2.76817e+07	2.24473e+07	0.633846	22	22	22	22	29	3.94778e+07	4.15155e+07	0.633846	22	22	22	22	30	3.95755e+07	4.03016e+07	0.633846	22	22	22	22	30	1.86265e+07	2.05894e+07	0.633846	20	20
336		ü		AT1G68720.1	AT1G68720.1	Symbols: TADA, ATTADA tRNA arginine adenosine deaminase chr1:25804547-25808820 FORWARD LENGTH=1307	TADA		[GO:0002100]; GO:0002097; GO:0006382; GO:0006400; GO:0016553; GO:0008033; GO:0009451; GO:0006396; GO:0006399; GO:0016070; GO:0043412; GO:0044238; GO:0010467; GO:0032774; GO:0090304; GO:0043170; GO:0008152; GO:0009059; GO:0141187; GO:0006139; GO:0009987; GO:0009058; GO:0034654; GO:0008150_x000D_ [GO:0008251]; GO:0019239; GO:0016810; GO:0016787; GO:0003824; GO:0003674_x000D_ [GO:0009507]; GO:000953…	Pf14437	2	146.474	101970	93762.9	0.00918133	1	1	1	1	1	40944.8	33202.5	0.00918133	1	1	1	1	1	39472.3	41509.7	0.00918133	1	1	1	1	1	17820.4	18147.4	0.00918133	0	0	0	0	0	112671	124545	0.0160673	2	2
337		ü		AT1G13730.1	AT1G13730.1	Symbols: Nuclear transport factor 2 (NTF2) family protein with RNA binding (RRM-RBD-RNP motifs) domain chr1:4710519-4712332 FORWARD LENGTH=428			[GO:0003729]; GO:0003723; GO:0003676; GO:0097159; GO:0005488; GO:0003674_x000D_ [GO:0005737]; GO:0110165; GO:0005622; GO:0005575_x000D_ [GO:0043229]; GO:0043226; GO:0005622; GO:0110165; GO:0005575	Pf00076, Pf02136	2	46.775	259893	238975	0.0934579	2	2	2	2	2	243440	197407	0.158879	3	3	3	3	4	133930	140843	0.158879	2	2	2	2	2	67444.5	68681.9	0.158879	2	2	2	2	2	168832	186624	0.158879	2	2
338		ü		AT1G33040.1	AT1G33040.1	Symbols: NACA5 nascent polypeptide-associated complex subunit alpha-like protein 5 chr1:11966547-11967696 FORWARD LENGTH=209			[GO:0005854]; GO:0032991; GO:0005737; GO:0005575; GO:0110165; GO:0005622_x000D_ [GO:0015031]; GO:0045184; GO:0071705; GO:0008104; GO:0051234; GO:0006810; GO:0070727; GO:0051179; GO:0033036; GO:0051641; GO:0008150; GO:0009987	Pf01849, Pf19026	1	22.766	2.04755e+06	1.88275e+06	0.0430622	1	1	1	1	2	1.46359e+06	1.18684e+06	0.0430622	1	1	1	1	2	968340	1.01832e+06	0.0430622	1	1	1	1	2	817449	832448	0.0430622	1	1	1	1	2	1.16471e+06	1.28746e+06	0.0430622	1	1
339				AT2G25080.1	AT2G25080.1; AT4G31870.1; AT2G43350.1|AT2G43350.2	Symbols: ATGPX1, GPX1 glutathione peroxidase 1 chr2:10668134-10669828 FORWARD LENGTH=236	GPX1		[GO:0006979]; GO:0006950; GO:0050896; GO:0008150_x000D_ [GO:0009507]; GO:0009536; GO:0043231; GO:0005737; GO:0043227; GO:0043229; GO:0110165; GO:0005622; GO:0043226; GO:0005575_x000D_ [GO:0047066]; GO:0004601; GO:0016209; GO:0016684; GO:0003674; GO:0098869; GO:0016491; GO:1990748; GO:0003824; GO:0009987; GO:0098754; GO:0097237; GO:0008150; GO:0009636; GO:0070887; GO:0042221; GO:0051716; GO:0050896	Pf00255	1	25.999	74472.6	68478.6	0.110169	1	1	1	1	1	39275.3	0	0.110169	0	0	0	0	0	65391.6	68767	0.110169	0	0	0	0	0	32159.1	0	0.110169	0	0	0	0	0	31704.6	0	0.110169	0	0
340		ü		AT1G61800.1	AT1G61800.1	Symbols: GPT2, ATGPT2 glucose-6-phosphate/phosphate translocator 2 chr1:22824527-22826459 FORWARD LENGTH=388	GPT2		[GO:0005315]; GO:0015103; GO:0015291; GO:0015318; GO:0015698; GO:0022804; GO:0022857; GO:0006810; GO:0005215; GO:0055085; GO:0051234; GO:0003674; GO:0009987; GO:0051179; GO:0008150_x000D_ [GO:0009507]; GO:0009536; GO:0043231; GO:0005737; GO:0043227; GO:0043229; GO:0110165; GO:0005622; GO:0043226; GO:0005575_x000D_ [GO:0009624]; GO:0051707; GO:0043207; GO:0044419; GO:0009605; GO:0009607; GO:000815…	Pf03151	2	42.726	202679	186366	0	0	0	0	0	0	572807	464493	0.0721649	2	1	2	1	2	591493	622024	0.0721649	1	1	1	1	1	890834	907179	0.0721649	2	1	2	1	2	331100	365992	0.0721649	0	0
341				AT2G44350.2	AT2G44350.2; AT2G44350.1	Symbols: ATCS, CSY4 Citrate synthase family protein chr2:18316673-18320524 FORWARD LENGTH=474	CSY4		[GO:0004108]; GO:0036440; GO:0046912; GO:0016746; GO:0016740; GO:0003824; GO:0003674_x000D_ [GO:0005759]; GO:0070013; GO:0005739; GO:0043233; GO:0043229; GO:0043231; GO:0005737; GO:0031974; GO:0043226; GO:0005622; GO:0043227; GO:0110165; GO:0005575_x000D_ [GO:0006099]; GO:0044238; GO:0009060; GO:0008152; GO:0045333; GO:0009987; GO:0015980; GO:0008150; GO:0006091_x000D_ [GO:0006101]; GO:0072350; G…	Pf00285	1	52.749	281039	258419	0.0379747	1	1	1	1	2	198290	160795	0.0379747	1	1	1	1	2	306414	322230	0.0379747	1	1	1	1	2	240064	244469	0.0379747	1	1	1	1	2	84976.2	93931.4	0.0379747	1	1
342				AT2G38700.1	AT2G38700.1; AT3G54250.1	Symbols: MVD1, ATMVD1 mevalonate diphosphate decarboxylase 1 chr2:16180918-16183785 REVERSE LENGTH=412	MVD1		[GO:0004163]; GO:0016831; GO:0016830; GO:0016829; GO:0003824; GO:0003674_x000D_ [GO:0005524]; GO:0032559; GO:0035639; GO:0030554; GO:0032555; GO:0043168; GO:1901265; GO:1901363; GO:0017076; GO:0032553; GO:0043167; GO:0097159; GO:0036094; GO:0000166; GO:0097367; GO:0005488; GO:0003674_x000D_ [GO:0005777]; GO:0042579; GO:0043231; GO:0005737; GO:0043227; GO:0043229; GO:0110165; GO:0005622; GO:004322…	Pf00288, Pf18376	1	45.557	118649	109099	0.0412621	2	2	2	2	2	26364.1	21378.8	0.0412621	0	0	0	0	0	46428.3	48824.8	0.0412621	0	0	0	0	0	37943.7	38639.9	0.0412621	0	0	0	0	0	65947.6	72897.4	0.0412621	1	1
343		ü		AT4G36220.1	AT4G36220.1	Symbols: FAH1, CYP84A1 ferulic acid 5-hydroxylase 1 chr4:17137584-17139619 REVERSE LENGTH=520	CYP84A1		[GO:0004497]; GO:0016491; GO:0003824; GO:0003674_x000D_ [GO:0005506]; GO:0046914; GO:0046872; GO:0043169; GO:0043167; GO:0036094; GO:0005488; GO:0003674_x000D_ [GO:0009699]; GO:0009698; GO:0044550; GO:0019748; GO:0009058; GO:0008152; GO:0009987; GO:0008150_x000D_ [GO:0009809]; GO:0009699; GO:0009808; GO:0009698; GO:0044550; GO:0019748; GO:0009058; GO:0008152; GO:0009987; GO:0008150_x000D_ [GO:001…	Pf00067	2	58.683	78369.3	72061.7	0	0	0	0	0	0	39275.3	0	0	0	0	0	0	0	131290	138067	0.0596154	2	2	2	2	2	54776	55781.1	0.0596154	0	0	0	0	0	31704.6	0	0.0596154	0	0
1885		ü		AT2G33040.1	AT2G33040.1	Symbols: ATP3 gamma subunit of Mt ATP synthase chr2:14018978-14021047 REVERSE LENGTH=325	ATPC		[GO:0005739]; GO:0043231; GO:0005737; GO:0043227; GO:0043229; GO:0110165; GO:0005622; GO:0043226; GO:0005575_x000D_ [GO:0045261]; GO:0033178; GO:0045259; GO:0098796; GO:0016469; GO:0034703; GO:0098803; GO:1902494; GO:0032991; GO:0016020; GO:0034702; GO:0005575; GO:0110165; GO:1902495; GO:1990351_x000D_ [GO:0046933]; GO:0015252; GO:0016874; GO:0015986; GO:0005261; GO:0015078; GO:0003824; GO:000675…	Pf00231	13	35.426	4.19301e+07	3.85553e+07	0.476923	13	13	13	13	22	2.00996e+07	1.62989e+07	0.501538	12	12	12	12	18	2.76737e+07	2.91022e+07	0.501538	13	13	13	13	22	3.05094e+07	3.10692e+07	0.501538	13	13	13	13	22	3.40379e+07	3.76249e+07	0.501538	13	13
1038		ü		AT3G10530.1	AT3G10530.1	Symbols: Transducin/WD40 repeat-like superfamily protein chr3:3286277-3288670 FORWARD LENGTH=536	F18K10.11		[GO:0005730]; GO:0043232; GO:0031981; GO:0043228; GO:0043229; GO:0070013; GO:0005634; GO:0043226; GO:0005622; GO:0043233; GO:0043231; GO:0110165; GO:0031974; GO:0043227; GO:0005575_x000D_ [GO:0080008]; GO:0031461; GO:0000151; GO:0140535; GO:1990234; GO:0032991; GO:1902494; GO:0005575	Pf00400, Pf08149	23	60.223	3.07185e+07	2.82461e+07	0.43097	24	24	24	24	29	1.29395e+07	1.04927e+07	0.43097	15	15	15	15	20	1.91936e+07	2.01843e+07	0.43097	22	22	22	22	29	1.20582e+07	1.22795e+07	0.434702	15	15	15	15	18	1.94244e+07	2.14715e+07	0.434702	25	25
346		ü		AT1G02150.1	AT1G02150.1	Symbols: Tetratricopeptide repeat (TPR)-like superfamily protein chr1:408779-410433 FORWARD LENGTH=524			[GO:0003729]; GO:0003723; GO:0003676; GO:0097159; GO:0005488; GO:0003674	Pf01535	2	59.845	288006	264825	0.0152672	1	1	1	1	1	158880	128837	0.0152672	0	0	0	0	0	118839	124973	0.0152672	1	1	1	1	1	36149.4	36812.6	0.0152672	0	0	0	0	0	215088	237755	0.0648855	3	3
347		ü		AT1G20910.1	AT1G20910.1	Symbols: ARID/BRIGHT DNA-binding domain-containing protein chr1:7277209-7280635 REVERSE LENGTH=398	ARID6		[GO:0000118]; GO:0140513; GO:1902494; GO:0005654; GO:0032991; GO:0005634; GO:0110165; GO:0031981; GO:0005575; GO:0043231; GO:0070013; GO:0043227; GO:0043229; GO:0043233; GO:0043226; GO:0005622; GO:0031974_x000D_ [GO:0000976]; GO:0001067; GO:1990837; GO:0003676; GO:0003690; GO:0043565; GO:0097159; GO:0003677; GO:0005488; GO:0003674_x000D_ [GO:0003680]; GO:0000217; GO:0003677; GO:0003676; GO:009715…	Pf01388	2	44.238	111602	102619	0.0502513	1	1	1	1	1	95894.4	77761.4	0.0879397	2	2	2	2	2	65189.3	68554.2	0.0879397	1	1	1	1	1	67418.9	68655.9	0.0879397	0	0	0	0	0	124099	137177	0.0879397	2	2
1216				AT3G44310.1; AT3G44310.3	AT3G44310.1|AT3G44310.3; AT3G44310.2	Symbols: NIT1, ATNIT1, NITI nitrilase 1 chr3:15986901-15988841 FORWARD LENGTH=346<|>Symbols: NIT1, ATNIT1, NITI nitrilase 1 chr3:15986901-15988841 FORWARD LENGTH=346	NIT1		[GO:0000257]; GO:0016815; GO:0016810; GO:0016787; GO:0003824; GO:0003674_x000D_ [GO:0009684]; GO:0009683; GO:0009851; GO:0042435; GO:0072330; GO:0009850; GO:0032787; GO:0042430; GO:0042446; GO:0009058; GO:0046394; GO:0042445; GO:0019752; GO:0008152; GO:0016053; GO:0010817; GO:0043436; GO:0009987; GO:0006082; GO:0044283; GO:0065008; GO:0008150; GO:0044281; GO:0065007_x000D_ [GO:0080061]; GO:000025…	Pf00795	13	38.128	3.59929e+07	3.3096e+07	0.459538	14	9	14	9	25	3.00102e+07	2.43355e+07	0.523121	16	10	16	10	25	3.91551e+07	4.11762e+07	0.526012	18	13	18	13	32	4.06784e+07	4.14248e+07	0.526012	16	12	16	12	30	1.92051e+07	2.1229e+07	0.526012	14	10
1045				AT1G61520.3; AT1G61520.1	AT1G61520.3|AT1G61520.1; AT1G61520.2	Symbols: LHCA3 photosystem I light harvesting complex gene 3 chr1:22700152-22701149 FORWARD LENGTH=273<|>Symbols: LHCA3 photosystem I light harvesting complex gene 3 chr1:22700152-22701149 FORWARD LENGTH=273	LHCA3		[GO:0003729]; GO:0003723; GO:0003676; GO:0097159; GO:0005488; GO:0003674_x000D_ [GO:0009409]; GO:0006950; GO:0009266; GO:0050896; GO:0009628; GO:0008150_x000D_ [GO:0009522]; GO:0009521; GO:0098796; GO:0034357; GO:0032991; GO:0016020; GO:0009579; GO:0005575; GO:0110165; GO:0043232; GO:0043228; GO:0043229; GO:0043226; GO:0005622_x000D_ [GO:0009535]; GO:0031968; GO:0055035; GO:0009534; GO:0019867; G…	Pf00504	5	29.163	4.00862e+07	3.68598e+07	0.260073	7	7	7	7	9	1.77536e+07	1.43965e+07	0.260073	7	7	7	7	8	2.83484e+07	2.98117e+07	0.271062	8	8	8	8	12	1.9545e+07	1.99036e+07	0.271062	7	7	7	7	8	2.84309e+07	3.1427e+07	0.271062	7	7
240		ü		AT5G51180.2; AT5G51180.1	AT5G51180.2|AT5G51180.1	Symbols: alpha/beta-Hydrolases superfamily protein chr5:20797360-20799929 FORWARD LENGTH=357<|>Symbols: alpha/beta-Hydrolases superfamily protein chr5:20797360-20799929 FORWARD LENGTH=357	MWD22.12			Pf05057	18	40.018	3.98896e+07	3.66791e+07	0.616247	21	21	21	21	30	3.42542e+07	2.7777e+07	0.616247	20	20	20	20	26	2.12992e+07	2.23986e+07	0.616247	20	20	20	20	25	2.71635e+07	2.76619e+07	0.616247	19	19	19	19	26	3.28007e+07	3.62574e+07	0.661064	21	21
1094		ü		AT5G39570.1	AT5G39570.1	Symbols: FUNCTIONS IN: molecular_function unknown; INVOLVED IN: biological_process unknown; LOCATED IN: cytosol, nucleus; EXPRESSED IN: 25 plant structures; EXPRESSED DURING: 14 growth stages; BEST Arabidopsis thaliana protein match is: glycine-rich protein (TAIR:AT3G29075.1); Has 30201 Blast hits to 17322 proteins in 780 species: Archae - 12; Bacteria - 1396; Metazoa - 17338; Fungi - 3422; Plant…			[GO:0070300]; GO:0005543; GO:0043168; GO:0008289; GO:0043167; GO:0005488; GO:0036094; GO:0003674		19	43.5	3.41348e+07	3.13874e+07	0.532808	18	17	18	17	23	1.13125e+07	9.17335e+06	0.532808	13	12	13	12	15	3.9648e+07	4.16945e+07	0.624672	18	18	18	18	26	3.24364e+07	3.30315e+07	0.624672	18	17	18	17	26	1.6933e+07	1.87175e+07	0.624672	16	15
915				AT5G38410.1	AT5G38410.1; AT5G38420.1; AT5G38410.3; AT5G38410.2	Symbols: Ribulose bisphosphate carboxylase (small chain) family protein chr5:15377501-15378306 REVERSE LENGTH=181	RBCS-3B		[GO:0009507]; GO:0009536; GO:0043231; GO:0005737; GO:0043227; GO:0043229; GO:0110165; GO:0005622; GO:0043226; GO:0005575_x000D_ [GO:0009853]; GO:0043094; GO:0008152; GO:0009987; GO:0008150_x000D_ [GO:0016984]; GO:0016831; GO:0016830; GO:0016829; GO:0003824; GO:0003674_x000D_ [GO:0019253]; GO:0019685; GO:0015977; GO:0016051; GO:0015979; GO:0008152; GO:0005975; GO:0009058; GO:0009987; GO:0044238; G…	Pf00101, Pf12338	4	20.271	2.28768e+07	2.10355e+07	0.41989	6	1	6	1	10	7.35164e+06	5.9615e+06	0.41989	5	1	5	1	6	1.60256e+07	1.68528e+07	0.41989	7	2	7	2	10	1.49106e+07	1.51841e+07	0.41989	7	2	7	2	10	1.02687e+07	1.13509e+07	0.41989	6	2
1700		ü		AT4G25730.1	AT4G25730.1	Symbols: FtsJ-like methyltransferase family protein chr4:13102906-13106718 REVERSE LENGTH=821	TRM7B		[GO:0003729]; GO:0003723; GO:0003676; GO:0097159; GO:0005488; GO:0003674_x000D_ [GO:0005730]; GO:0043232; GO:0031981; GO:0043228; GO:0043229; GO:0070013; GO:0005634; GO:0043226; GO:0005622; GO:0043233; GO:0043231; GO:0110165; GO:0031974; GO:0043227; GO:0005575_x000D_ [GO:0008649]; GO:0008173; GO:0008757; GO:0140102; GO:0031167; GO:0008168; GO:0140098; GO:0000154; GO:0001510; GO:0016741; GO:014064…	Pf01728, Pf07780, Pf11861	19	92.211	2.47032e+07	2.27149e+07	0.147381	13	13	13	13	15	1.89833e+07	1.53937e+07	0.231425	21	21	21	21	26	1.45707e+07	1.53228e+07	0.231425	9	9	9	9	10	1.05808e+07	1.07749e+07	0.231425	5	5	5	5	5	1.63693e+07	1.80944e+07	0.231425	10	10
354		ü		AT5G53000.1	AT5G53000.1	Symbols: TAP46 2A phosphatase associated protein of 46 kD chr5:21485654-21487869 REVERSE LENGTH=405	TAP46		[GO:0006808]; GO:0032107; GO:0048583; GO:0050789; GO:0065007; GO:0008150_x000D_ [GO:0009409]; GO:0006950; GO:0009266; GO:0050896; GO:0009628; GO:0008150_x000D_ [GO:0009737]; GO:0009725; GO:0033993; GO:0097305; GO:0009719; GO:0042221; GO:1901700; GO:0050896; GO:0008150_x000D_ [GO:0010187]; GO:0010029; GO:0048581; GO:1900140; GO:0048580; GO:0051093; GO:0051241; GO:2000026; GO:0048519; GO:0050793; G…	Pf04177	2	45.635	445220	409386	0.0666667	2	2	2	2	2	357000	289494	0.0666667	2	2	2	2	3	5.38974e+06	5.66795e+06	0.0666667	2	2	2	2	2	549581	559665	0.0666667	2	2	2	2	2	412286	455734	0.0666667	2	2
355				AT2G29960.1	AT2G29960.1; AT3G55920.1; AT5G13120.1; AT4G34960.1; AT2G29960.2; AT5G13120.2	Symbols: CYP5, ATCYP5, CYP19-4 cyclophilin 5 chr2:12769183-12770528 REVERSE LENGTH=201	CYP19-4		[GO:0003755]; GO:0016859; GO:0140096; GO:0016853; GO:0003824; GO:0003674_x000D_ [GO:0005576]; GO:0110165; GO:0005575_x000D_ [GO:0005771]; GO:0005770; GO:0005768; GO:0031410; GO:0012505; GO:0097708; GO:0005737; GO:0110165; GO:0031982; GO:0043231; GO:0005622; GO:0005575; GO:0043227; GO:0043229; GO:0043226_x000D_ [GO:0005783]; GO:0043231; GO:0005737; GO:0012505; GO:0043227; GO:0043229; GO:0110165; G…	Pf00160	1	21.52	272862	250900	0.109453	3	1	3	1	3	39275.3	0	0.109453	1	0	1	0	1	151190	158994	0.109453	3	1	3	1	3	101068	102922	0.109453	2	1	2	1	2	97665.2	107958	0.109453	2	1
1727				AT2G01250.1	AT2G01250.1; AT2G01250.2	Symbols: Ribosomal protein L30/L7 family protein chr2:132943-134264 REVERSE LENGTH=242	RPL7B		[GO:0000463]; GO:0000470; GO:0006364; GO:0042273; GO:0006396; GO:0016072; GO:0042254; GO:0022613; GO:0044238; GO:0010467; GO:0032774; GO:0016070; GO:0044085; GO:0008152; GO:0009059; GO:0141187; GO:0090304; GO:0071840; GO:0009987; GO:0009058; GO:0043170; GO:0034654; GO:0006139; GO:0008150_x000D_ [GO:0003729]; GO:0003723; GO:0003676; GO:0097159; GO:0005488; GO:0003674_x000D_ [GO:0003735]; GO:000519…	Pf00327, Pf08079	12	28.153	3.79761e+07	3.49196e+07	0.458678	10	5	10	5	14	2.37104e+07	1.92269e+07	0.491736	9	5	9	5	12	2.32333e+07	2.44326e+07	0.491736	11	5	11	5	13	1.98321e+07	2.0196e+07	0.491736	11	5	11	5	15	2.21257e+07	2.44574e+07	0.491736	9	4
2051		ü		AT3G05560.2; AT3G05560.3; AT3G05560.1	AT3G05560.2|AT3G05560.3|AT3G05560.1	Symbols: Ribosomal L22e protein family chr3:1614641-1615204 FORWARD LENGTH=124<|>Symbols: Ribosomal L22e protein family chr3:1614641-1615204 FORWARD LENGTH=124<|>Symbols: Ribosomal L22e protein family chr3:1614641-1615204 FORWARD LENGTH=124	RPL22B		[GO:0003729]; GO:0003723; GO:0003676; GO:0097159; GO:0005488; GO:0003674_x000D_ [GO:0003735]; GO:0005198; GO:0003674_x000D_ [GO:0006412]; GO:0009059; GO:0019538; GO:0010467; GO:0009058; GO:0043170; GO:0044238; GO:0008152; GO:0009987; GO:0008150	Pf01776	6	14.009	2.60212e+07	2.39269e+07	0.387097	4	1	4	1	4	1.64729e+07	1.3358e+07	0.483871	4	1	4	1	4	1.80641e+07	1.89965e+07	0.483871	4	0	4	0	4	1.66043e+07	1.6909e+07	0.483871	3	0	3	0	3	2.21379e+07	2.44709e+07	0.483871	6	2
2019				AT1G20010.1	AT1G20010.1; cont_E1BJK2	Symbols: TUB5 tubulin beta-5 chain chr1:6938033-6940481 REVERSE LENGTH=449	TUBB5		[GO:0003729]; GO:0003723; GO:0003676; GO:0097159; GO:0005488; GO:0003674_x000D_ [GO:0003924]; GO:0017111; GO:0016462; GO:0016818; GO:0016817; GO:0016787; GO:0003824; GO:0003674_x000D_ [GO:0005200]; GO:0005198; GO:0007010; GO:0003674; GO:0006996; GO:0016043; GO:0071840; GO:0009987; GO:0008150_x000D_ [GO:0005525]; GO:0032561; GO:0035639; GO:0019001; GO:0032555; GO:0043168; GO:1901265; GO:1901363; G…	Pf00091, Pf03953	17	50.31	3.76579e+07	3.4627e+07	0.501114	22	4	22	4	36	2.44424e+07	1.98205e+07	0.501114	20	3	20	3	31	2.5233e+07	2.65355e+07	0.501114	17	3	17	3	27	2.34636e+07	2.38941e+07	0.538975	19	4	19	4	27	2.51393e+07	2.77885e+07	0.538975	20	3
359		ü		AT4G39660.1	AT4G39660.1	Symbols: AGT2 alanine:glyoxylate aminotransferase 2 chr4:18406797-18409262 FORWARD LENGTH=476	AGT2		[GO:0008453]; GO:0008483; GO:0016769; GO:0016740; GO:0003824; GO:0003674_x000D_ [GO:0009853]; GO:0043094; GO:0008152; GO:0009987; GO:0008150_x000D_ [GO:0030170]; GO:0043168; GO:0070279; GO:0043167; GO:0019842; GO:0097159; GO:1901363; GO:0036094; GO:0005488; GO:0003674	Pf00202	2	51.92	195034	179337	0.0630252	2	2	2	2	2	70884.4	57480.6	0.0630252	1	1	1	1	1	71667.4	75366.7	0.0630252	1	1	1	1	1	105516	107452	0.0630252	2	2	2	2	2	60555.7	66937.3	0.0630252	0	0
360		ü		AT3G26490.1	AT3G26490.1	Symbols: Phototropic-responsive NPH3 family protein chr3:9704142-9706161 FORWARD LENGTH=588			[GO:0016567]; GO:0032446; GO:0070647; GO:0043687; GO:0036211; GO:0019538; GO:0043412; GO:0043170; GO:0044238; GO:0008152; GO:0009987; GO:0008150	Pf00651, Pf03000	1	66.306	40194.2	0	0.0119048	1	1	1	1	1	56094.6	45487.5	0.0119048	1	1	1	1	1	121432	127700	0.0119048	1	1	1	1	2	163186	166180	0.0119048	0	0	0	0	0	31704.6	0	0.0119048	0	0
361		ü		AT2G13370.1	AT2G13370.1	Symbols: CHR5 chromatin remodeling 5 chr2:5544601-5555543 REVERSE LENGTH=1724	CHR5		[GO:0003677]; GO:0003676; GO:0097159; GO:0005488; GO:0003674_x000D_ [GO:0004386]; GO:0140640; GO:0140657; GO:0003824; GO:0003674_x000D_ [GO:0005524]; GO:0032559; GO:0035639; GO:0030554; GO:0032555; GO:0043168; GO:1901265; GO:1901363; GO:0017076; GO:0032553; GO:0043167; GO:0097159; GO:0036094; GO:0000166; GO:0097367; GO:0005488; GO:0003674_x000D_ [GO:0005634]; GO:0043231; GO:0043227; GO:0043229; G…	Pf00176, Pf00271, Pf00385, Pf13907	1	197.149	22407.3	20603.8	0.00464037	1	1	1	1	1	22043.1	17874.9	0.0087007	2	2	2	2	2	10617.9	11165.9	0.0087007	0	0	0	0	0	10586.8	10781.1	0.0087007	0	0	0	0	0	30503	33717.5	0.0087007	2	2
362	ü			cont_P19012	cont_P19012; cont_Q8N1A0; cont_Q9D312; cont_P05784	Keratin, type I cytoskeletal 15 OS=Homo sapiens GN=KRT15 PE=1 SV=3	KRT15	KRT15	[GO:0005200]; GO:0005198; GO:0007010; GO:0003674; GO:0006996; GO:0016043; GO:0071840; GO:0009987; GO:0008150_x000D_ [GO:0005829]; GO:0110165; GO:0005737; GO:0005575; GO:0005622_x000D_ [GO:0005856]; GO:0043232; GO:0043228; GO:0043229; GO:0043226; GO:0005622; GO:0110165; GO:0005575_x000D_ [GO:0005882]; GO:0099513; GO:0045111; GO:0099512; GO:0005856; GO:0099081; GO:0043232; GO:0099080; GO:0043228; G…	Pf00038	2	49.181	341538	314049	0.245614	20	2	20	2	43	99464.6	80656.5	0.245614	12	1	12	1	32	371115	390271	0.247807	23	2	23	2	48	228192	232379	0.265351	21	1	21	1	48	217670	240608	0.265351	22	1
236				AT1G26880.1	AT1G26880.1; AT1G26880.2	Symbols: Ribosomal protein L34e superfamily protein chr1:9315640-9316681 REVERSE LENGTH=120	RPL34A		[GO:0003729]; GO:0003723; GO:0003676; GO:0097159; GO:0005488; GO:0003674_x000D_ [GO:0003735]; GO:0005198; GO:0003674_x000D_ [GO:0005840]; GO:0043232; GO:0043228; GO:0043229; GO:0043226; GO:0005622; GO:0110165; GO:0005575_x000D_ [GO:0006412]; GO:0009059; GO:0019538; GO:0010467; GO:0009058; GO:0043170; GO:0044238; GO:0008152; GO:0009987; GO:0008150_x000D_ [GO:1990904]; GO:0032991; GO:0005575	Pf01199	4	13.697	9.28539e+06	8.53805e+06	0.0583333	1	1	1	1	1	1.27183e+07	1.03134e+07	0.241667	2	1	2	1	2	1.45438e+07	1.52945e+07	0.241667	3	2	3	2	4	8.35469e+06	8.50798e+06	0.241667	2	2	2	2	2	7.0059e+06	7.74421e+06	0.241667	2	2
364		ü		AT3G07230.1	AT3G07230.1	Symbols: wound-responsive protein-related chr3:2299920-2300183 FORWARD LENGTH=46	T1B9.10			Pf08186	2	5.302	1.23468e+08	1.13531e+08	0.456522	2	2	2	2	2	5.99099e+07	4.85813e+07	0.456522	2	2	2	2	2	1.18901e+08	1.25038e+08	0.456522	2	2	2	2	2	1.2435e+08	1.26632e+08	0.456522	2	2	2	2	2	3.84896e+07	4.25458e+07	0.456522	1	1
439				AT1G51060.1	AT1G51060.1; AT5G59870.1; AT5G54640.1; AT1G08880.1; AT1G54690.1	Symbols: HTA10 histone H2A 10 chr1:18926948-18927443 FORWARD LENGTH=132			[GO:0000786]; GO:0032993; GO:0000785; GO:0032991; GO:0110165; GO:0005694; GO:0005575; GO:0043232; GO:0043228; GO:0043229; GO:0043226; GO:0005622_x000D_ [GO:0003677]; GO:0003676; GO:0097159; GO:0005488; GO:0003674_x000D_ [GO:0030527]; GO:0005198; GO:0003674_x000D_ [GO:0046982]; GO:0046983; GO:0005515; GO:0005488; GO:0003674	Pf00125, Pf16211	5	13.926	1.25774e+07	1.15651e+07	0.371212	4	1	4	1	4	2.89301e+07	2.34596e+07	0.439394	5	1	5	1	5	2.88215e+07	3.03092e+07	0.439394	5	1	5	1	5	1.82412e+07	1.85759e+07	0.439394	5	1	5	1	6	1.26128e+07	1.3942e+07	0.439394	5	1
1884				AT1G74050.1	AT1G74050.1; AT1G74060.1	Symbols: Ribosomal protein L6 family protein chr1:27847256-27848680 REVERSE LENGTH=233	RPL6C		[GO:0003729]; GO:0003723; GO:0003676; GO:0097159; GO:0005488; GO:0003674_x000D_ [GO:0003735]; GO:0005198; GO:0003674_x000D_ [GO:0006412]; GO:0009059; GO:0019538; GO:0010467; GO:0009058; GO:0043170; GO:0044238; GO:0008152; GO:0009987; GO:0008150	Pf01159, Pf03868	6	26.091	3.69914e+07	3.40141e+07	0.416309	14	6	14	6	18	2.48202e+07	2.01268e+07	0.416309	13	5	13	5	16	2.63902e+07	2.77524e+07	0.416309	13	6	13	6	17	1.77891e+07	1.81155e+07	0.416309	13	6	13	6	17	2.28914e+07	2.53038e+07	0.416309	14	6
1440				AT5G64040.1	AT5G64040.1; AT5G64040.2	Symbols: PSAN photosystem I reaction center subunit PSI-N, chloroplast, putative / PSI-N, putative (PSAN) chr5:25628724-25629409 REVERSE LENGTH=171	PSAN		[GO:0015979]; GO:0008152; GO:0009987; GO:0008150_x000D_ [GO:0019904]; GO:0005515; GO:0005488; GO:0003674_x000D_ [GO:0030093]; GO:0009522; GO:0098807; GO:0009521; GO:0098796; GO:0009535; GO:0034357; GO:0032991; GO:0016020; GO:0031968; GO:0055035; GO:0009534; GO:0009579; GO:0005575; GO:0110165; GO:0019867; GO:0098588; GO:0031967; GO:0042170; GO:0042651; GO:0031976; GO:0009507; GO:0043232; GO:003109…	Pf05479	7	18.417	1.42096e+07	1.3066e+07	0.192982	3	3	3	3	3	3.69875e+07	2.99934e+07	0.339181	7	7	7	7	14	1.21529e+07	1.27802e+07	0.339181	5	5	5	5	5	7.00151e+06	7.12997e+06	0.339181	2	2	2	2	2	7.97495e+06	8.81538e+06	0.339181	3	3
1381		ü		AT3G60770.1	AT3G60770.1	Symbols: Ribosomal protein S13/S15 chr3:22460525-22461656 REVERSE LENGTH=151	RPS13A		[GO:0003735]; GO:0005198; GO:0003674_x000D_ [GO:0006412]; GO:0009059; GO:0019538; GO:0010467; GO:0009058; GO:0043170; GO:0044238; GO:0008152; GO:0009987; GO:0008150	Pf00312, Pf08069	6	17.085	2.34115e+07	2.15272e+07	0.337748	5	1	5	1	6	2.26495e+07	1.83667e+07	0.496689	7	1	7	1	8	1.85889e+07	1.95484e+07	0.496689	5	1	5	1	6	1.21471e+07	1.237e+07	0.496689	2	0	2	0	3	1.62737e+07	1.79887e+07	0.496689	5	1
369				AT3G47910.2	AT3G47910.2; AT3G47910.1; AT3G47890.1	Symbols: Ubiquitin carboxyl-terminal hydrolase-related protein chr3:17674737-17681444 REVERSE LENGTH=1607			[GO:0004843]; GO:0008234; GO:0101005; GO:0008233; GO:0019783; GO:0016787; GO:0140096; GO:0003824; GO:0003674_x000D_ [GO:0016579]; GO:0070646; GO:0070647; GO:0043687; GO:0036211; GO:0019538; GO:0043412; GO:0043170; GO:0044238; GO:0008152; GO:0009987; GO:0008150	Pf00443, Pf04780, Pf04781	1	181.023	24346.8	22387.3	0.0056005	1	1	1	1	1	21495.8	17431.1	0.0168015	3	3	3	3	3	8998.24	9462.7	0.0168015	0	0	0	0	0	12729.2	12962.8	0.0168015	0	0	0	0	0	16588.9	18337.1	0.0168015	2	2
370	ü	ü		cont_P01870.1	cont_P01870.1	Ig gamma chain C region			[GO:0003823]; GO:0005488; GO:0003674_x000D_ [GO:0006958]; GO:0006956; GO:0002455; GO:0002252; GO:0002253; GO:0006959; GO:0016064; GO:0002376; GO:0050778; GO:0006955; GO:0019724; GO:0008150; GO:0002684; GO:0048584; GO:0050776; GO:0050896; GO:0002449; GO:0002460; GO:0002682; GO:0048518; GO:0048583; GO:0002443; GO:0002250; GO:0050789; GO:0065007_x000D_ [GO:0019731]; GO:0019730; GO:0042742; GO:000695…	Pf07654	2	35.382	1.50299e+06	1.38202e+06	0.0216718	1	1	1	1	1	2.67582e+06	2.16984e+06	0.0216718	2	2	2	2	2	2.61862e+06	2.75378e+06	0.0216718	2	2	2	2	2	3.10155e+06	3.15846e+06	0.0216718	1	1	1	1	1	2.64945e+06	2.92866e+06	0.0464396	3	3
371		ü		AT1G59900.1	AT1G59900.1	Symbols: AT-E1 ALPHA, E1 ALPHA pyruvate dehydrogenase complex E1 alpha subunit chr1:22051368-22053660 FORWARD LENGTH=389	E1 ALPHA		[GO:0004739]; GO:0004738; GO:0016624; GO:0016903; GO:0016491; GO:0003824; GO:0003674_x000D_ [GO:0005759]; GO:0070013; GO:0005739; GO:0043233; GO:0043229; GO:0043231; GO:0005737; GO:0031974; GO:0043226; GO:0005622; GO:0043227; GO:0110165; GO:0005575_x000D_ [GO:0006086]; GO:0006085; GO:0006090; GO:0006084; GO:0071616; GO:0032787; GO:0006637; GO:0035384; GO:0043604; GO:0072522; GO:1901293; GO:001975…	Pf00676	2	43.032	101019	92888.3	0.107969	4	1	4	1	5	39275.3	0	0.107969	1	0	1	0	1	72636.9	76386.3	0.107969	4	1	4	1	5	81593.5	83090.5	0.107969	2	1	2	1	2	31704.6	0	0.107969	1	0
372		ü		AT5G14520.1	AT5G14520.1	Symbols: pescadillo-related chr5:4680789-4684330 REVERSE LENGTH=590	PES		[GO:0000463]; GO:0000470; GO:0006364; GO:0042273; GO:0006396; GO:0016072; GO:0042254; GO:0022613; GO:0044238; GO:0010467; GO:0032774; GO:0016070; GO:0044085; GO:0008152; GO:0009059; GO:0141187; GO:0090304; GO:0071840; GO:0009987; GO:0009058; GO:0043170; GO:0034654; GO:0006139; GO:0008150_x000D_ [GO:0000466]; GO:0000460; GO:0006364; GO:0006396; GO:0016072; GO:0042254; GO:0044238; GO:0010467; GO:00…	Pf06732, Pf16589	1	67.901	148997	137005	0.0440678	1	1	1	1	1	105020	85161.2	0.0440678	1	1	1	1	1	35514.5	37347.6	0.0440678	0	0	0	0	0	27531.3	28036.4	0.0440678	0	0	0	0	0	100951	111590	0.0745763	2	2
373		ü		AT3G51120.1	AT3G51120.1	Symbols: DNA binding;zinc ion binding;nucleic acid binding;nucleic acid binding chr3:18986026-18991886 REVERSE LENGTH=1292			[GO:0003677]; GO:0003676; GO:0097159; GO:0005488; GO:0003674_x000D_ [GO:0046872]; GO:0043169; GO:0043167; GO:0036094; GO:0005488; GO:0003674	Pf00642, Pf02201, Pf02213, Pf03126	1	142.003	40194.2	0	0.00696594	1	0	1	0	1	39275.3	0	0.0147059	2	1	2	1	2	32964.1	0	0.0147059	0	0	0	0	0	32159.1	0	0.0147059	0	0	0	0	0	14096.9	15582.4	0.0147059	2	1
374		ü		AT5G40390.1	AT5G40390.1	Symbols: SIP1 Raffinose synthase family protein chr5:16161720-16165085 FORWARD LENGTH=783	RFS5		[GO:0006979]; GO:0006950; GO:0050896; GO:0008150_x000D_ [GO:0009414]; GO:0006950; GO:0009415; GO:0050896; GO:0001101; GO:0009628; GO:1901700; GO:0008150; GO:0042221_x000D_ [GO:0047274]; GO:0008378; GO:0016758; GO:0016757; GO:0016740; GO:0003824; GO:0003674	Pf05691	2	86.182	90965.5	83644.1	0	0	0	0	0	0	78306.5	63499.3	0	0	0	0	0	0	147898	155532	0	0	0	0	0	0	90879.1	92546.6	0	0	0	0	0	0	66211.9	73189.5	0	0	0
2365				AT5G14670.1	AT5G14670.1; AT1G10630.1; AT2G47170.1; AT1G70490.3|AT1G23490.1|AT1G70490.1|AT1G70490.2; AT3G62290.3|AT3G62290.1|AT3G62290.2	Symbols: ATARFA1B, ARFA1B ADP-ribosylation factor A1B chr5:4729319-4730495 FORWARD LENGTH=188	ARFA1B		[GO:0003729]; GO:0003723; GO:0003676; GO:0097159; GO:0005488; GO:0003674_x000D_ [GO:0003924]; GO:0017111; GO:0016462; GO:0016818; GO:0016817; GO:0016787; GO:0003824; GO:0003674_x000D_ [GO:0005525]; GO:0032561; GO:0035639; GO:0019001; GO:0032555; GO:0043168; GO:1901265; GO:1901363; GO:0017076; GO:0032553; GO:0043167; GO:0097159; GO:0036094; GO:0000166; GO:0097367; GO:0005488; GO:0003674_x000D_ [GO…	Pf00025	7	21.521	3.52152e+07	3.23809e+07	0.457447	9	9	9	9	13	2.43022e+07	1.97068e+07	0.457447	9	9	9	9	12	3.10067e+07	3.26072e+07	0.457447	9	9	9	9	12	2.87203e+07	2.92473e+07	0.457447	9	9	9	9	11	3.01478e+07	3.33249e+07	0.457447	9	9
589				AT5G43960.1	AT5G43960.1; AT5G43960.2	Symbols: Nuclear transport factor 2 (NTF2) family protein with RNA binding (RRM-RBD-RNP motifs) domain chr5:17689154-17691653 REVERSE LENGTH=450	MRH10.6		[GO:0003729]; GO:0003723; GO:0003676; GO:0097159; GO:0005488; GO:0003674	Pf00076, Pf02136	10	50.091	3.61332e+07	3.3225e+07	0.257778	13	13	13	13	22	2.17035e+07	1.75995e+07	0.257778	12	12	12	12	16	3.15291e+07	3.31565e+07	0.324444	14	14	14	14	23	3.11837e+07	3.17558e+07	0.324444	14	14	14	14	24	2.04635e+07	2.26201e+07	0.324444	13	13
920		ü		AT1G02930.2; AT1G02930.1	AT1G02930.2|AT1G02930.1	Symbols: GSTF6 glutathione S-transferase 6 chr1:661363-662191 REVERSE LENGTH=208<|>Symbols: ATGSTF6, GST1, ERD11, ATGSTF3, GSTF6, ATGST1 glutathione S-transferase 6 chr1:661363-662191 REVERSE LENGTH=208	GSTF6		[GO:0004364]; GO:0016765; GO:0016740; GO:0003824; GO:0003674_x000D_ [GO:0005737]; GO:0110165; GO:0005622; GO:0005575_x000D_ [GO:0006952]; GO:0006950; GO:0050896; GO:0008150_x000D_ [GO:0006979]; GO:0006950; GO:0050896; GO:0008150_x000D_ [GO:0009407]; GO:0009404; GO:0044248; GO:0098754; GO:0019748; GO:0009056; GO:0008150; GO:0009636; GO:0008152; GO:0042221; GO:0009987; GO:0050896_x000D_ [GO:0009414…	Pf00043, Pf02798	12	23.471	3.60431e+07	3.31422e+07	0.466346	11	2	11	2	19	1.38691e+07	1.12466e+07	0.466346	8	2	8	2	13	2.30813e+07	2.42727e+07	0.658654	10	4	10	4	16	3.56381e+07	3.6292e+07	0.754808	14	3	14	3	21	3.41528e+07	3.7752e+07	0.754808	12	3
1601		ü		AT1G57720.1; AT1G57720.2	AT1G57720.1|AT1G57720.2	Symbols: Translation elongation factor EF1B, gamma chain chr1:21377873-21380114 FORWARD LENGTH=413<|>Symbols: Translation elongation factor EF1B, gamma chain chr1:21377873-21380114 FORWARD LENGTH=413			[GO:0003746]; GO:0008135; GO:0006414; GO:0090079; GO:0006412; GO:0009059; GO:0003676; GO:0045182; GO:0019538; GO:0010467; GO:0009058; GO:0043170; GO:0097159; GO:0003674; GO:0006417; GO:0044238; GO:0008152; GO:0005488; GO:0010608; GO:0051246; GO:0009987; GO:0010468; GO:0060255; GO:0080090; GO:0008150; GO:0010556; GO:0019222; GO:0009889; GO:0050794; GO:0050789; GO:0065007_x000D_ [GO:0004364]; GO:00…	Pf00043, Pf00647, Pf02798	15	46.37	3.58601e+07	3.29738e+07	0.397094	13	6	13	6	19	1.61552e+07	1.31004e+07	0.423729	11	4	11	4	18	2.37114e+07	2.49353e+07	0.423729	12	6	12	6	17	2.26626e+07	2.30784e+07	0.447942	12	5	12	5	19	2.01003e+07	2.22186e+07	0.48184	14	7
803		ü		AT3G06850.1; AT3G06850.2	AT3G06850.1|AT3G06850.2	Symbols: BCE2, LTA1, DIN3 2-oxoacid dehydrogenases acyltransferase family protein chr3:2158212-2160465 REVERSE LENGTH=483<|>Symbols: BCE2, LTA1, DIN3 2-oxoacid dehydrogenases acyltransferase family protein chr3:2158212-2160465 REVERSE LENGTH=483	BCE2		[GO:0005739]; GO:0043231; GO:0005737; GO:0043227; GO:0043229; GO:0110165; GO:0005622; GO:0043226; GO:0005575_x000D_ [GO:0005759]; GO:0070013; GO:0005739; GO:0043233; GO:0043229; GO:0043231; GO:0005737; GO:0031974; GO:0043226; GO:0005622; GO:0043227; GO:0110165; GO:0005575_x000D_ [GO:0006633]; GO:0006631; GO:0008610; GO:0072330; GO:0006629; GO:0032787; GO:0009058; GO:0046394; GO:0044238; GO:001975…	Pf00198, Pf00364, Pf02817	17	52.673	2.5508e+07	2.3455e+07	0.453416	15	15	15	15	19	1.89972e+07	1.5405e+07	0.484472	15	15	15	15	20	1.09522e+07	1.15175e+07	0.484472	13	13	13	13	17	1.25061e+07	1.27355e+07	0.484472	14	14	14	14	16	3.46999e+07	3.83567e+07	0.52795	17	17
380		ü		cont_P42212	cont_P42212	Green fluorescent protein OS=Aequorea victoria GN=GFP PE=1 SV=1	GFP	GFP	[GO:0006091]; GO:0008152; GO:0009987; GO:0008150_x000D_ [GO:0008218]; GO:0008152; GO:0009987; GO:0008150	Pf01353	2	26.869	6.76106e+06	6.21689e+06	0.0462185	1	1	1	1	1	4.56633e+06	3.70287e+06	0.0840336	1	1	1	1	2	7.62898e+06	8.02277e+06	0.0840336	2	2	2	2	3	9.20519e+06	9.37408e+06	0.0840336	2	2	2	2	3	2.24381e+06	2.48028e+06	0.0840336	1	1
381		ü		AT5G03650.1	AT5G03650.1	Symbols: SBE2.2 starch branching enzyme 2.2 chr5:931924-937470 FORWARD LENGTH=805	SBE2.2		[GO:0003844]; GO:0016758; GO:0016757; GO:0016740; GO:0003824; GO:0003674_x000D_ [GO:0004553]; GO:0016798; GO:0016787; GO:0003824; GO:0003674_x000D_ [GO:0005978]; GO:0005977; GO:0009250; GO:0006112; GO:0044042; GO:0000271; GO:0015980; GO:0005976; GO:0009059; GO:0016051; GO:0006091; GO:0005975; GO:0043170; GO:0009058; GO:0008152; GO:0044238; GO:0009987; GO:0008150_x000D_ [GO:0005982]; GO:0044042; G…	Pf00128, Pf02806, Pf02922	1	92.532	40194.2	0	0.0223602	1	1	1	1	1	39275.3	0	0.0223602	0	0	0	0	0	32964.1	0	0.0223602	0	0	0	0	0	32159.1	0	0.0223602	0	0	0	0	0	31704.6	0	0.0223602	1	1
63		ü		AT4G39680.2; AT4G39680.1	AT4G39680.2|AT4G39680.1	Symbols: SAP domain-containing protein chr4:18414604-18416938 REVERSE LENGTH=633<|>Symbols: SAP domain-containing protein chr4:18414604-18416938 REVERSE LENGTH=633			[GO:0003676]; GO:0097159; GO:0005488; GO:0003674	Pf02037, Pf16294	21	69.4	3.56007e+07	3.27354e+07	0.418641	23	23	23	23	33	2.22385e+07	1.80334e+07	0.491311	24	24	24	24	34	2.71506e+07	2.85521e+07	0.491311	24	24	24	24	35	2.82577e+07	2.87761e+07	0.50237	25	25	25	25	36	8.52747e+06	9.42613e+06	0.50237	17	17
383		ü		AT1G21660.1	AT1G21660.1	Symbols: Chaperone DnaJ-domain superfamily protein chr1:7605924-7608835 FORWARD LENGTH=523	AUXILIN-LIKE3				1	56.876	65622.2	60340.5	0.0439771	1	1	1	1	2	39275.3	0	0.0439771	0	0	0	0	0	64159.7	67471.4	0.0439771	0	0	0	0	0	25245.5	25708.7	0.0439771	0	0	0	0	0	20881.4	23081.9	0.0439771	0	0
709		ü		AT5G35630.3; AT5G35630.1; AT5G35630.2	AT5G35630.3|AT5G35630.1|AT5G35630.2	Symbols: GS2, GLN2, ATGSL1 glutamine synthetase 2 chr5:13831220-13833239 FORWARD LENGTH=430<|>Symbols: GS2, GLN2, ATGSL1 glutamine synthetase 2 chr5:13831220-13833239 FORWARD LENGTH=430<|>Symbols: GS2, GLN2, ATGSL1 glutamine synthetase 2 chr5:13831220-13833239 FORWARD LENGTH=430	GLN2		[GO:0003729]; GO:0003723; GO:0003676; GO:0097159; GO:0005488; GO:0003674_x000D_ [GO:0004356]; GO:0016211; GO:0016880; GO:0016879; GO:0016874; GO:0003824; GO:0003674_x000D_ [GO:0005524]; GO:0032559; GO:0035639; GO:0030554; GO:0032555; GO:0043168; GO:1901265; GO:1901363; GO:0017076; GO:0032553; GO:0043167; GO:0097159; GO:0036094; GO:0000166; GO:0097367; GO:0005488; GO:0003674_x000D_ [GO:0005739]; G…	Pf00120	18	47.381	3.10788e+07	2.85774e+07	0.483721	19	18	20	19	26	7.70265e+06	6.24613e+06	0.483721	11	10	11	10	13	1.84247e+07	1.93757e+07	0.483721	15	14	15	14	20	1.38945e+07	1.41495e+07	0.483721	17	16	17	16	22	1.27574e+07	1.41019e+07	0.483721	17	16
385				AT3G23900.3; AT3G23900.1	AT3G23900.3|AT3G23900.1; AT3G23900.2	Symbols: RNA recognition motif (RRM)-containing protein chr3:8631941-8635852 REVERSE LENGTH=987<|>Symbols: RNA recognition motif (RRM)-containing protein chr3:8631941-8635852 REVERSE LENGTH=987			[GO:0003729]; GO:0003723; GO:0003676; GO:0097159; GO:0005488; GO:0003674_x000D_ [GO:0046872]; GO:0043169; GO:0043167; GO:0036094; GO:0005488; GO:0003674_x000D_ [GO:1901652]; GO:0042221; GO:0050896; GO:0008150	Pf00076, Pf00630	2	108.728	364196	334883	0.0344478	3	3	3	3	3	349146	283125	0.0455927	4	4	4	4	4	183361	192825	0.0455927	2	2	2	2	2	145833	148509	0.0455927	2	2	2	2	2	215021	237681	0.0455927	1	1
386				AT1G69740.1; AT1G69740.2	AT1G69740.1|AT1G69740.2; AT1G44318.1	Symbols: HEMB1 Aldolase superfamily protein chr1:26232197-26234713 FORWARD LENGTH=430<|>Symbols: HEMB1 Aldolase superfamily protein chr1:26232197-26234713 FORWARD LENGTH=430	HEMB1		[GO:0004655]; GO:0016836; GO:0016835; GO:0016829; GO:0003824; GO:0003674_x000D_ [GO:0006779]; GO:0006778; GO:0033014; GO:0033013; GO:0009058; GO:0008152; GO:0009987; GO:0008150_x000D_ [GO:0006782]; GO:0006779; GO:0046501; GO:0006783; GO:0006778; GO:0033014; GO:0042168; GO:0046148; GO:0033013; GO:0009058; GO:0042440; GO:0008152; GO:0009987; GO:0008150_x000D_ [GO:0015995]; GO:0006779; GO:0015994; G…	Pf00490	1	46.661	29692.3	27302.5	0	0	0	0	0	0	39275.3	0	0	0	0	0	0	0	50645.3	53259.5	0.0372093	1	1	1	1	1	31620.8	32201	0.0372093	0	0	0	0	0	31704.6	0	0.0372093	0	0
387				AT5G67380.1	AT5G67380.1; AT5G67380.2; AT2G23080.1; AT2G23080.2	Symbols: CKA1, ATCKA1 casein kinase alpha 1 chr5:26881156-26883383 REVERSE LENGTH=409	CKA1		[GO:0004674]; GO:0004672; GO:0016301; GO:0016773; GO:0140096; GO:0016772; GO:0003824; GO:0016740; GO:0003674_x000D_ [GO:0005524]; GO:0032559; GO:0035639; GO:0030554; GO:0032555; GO:0043168; GO:1901265; GO:1901363; GO:0017076; GO:0032553; GO:0043167; GO:0097159; GO:0036094; GO:0000166; GO:0097367; GO:0005488; GO:0003674_x000D_ [GO:0005634]; GO:0043231; GO:0043227; GO:0043229; GO:0043226; GO:000562…	Pf00069	1	47.61	40702.2	37426.2	0	0	0	0	0	0	39275.3	0	0	0	0	0	0	0	39518.4	41558.3	0.0317848	1	0	1	0	2	32159.1	0	0.0317848	1	0	1	0	1	50888.5	56251.3	0.0806846	2	1
388				AT3G16230.2	AT3G16230.2; AT3G16230.1|AT3G16230.3	Symbols: Predicted eukaryotic LigT chr3:5500563-5503303 FORWARD LENGTH=449			[GO:0003723]; GO:0003676; GO:0097159; GO:0005488; GO:0003674_x000D_ [GO:0006307]; GO:0006281; GO:0006259; GO:0006974; GO:0090304; GO:0033554; GO:0006139; GO:0043170; GO:0006950; GO:0051716; GO:0044238; GO:0008152; GO:0050896; GO:0009987; GO:0008150	Pf00013, Pf10469	2	50.047	96244.1	88497.8	0.091314	2	2	2	2	2	40073.5	32495.8	0.091314	1	1	1	1	1	55742	58619.3	0.091314	1	1	1	1	1	49261	50164.9	0.091314	1	1	1	1	1	30731.6	33970.2	0.091314	0	0
1687		ü		AT5G49910.1	AT5G49910.1	Symbols: CPHSC70-2EAT SHOCK PROTEIN 70-2, HSC70-7, cpHsc70-2 chloroplast heat shock protein 70-2 chr5:20303470-20306295 FORWARD LENGTH=718	HSP70-7		[GO:0005524]; GO:0032559; GO:0035639; GO:0030554; GO:0032555; GO:0043168; GO:1901265; GO:1901363; GO:0017076; GO:0032553; GO:0043167; GO:0097159; GO:0036094; GO:0000166; GO:0097367; GO:0005488; GO:0003674_x000D_ [GO:0009408]; GO:0006950; GO:0009266; GO:0050896; GO:0009628; GO:0008150_x000D_ [GO:0009532]; GO:0110165; GO:0009536; GO:0005575; GO:0043231; GO:0005737; GO:0043227; GO:0043229; GO:000562…	Pf00012	26	76.95	3.51751e+07	3.2344e+07	0.321727	27	11	27	11	39	1.95962e+07	1.58907e+07	0.321727	22	9	22	9	31	2.01553e+07	2.11957e+07	0.321727	24	10	24	10	32	2.09775e+07	2.13624e+07	0.321727	23	10	23	10	33	3.09255e+07	3.41846e+07	0.321727	26	10
390				AT1G55810.1; AT1G55810.3	AT1G55810.1|AT1G55810.3; AT1G55810.2	Symbols: UKL3 uridine kinase-like 3 chr1:20861273-20864003 FORWARD LENGTH=466<|>Symbols: UKL3 uridine kinase-like 3 chr1:20861273-20864003 FORWARD LENGTH=466	UKL3		[GO:0004845]; GO:0016763; GO:0016757; GO:0016740; GO:0003824; GO:0003674_x000D_ [GO:0004849]; GO:0019206; GO:0006222; GO:0019205; GO:0009165; GO:0009174; GO:0009220; GO:0046049; GO:0016301; GO:0009117; GO:1901293; GO:0009130; GO:0009156; GO:0009173; GO:0006221; GO:0009218; GO:0009260; GO:0016772; GO:0006753; GO:0034654; GO:0090407; GO:0009124; GO:0009129; GO:0009161; GO:0006220; GO:0072528; GO:00…	Pf00485, Pf14681	1	52.41	111827	102827	0.10515	4	2	4	2	4	64732.3	52491.9	0.10515	4	2	4	2	4	66962.4	70418.8	0.10515	4	2	4	2	4	79096.1	80547.4	0.126609	5	2	5	2	5	41671.8	46063.4	0.126609	4	2
799		ü		AT4G27450.1	AT4G27450.1	Symbols: Aluminium induced protein with YGL and LRDR motifs chr4:13727665-13728683 REVERSE LENGTH=250				Pf12481	5	27.605	2.2421e+07	2.06164e+07	0.404	8	8	8	8	12	1.24576e+07	1.01019e+07	0.404	2	2	2	2	5	2.25749e+07	2.37401e+07	0.404	7	7	7	7	13	3.50425e+07	3.56855e+07	0.404	9	9	9	9	15	9.66906e+06	1.0688e+07	0.404	4	4
392		ü		AT4G27120.2; AT4G27120.1	AT4G27120.2|AT4G27120.1	Symbols: CONTAINS InterPro DOMAIN/s: DDRGK domain (InterPro:IPR019153); Has 14775 Blast hits to 8764 proteins in 778 species: Archae - 29; Bacteria - 1878; Metazoa - 5164; Fungi - 1447; Plants - 582; Viruses - 164; Other Eukaryotes - 5511 (source: NCBI BLink). chr4:13602210-13604227 REVERSE LENGTH=298<|>Symbols: CONTAINS InterPro DOMAIN/s: DDRGK domain (InterPro:IPR019153); Has 30201 Blast hits t…			[GO:0005789]; GO:0031090; GO:0042175; GO:0098827; GO:0016020; GO:0043227; GO:0012505; GO:0031984; GO:0005783; GO:0110165; GO:0043226; GO:0043229; GO:0043231; GO:0005737; GO:0005575; GO:0005622	Pf09756	2	33.998	368264	338624	0.100671	3	3	3	3	3	159756	129547	0.100671	3	3	3	3	3	361698	380368	0.100671	2	2	2	2	2	424659	432450	0.137584	4	4	4	4	4	204042	225544	0.137584	3	3
1307		ü		AT1G79200.1	AT1G79200.1	Symbols: unknown protein; Has 30201 Blast hits to 17322 proteins in 780 species: Archae - 12; Bacteria - 1396; Metazoa - 17338; Fungi - 3422; Plants - 5037; Viruses - 0; Other Eukaryotes - 2996 (source: NCBI BLink). chr1:29794404-29795711 FORWARD LENGTH=159	SCI1		[GO:0005634]; GO:0043231; GO:0043227; GO:0043229; GO:0043226; GO:0005622; GO:0110165; GO:0005575_x000D_ [GO:0009734]; GO:0009755; GO:0071365; GO:0007165; GO:0032870; GO:0009733; GO:0009987; GO:0050794; GO:0007154; GO:0023052; GO:0051716; GO:0009725; GO:0070887; GO:0071495; GO:0008150; GO:0050789; GO:0050896; GO:0009719; GO:0042221; GO:0065007_x000D_ [GO:0010928]; GO:0009966; GO:0010646; GO:002305…		5	19.076	3.4978e+07	3.21628e+07	0.289308	5	5	5	5	6	3.35105e+07	2.71739e+07	0.289308	5	5	5	5	6	2.4819e+07	2.61001e+07	0.289308	5	5	5	5	6	2.75905e+07	2.80967e+07	0.289308	4	4	4	4	5	1.98084e+07	2.18959e+07	0.289308	3	3
185				AT5G14320.1	AT5G14320.1; AT5G14320.2	Symbols: Ribosomal protein S13/S18 family chr5:4617839-4618772 REVERSE LENGTH=169	RPS13		[GO:0003729]; GO:0003723; GO:0003676; GO:0097159; GO:0005488; GO:0003674_x000D_ [GO:0003735]; GO:0005198; GO:0003674_x000D_ [GO:0005840]; GO:0043232; GO:0043228; GO:0043229; GO:0043226; GO:0005622; GO:0110165; GO:0005575_x000D_ [GO:0006412]; GO:0009059; GO:0019538; GO:0010467; GO:0009058; GO:0043170; GO:0044238; GO:0008152; GO:0009987; GO:0008150_x000D_ [GO:0019843]; GO:0003723; GO:0003676; GO:00…	Pf00416	4	19.084	3.50749e+06	3.22519e+06	0.195266	3	3	3	3	4	3.47484e+07	2.81777e+07	0.390533	10	10	10	10	12	3.10533e+06	3.26562e+06	0.390533	3	3	3	3	3	1.25038e+06	1.27332e+06	0.390533	1	1	1	1	1	2.50324e+06	2.76704e+06	0.390533	3	3
395		ü		AT4G36700.1	AT4G36700.1	Symbols: RmlC-like cupins superfamily protein chr4:17298443-17300337 REVERSE LENGTH=522				Pf00190	2	59.047	77832.5	71568.1	0	0	0	0	0	0	39275.3	0	0	0	0	0	0	0	32964.1	0	0	0	0	0	0	0	32159.1	0	0	0	0	0	0	0	31704.6	0	0	0	0
2056		ü		AT2G17390.1	AT2G17390.1	Symbols: AKR2B ankyrin repeat-containing 2B chr2:7555870-7557743 FORWARD LENGTH=344	AKR2B		[GO:0005634]; GO:0043231; GO:0043227; GO:0043229; GO:0043226; GO:0005622; GO:0110165; GO:0005575_x000D_ [GO:0006355]; GO:0010468; GO:2001141; GO:0010556; GO:0051252; GO:0009889; GO:0060255; GO:0019219; GO:0019222; GO:0080090; GO:0050794; GO:0050789; GO:0065007; GO:0008150_x000D_ [GO:0008289]; GO:0005488; GO:0003674_x000D_ [GO:0009707]; GO:0009527; GO:0031969; GO:0031968; GO:0042170; GO:0009941; G…	Pf12796, Pf17830	10	36.876	3.45185e+07	3.17402e+07	0.430233	14	10	14	10	17	2.01268e+07	1.63209e+07	0.517442	14	11	14	11	18	2.98094e+07	3.13481e+07	0.517442	14	10	14	10	17	3.19448e+07	3.25309e+07	0.517442	14	10	14	10	18	2.40818e+07	2.66196e+07	0.517442	15	12
397		ü		AT4G27780.1	AT4G27780.1	Symbols: ACBP2 acyl-CoA binding protein 2 chr4:13847774-13849629 FORWARD LENGTH=354	ACBP2		[GO:0000062]; GO:0120227; GO:1901567; GO:0033218; GO:0043168; GO:1901265; GO:1901363; GO:1901681; GO:0008289; GO:0005488; GO:0043167; GO:0097159; GO:0036094; GO:0003674_x000D_ [GO:0001666]; GO:0006950; GO:0036293; GO:0050896; GO:0070482; GO:0008150; GO:0009628_x000D_ [GO:0005778]; GO:0031903; GO:0005777; GO:0098588; GO:0042579; GO:0031090; GO:0043231; GO:0005737; GO:0016020; GO:0043227; GO:004322…	Pf00887, Pf12796	1	38.456	441244	405730	0.0254237	1	1	1	1	1	207626	168365	0.0254237	1	1	1	1	1	418953	440579	0.0254237	1	1	1	1	2	473062	481742	0.0254237	1	1	1	1	2	1.07287e+06	1.18594e+06	0.0960452	3	1
2304				AT2G30490.1	AT2G30490.1; AT3G20120.1|AT3G20120.2; AT3G61040.1; AT3G20100.1; AT4G15380.1; AT3G61040.2; AT2G45560.1	Symbols: ATC4H, C4H, CYP73A5, REF3 cinnamate-4-hydroxylase chr2:12993861-12995683 REVERSE LENGTH=505	CYP73A5		[GO:0005506]; GO:0046914; GO:0046872; GO:0043169; GO:0043167; GO:0036094; GO:0005488; GO:0003674_x000D_ [GO:0005783]; GO:0043231; GO:0005737; GO:0012505; GO:0043227; GO:0043229; GO:0110165; GO:0005622; GO:0043226; GO:0005575_x000D_ [GO:0006744]; GO:0006743; GO:1901663; GO:1901661; GO:0042181; GO:0042180; GO:0044283; GO:0008152; GO:0009058; GO:0044281; GO:0009987; GO:0008150_x000D_ [GO:0009555]; G…	Pf00067	21	57.756	2.38686e+07	2.19476e+07	0.493069	19	19	19	19	24	1.36804e+07	1.10935e+07	0.510891	20	19	20	19	22	2.34677e+07	2.4679e+07	0.510891	20	19	20	19	25	3.43611e+07	3.49916e+07	0.544554	24	23	24	23	31	1.77965e+07	1.9672e+07	0.544554	21	20
2185				AT3G59770.1	AT3G59770.1; AT3G59770.3; AT3G59770.2	Symbols: SAC9 sacI homology domain-containing protein / WW domain-containing protein chr3:22079281-22085674 REVERSE LENGTH=1630	SAC9		[GO:0016791]; GO:0042578; GO:0016788; GO:0016787; GO:0003824; GO:0003674	Pf00397, Pf02383	64	179.949	2.8312e+07	2.60333e+07	0.469939	65	65	65	65	84	2.17717e+07	1.76548e+07	0.48589	60	60	60	60	80	2.81694e+07	2.96235e+07	0.491411	65	65	66	66	93	3.37595e+07	3.43789e+07	0.491411	69	69	69	69	95	2.33105e+07	2.5767e+07	0.491411	63	63
400				AT2G22990.3	AT2G22990.3; AT2G22980.2; AT2G22980.4; AT2G22990.6; AT2G22990.2; AT2G22980.3; AT5G09640.1; AT2G22990.1; AT2G22990.4; AT2G22980.1; AT2G22990.5	Symbols: SNG1, SCPL8 sinapoylglucose 1 chr2:9786393-9789998 FORWARD LENGTH=458			[GO:0004185]; GO:0004180; GO:0070008; GO:0008238; GO:0008236; GO:0008233; GO:0017171; GO:0016787; GO:0140096; GO:0003824; GO:0003674_x000D_ [GO:0006508]; GO:0019538; GO:0043170; GO:0044238; GO:0008152; GO:0009987; GO:0008150	Pf00450	2	52.089	61970.1	56982.4	0	0	0	0	0	0	39275.3	0	0	0	0	0	0	0	70715	74365.1	0	0	0	0	0	0	32159.1	0	0	0	0	0	0	0	31704.6	0	0	0	0
436		ü		AT3G59800.1	AT3G59800.1	Symbols: unknown protein; BEST Arabidopsis thaliana protein match is: unknown protein (TAIR:AT2G43795.2); Has 15361 Blast hits to 8061 proteins in 537 species: Archae - 2; Bacteria - 622; Metazoa - 7561; Fungi - 1246; Plants - 920; Viruses - 49; Other Eukaryotes - 4961 (source: NCBI BLink). chr3:22094597-22096174 REVERSE LENGTH=186	F24G16.70				4	21.459	3.3651e+07	3.09425e+07	0.129032	3	1	3	1	5	6.38283e+06	5.17588e+06	0.284946	3	2	3	2	5	1.61148e+07	1.69466e+07	0.284946	4	2	4	2	6	1.37905e+07	1.40435e+07	0.284946	4	2	4	2	6	1.955e+07	2.16102e+07	0.284946	4	2
402				AT4G38710.1	AT4G38710.1; AT4G38710.2	Symbols: glycine-rich protein chr4:18078141-18080002 REVERSE LENGTH=452	EIF4B3		[GO:0003729]; GO:0003723; GO:0003676; GO:0097159; GO:0005488; GO:0003674_x000D_ [GO:0003743]; GO:0008135; GO:0006413; GO:0090079; GO:0006412; GO:0008152; GO:0003676; GO:0045182; GO:0009059; GO:0019538; GO:0010467; GO:0009987; GO:0097159; GO:0003674; GO:0006417; GO:0009058; GO:0043170; GO:0044238; GO:0008150; GO:0005488; GO:0010608; GO:0051246; GO:0010468; GO:0060255; GO:0080090; GO:0010556; GO:00…	Pf06273	1	48.958	203067	186723	0.0597345	2	2	2	2	2	81842.4	66366.5	0.0597345	0	0	0	0	0	91629.8	96359.4	0.0597345	1	1	1	1	1	83096.3	84621	0.0597345	0	0	0	0	0	131764	145650	0.0597345	2	2
403		ü		AT4G12290.1	AT4G12290.1	Symbols: Copper amine oxidase family protein chr4:7304434-7306973 FORWARD LENGTH=741	CUAO		[GO:0005507]; GO:0046914; GO:0046872; GO:0043169; GO:0043167; GO:0036094; GO:0005488; GO:0003674_x000D_ [GO:0008131]; GO:0016641; GO:0016638; GO:0016491; GO:0003824; GO:0003674_x000D_ [GO:0009308]; GO:0008152; GO:0009987; GO:0008150_x000D_ [GO:0009753]; GO:0009725; GO:0070542; GO:0009719; GO:0042221; GO:0033993; GO:1901700; GO:0050896; GO:0008150_x000D_ [GO:0010118]; GO:0009987; GO:0008150_x000D_…	Pf01179, Pf02727, Pf02728	1	83.181	26859.3	24697.5	0	0	0	0	0	0	39275.3	0	0	0	0	0	0	0	127857	134456	0.0215924	1	1	1	1	1	70522.3	71816.2	0.0215924	1	1	1	1	1	29495.1	32603.4	0.0215924	0	0
602		ü		AT1G11860.1; AT1G11860.2; AT1G11860.3	AT1G11860.1|AT1G11860.2|AT1G11860.3	Symbols: Glycine cleavage T-protein family chr1:4001801-4003245 FORWARD LENGTH=408<|>Symbols: Glycine cleavage T-protein family chr1:4001801-4003245 FORWARD LENGTH=408<|>Symbols: Glycine cleavage T-protein family chr1:4001801-4003245 FORWARD LENGTH=408	GDCST		[GO:0003729]; GO:0003723; GO:0003676; GO:0097159; GO:0005488; GO:0003674_x000D_ [GO:0004047]; GO:0016742; GO:0016741; GO:0016740; GO:0003824; GO:0003674_x000D_ [GO:0005739]; GO:0043231; GO:0005737; GO:0043227; GO:0043229; GO:0110165; GO:0005622; GO:0043226; GO:0005575_x000D_ [GO:0005960]; GO:1990204; GO:1902494; GO:0032991; GO:0005575_x000D_ [GO:0006546]; GO:0006544; GO:0009071; GO:0009069; GO:01…	Pf01571, Pf08669	18	44.417	2.95629e+07	2.71835e+07	0.497549	18	18	18	18	22	1.2141e+07	9.8452e+06	0.517157	14	14	14	14	16	2.01402e+07	2.11798e+07	0.517157	17	17	17	17	19	1.65145e+07	1.68175e+07	0.517157	16	16	16	16	19	1.12186e+07	1.24009e+07	0.517157	15	15
2362				AT5G67500.1	AT5G67500.1; AT5G67500.2	Symbols: VDAC2, ATVDAC2 voltage dependent anion channel 2 chr5:26935223-26937123 FORWARD LENGTH=276	VDAC2		[GO:0005741]; GO:0031966; GO:0031968; GO:0031090; GO:0005740; GO:0019867; GO:0098588; GO:0031967; GO:0016020; GO:0043227; GO:0005739; GO:0110165; GO:0043229; GO:0043226; GO:0043231; GO:0005737; GO:0005575; GO:0005622_x000D_ [GO:0008308]; GO:0005244; GO:0005253; GO:0005216; GO:0022832; GO:0008509; GO:0015075; GO:0015267; GO:0022836; GO:0098656; GO:0022857; GO:0034220; GO:0022803; GO:0006820; GO:00…	Pf01459	16	29.576	3.20527e+07	2.94729e+07	0.615942	16	16	16	16	17	1.92785e+07	1.56331e+07	0.615942	16	16	16	16	17	2.80117e+07	2.94576e+07	0.615942	17	17	17	17	20	2.98278e+07	3.03751e+07	0.615942	17	17	17	17	20	2.57297e+07	2.84412e+07	0.615942	17	17
1064		ü		AT1G79040.1	AT1G79040.1	Symbols: PSBR photosystem II subunit R chr1:29736085-29736781 FORWARD LENGTH=140	PSBR		[GO:0003729]; GO:0003723; GO:0003676; GO:0097159; GO:0005488; GO:0003674_x000D_ [GO:0009654]; GO:0098796; GO:1990204; GO:0009523; GO:0042651; GO:0032991; GO:0016020; GO:1902494; GO:0009521; GO:0034357; GO:0005575; GO:0110165; GO:0009579; GO:0043232; GO:0043228; GO:0043229; GO:0043226; GO:0005622_x000D_ [GO:0010270]; GO:0010207; GO:0065003; GO:0019684; GO:0022607; GO:0043933; GO:0006091; GO:001597…	Pf04725	5	14.577	3.18086e+07	2.92484e+07	0.342857	7	7	7	7	11	1.26243e+07	1.02371e+07	0.342857	5	5	5	5	9	2.03189e+07	2.13677e+07	0.342857	6	6	6	6	9	1.32043e+07	1.34466e+07	0.342857	6	6	6	6	9	2.07193e+07	2.29028e+07	0.342857	7	7
492		ü		AT4G37300.1	AT4G37300.1	Symbols: MEE59 maternal effect embryo arrest 59 chr4:17554805-17555498 FORWARD LENGTH=173	MEE59		[GO:0009793]; GO:0003006; GO:0009790; GO:0048316; GO:0022414; GO:0032502; GO:0007275; GO:0009791; GO:0048608; GO:0010154; GO:0008150; GO:0032501; GO:0048856; GO:0061458; GO:0048731		5	18.804	3.05805e+07	2.81192e+07	0.479769	6	6	6	6	7	1.7442e+07	1.41438e+07	0.479769	6	6	6	6	7	2.8608e+07	3.00847e+07	0.479769	6	6	6	6	7	2.31586e+07	2.35835e+07	0.479769	6	6	6	6	8	1.27472e+07	1.40906e+07	0.479769	6	6
796				AT1G20620.1	AT1G20620.1; AT1G20620.4; AT1G20620.5; AT1G20620.2	Symbols: CAT3, SEN2, ATCAT3 catalase 3 chr1:7143142-7146193 FORWARD LENGTH=492	CAT3		[GO:0003729]; GO:0003723; GO:0003676; GO:0097159; GO:0005488; GO:0003674_x000D_ [GO:0004096]; GO:0004601; GO:0016209; GO:0016684; GO:0003674; GO:0098869; GO:0016491; GO:1990748; GO:0003824; GO:0009987; GO:0098754; GO:0097237; GO:0008150; GO:0009636; GO:0070887; GO:0042221; GO:0051716; GO:0050896_x000D_ [GO:0005777]; GO:0042579; GO:0043231; GO:0005737; GO:0043227; GO:0043229; GO:0110165; GO:000562…	Pf00199, Pf06628	16	56.66	2.1579e+07	1.98422e+07	0.363821	17	13	17	13	23	9.06303e+06	7.34927e+06	0.363821	10	8	10	8	12	1.64976e+07	1.73492e+07	0.384146	16	13	16	13	21	1.36733e+07	1.39242e+07	0.422764	16	11	16	11	19	9.12046e+06	1.00816e+07	0.422764	11	9
1065		ü		AT1G60490.1	AT1G60490.1	Symbols: ATVPS34, VPS34, PI3K vacuolar protein sorting 34 chr1:22285792-22290190 REVERSE LENGTH=814	VPS34		[GO:0005524]; GO:0032559; GO:0035639; GO:0030554; GO:0032555; GO:0043168; GO:1901265; GO:1901363; GO:0017076; GO:0032553; GO:0043167; GO:0097159; GO:0036094; GO:0000166; GO:0097367; GO:0005488; GO:0003674_x000D_ [GO:0005942]; GO:0061695; GO:0098796; GO:0019898; GO:1990234; GO:0032991; GO:0016020; GO:0110165; GO:1902494; GO:0005575_x000D_ [GO:0006521]; GO:0080090; GO:0019222; GO:0050794; GO:005078…	Pf00454, Pf00613, Pf00792	17	93.268	2.77273e+07	2.54956e+07	0.233415	17	17	17	17	19	2.0158e+07	1.63463e+07	0.257985	14	14	14	14	16	2.96109e+07	3.11393e+07	0.257985	17	17	17	17	18	3.02334e+07	3.07881e+07	0.266585	17	17	17	17	19	1.46136e+07	1.61536e+07	0.266585	12	12
1363		ü		AT4G34200.1	AT4G34200.1	Symbols: EDA9 D-3-phosphoglycerate dehydrogenase chr4:16374041-16376561 REVERSE LENGTH=603	PGDH1		[GO:0000096]; GO:0006790; GO:0019752; GO:0008152; GO:0043436; GO:0009987; GO:0006082; GO:0008150; GO:0044281_x000D_ [GO:0004617]; GO:0016616; GO:0016614; GO:0016491; GO:0003824; GO:0003674_x000D_ [GO:0006564]; GO:0006563; GO:0009070; GO:0009069; GO:0170034; GO:0170038; GO:0170033; GO:0170039; GO:1901607; GO:0046394; GO:1901605; GO:0006520; GO:0019752; GO:0008652; GO:0016053; GO:0044238; GO:004343…	Pf00389, Pf01842, Pf02826, Pf19304	20	63.286	3.018e+07	2.7751e+07	0.378109	21	16	21	16	30	1.08125e+07	8.76795e+06	0.396352	21	15	21	15	28	1.98339e+07	2.08577e+07	0.396352	22	16	22	16	31	1.81766e+07	1.85101e+07	0.396352	20	14	20	14	29	1.64938e+07	1.8232e+07	0.396352	19	14
411		ü		AT2G03750.1	AT2G03750.1	Symbols: P-loop containing nucleoside triphosphate hydrolases superfamily protein chr2:1147968-1149023 REVERSE LENGTH=351	SOT11		[GO:0005737]; GO:0110165; GO:0005622; GO:0005575_x000D_ [GO:0008146]; GO:0016782; GO:0016740; GO:0003824; GO:0003674	Pf00685	2	40.812	1.35979e+06	1.25035e+06	0.048433	2	2	2	2	2	1.16669e+06	946076	0.048433	2	2	2	2	3	1.36529e+06	1.43577e+06	0.048433	2	2	2	2	3	1.29288e+06	1.3166e+06	0.102564	4	4	4	4	5	750684	829794	0.102564	2	2
151		ü		AT3G15670.1	AT3G15670.1	Symbols: Late embryogenesis abundant protein (LEA) family protein chr3:5310141-5310901 REVERSE LENGTH=225	LEA29				11	24.172	2.05556e+07	1.89011e+07	0.568889	11	11	11	11	14	1.24989e+07	1.01355e+07	0.568889	10	10	10	10	12	2.36357e+07	2.48557e+07	0.568889	10	10	10	10	14	3.00183e+07	3.0569e+07	0.568889	11	11	11	11	16	3.73631e+06	4.13006e+06	0.568889	6	6
413		ü		AT1G05350.1	AT1G05350.1	Symbols: NAD(P)-binding Rossmann-fold superfamily protein chr1:1560891-1564005 REVERSE LENGTH=431			[GO:0005524]; GO:0032559; GO:0035639; GO:0030554; GO:0032555; GO:0043168; GO:1901265; GO:1901363; GO:0017076; GO:0032553; GO:0043167; GO:0097159; GO:0036094; GO:0000166; GO:0097367; GO:0005488; GO:0003674_x000D_ [GO:0008641]; GO:0016877; GO:0140096; GO:0140657; GO:0016874; GO:0003824; GO:0003674_x000D_ [GO:0046872]; GO:0043169; GO:0043167; GO:0036094; GO:0005488; GO:0003674	Pf00899	2	46.99	517347	475708	0.025522	1	1	1	1	2	308076	249821	0.025522	0	0	0	0	0	487056	512196	0.025522	1	1	1	1	1	572957	583470	0.0533643	2	2	2	2	3	189445	209410	0.0765661	1	1
2403		ü		ATCG00380.1	ATCG00380.1	Symbols: RPS4 chloroplast ribosomal protein S4 chrC:45223-45828 REVERSE LENGTH=201	rps4		[GO:0003729]; GO:0003723; GO:0003676; GO:0097159; GO:0005488; GO:0003674_x000D_ [GO:0003735]; GO:0005198; GO:0003674_x000D_ [GO:0006412]; GO:0009059; GO:0019538; GO:0010467; GO:0009058; GO:0043170; GO:0044238; GO:0008152; GO:0009987; GO:0008150_x000D_ [GO:0015935]; GO:0044391; GO:1990904; GO:0005840; GO:0032991; GO:0043232; GO:0005575; GO:0043228; GO:0043229; GO:0043226; GO:0005622; GO:0110165_x0…	Pf00163, Pf01479	4	23.226	1.3696e+07	1.25937e+07	0.20398	4	4	4	4	7	2.96976e+07	2.4082e+07	0.20398	4	4	4	4	8	1.1692e+07	1.22956e+07	0.20398	4	4	4	4	5	7.40903e+06	7.54497e+06	0.20398	3	3	3	3	3	1.64609e+07	1.81956e+07	0.20398	4	4
415				AT5G18620.2	AT5G18620.2; AT5G18620.1	Symbols: CHR17 chromatin remodeling factor17 chr5:6196190-6202058 REVERSE LENGTH=1072	CHR17		[GO:0000785]; GO:0110165; GO:0005694; GO:0005575; GO:0043232; GO:0043228; GO:0043229; GO:0043226; GO:0005622_x000D_ [GO:0003677]; GO:0003676; GO:0097159; GO:0005488; GO:0003674_x000D_ [GO:0005524]; GO:0032559; GO:0035639; GO:0030554; GO:0032555; GO:0043168; GO:1901265; GO:1901363; GO:0017076; GO:0032553; GO:0043167; GO:0097159; GO:0036094; GO:0000166; GO:0097367; GO:0005488; GO:0003674_x000D_ [GO…	Pf00176, Pf00271, Pf09110, Pf09111	1	124.084	40194.2	0	0.0326493	3	0	3	0	3	34191.2	27725.9	0.152052	16	1	16	1	17	10351	10885.3	0.152052	2	0	2	0	2	32159.1	0	0.152052	1	0	1	0	1	20426.6	22579.2	0.152052	7	0
1563		ü		AT5G28840.1; AT5G28840.2	AT5G28840.1|AT5G28840.2	Symbols: GME GDP-D-mannose 3',5'-epimerase chr5:10862472-10864024 REVERSE LENGTH=377<|>Symbols: GME GDP-D-mannose 3',5'-epimerase chr5:10862472-10864024 REVERSE LENGTH=377			[GO:0019853]; GO:0019852; GO:0042364; GO:0046364; GO:0046394; GO:1901336; GO:0005996; GO:0006767; GO:0019752; GO:1901334; GO:0009110; GO:0016051; GO:0044283; GO:0016053; GO:0009058; GO:0005975; GO:0044281; GO:0006766; GO:0043436; GO:0008152; GO:0006082; GO:0044238; GO:0009987; GO:0008150_x000D_ [GO:0047918]; GO:0016857; GO:0016854; GO:0016853; GO:0003824; GO:0003674_x000D_ [GO:0051287]; GO:003055…	Pf01370	19	42.731	2.96571e+07	2.72701e+07	0.472149	19	19	19	19	26	1.81272e+07	1.46995e+07	0.514589	18	18	18	18	23	2.42753e+07	2.55283e+07	0.514589	18	18	18	18	24	2.23234e+07	2.27329e+07	0.554377	19	19	19	19	24	1.69421e+07	1.87275e+07	0.554377	19	19
2134	ü	ü		cont_P15497	cont_P15497	Apolipoprotein A-I OS=Bos_taurus GN=APOA1 PE=1 SV=3	APOA1	APOA1	[GO:0005543]; GO:0008289; GO:0005488; GO:0003674_x000D_ [GO:0008203]; GO:0016125; GO:1902652; GO:0008202; GO:1901615; GO:0006066; GO:0006629; GO:0008152; GO:0044281; GO:0044238; GO:0009987; GO:0008150_x000D_ [GO:0010875]; GO:0010874; GO:0032376; GO:0032374; GO:0032373; GO:0032371; GO:0032370; GO:0032368; GO:0051050; GO:1905954; GO:0051049; GO:1905952; GO:0048518; GO:0032879; GO:0050789; GO:006500…	Pf01442	13	30.258	1.87984e+07	1.72854e+07	0.445283	12	12	12	12	14	1.56191e+07	1.26656e+07	0.445283	12	12	12	12	15	1.39974e+07	1.47199e+07	0.445283	12	12	12	12	13	1.44693e+07	1.47348e+07	0.445283	11	11	11	11	12	1.66548e+07	1.841e+07	0.445283	12	12
418				AT3G11200.1	AT3G11200.1; AT5G05610.1|AT5G05610.2	Symbols: AL2 alfin-like 2 chr3:3508387-3510418 REVERSE LENGTH=246	AL2		[GO:0005634]; GO:0043231; GO:0043227; GO:0043229; GO:0043226; GO:0005622; GO:0110165; GO:0005575_x000D_ [GO:0006325]; GO:0016043; GO:0071840; GO:0009987; GO:0008150_x000D_ [GO:0006355]; GO:0010468; GO:2001141; GO:0010556; GO:0051252; GO:0009889; GO:0060255; GO:0019219; GO:0019222; GO:0080090; GO:0050794; GO:0050789; GO:0065007; GO:0008150_x000D_ [GO:0042393]; GO:0005515; GO:0005488; GO:0003674_x0…	Pf00628, Pf12165	2	27.814	998651	918274	0	0	0	0	0	0	2.90541e+06	2.35602e+06	0.0691057	2	2	2	2	2	640542	673604	0.0691057	0	0	0	0	0	510360	519724	0.0691057	0	0	0	0	0	3.04884e+06	3.37013e+06	0.0691057	1	1
1060				AT5G35620.1	AT5G35620.1; AT5G35620.2	Symbols: LSP1, EIF(ISO)4E, LSP, EIF4E2, eIFiso4E Eukaryotic initiation factor 4E protein chr5:13824946-13826331 REVERSE LENGTH=198	EIF(ISO)4E		[GO:0000340]; GO:0000339; GO:0003723; GO:0003676; GO:0097159; GO:0005488; GO:0003674_x000D_ [GO:0003743]; GO:0008135; GO:0006413; GO:0090079; GO:0006412; GO:0008152; GO:0003676; GO:0045182; GO:0009059; GO:0019538; GO:0010467; GO:0009987; GO:0097159; GO:0003674; GO:0006417; GO:0009058; GO:0043170; GO:0044238; GO:0008150; GO:0005488; GO:0010608; GO:0051246; GO:0010468; GO:0060255; GO:0080090; GO:00…	Pf01652	8	22.5	2.84319e+07	2.61435e+07	0.565657	9	9	9	9	10	1.31505e+07	1.06638e+07	0.565657	8	8	8	8	8	2.26596e+07	2.38292e+07	0.565657	8	8	8	8	9	2.22888e+07	2.26977e+07	0.565657	8	8	8	8	8	1.66936e+07	1.84529e+07	0.565657	8	8
7				AT4G29940.1	AT4G29940.1; AT4G29940.2	Symbols: PRHA pathogenesis related homeodomain protein A chr4:14648346-14652710 REVERSE LENGTH=796	PRH		[GO:0003700]; GO:0140110; GO:0006355; GO:0003674; GO:0010468; GO:2001141; GO:0010556; GO:0051252; GO:0009889; GO:0060255; GO:0019219; GO:0019222; GO:0080090; GO:0050794; GO:0050789; GO:0065007; GO:0008150_x000D_ [GO:0005634]; GO:0043231; GO:0043227; GO:0043229; GO:0043226; GO:0005622; GO:0110165; GO:0005575_x000D_ [GO:0006952]; GO:0006950; GO:0050896; GO:0008150_x000D_ [GO:0009733]; GO:0009725; G…	Pf00046, Pf00628	27	90.601	418604	384912	0	0	0	0	0	0	122971	99717.6	0	0	0	0	0	0	341450	359074	0	0	0	0	0	0	325534	331507	0	0	0	0	0	0	2.82031e+07	3.11753e+07	0.43593	37	37
421				AT4G22310.1	AT4G22310.1; AT4G05590.2; AT4G05590.1; AT4G14695.1	Symbols: Uncharacterised protein family (UPF0041) chr4:11791443-11792638 FORWARD LENGTH=108	MPC4		[GO:0005743]; GO:0019866; GO:0031966; GO:0031090; GO:0031967; GO:0005740; GO:0016020; GO:0043227; GO:0110165; GO:0043229; GO:0005739; GO:0043226; GO:0005575; GO:0005622; GO:0043231; GO:0005737_x000D_ [GO:0006850]; GO:1901475; GO:1990542; GO:0006848; GO:1905039; GO:0006839; GO:0055085; GO:0015718; GO:0046942; GO:1903825; GO:0006810; GO:0009987; GO:0015711; GO:0015849; GO:0051234; GO:0008150; GO:00…	Pf03650	2	11.997	1.03711e+07	9.53637e+06	0.157407	1	1	1	1	1	2.19721e+06	1.78173e+06	0.157407	1	1	1	1	1	8.08102e+06	8.49813e+06	0.157407	1	1	1	1	1	8.65366e+06	8.81244e+06	0.157407	1	1	1	1	1	3.41171e+06	3.77125e+06	0.157407	1	1
422		ü		AT3G51460.1	AT3G51460.1	Symbols: RHD4 Phosphoinositide phosphatase family protein chr3:19093007-19097142 FORWARD LENGTH=597	SAC7		[GO:0005783]; GO:0043231; GO:0005737; GO:0012505; GO:0043227; GO:0043229; GO:0110165; GO:0005622; GO:0043226; GO:0005575_x000D_ [GO:0005789]; GO:0031090; GO:0042175; GO:0098827; GO:0016020; GO:0043227; GO:0012505; GO:0031984; GO:0005783; GO:0110165; GO:0043226; GO:0043229; GO:0043231; GO:0005737; GO:0005575; GO:0005622_x000D_ [GO:0009611]; GO:0006950; GO:0050896; GO:0008150_x000D_ [GO:0030659]; G…	Pf02383	2	68.194	250488	230328	0.040201	2	2	2	2	2	177810	144187	0.040201	2	2	2	2	2	24228.8	25479.4	0.040201	2	2	2	2	2	130013	132399	0.040201	2	2	2	2	2	103727	114658	0.040201	2	2
1300				AT3G07110.2	AT3G07110.2; AT3G07110.1	Symbols: Ribosomal protein L13 family protein chr3:2252092-2253332 FORWARD LENGTH=207			[GO:0003729]; GO:0003723; GO:0003676; GO:0097159; GO:0005488; GO:0003674_x000D_ [GO:0003735]; GO:0005198; GO:0003674_x000D_ [GO:0006412]; GO:0009059; GO:0019538; GO:0010467; GO:0009058; GO:0043170; GO:0044238; GO:0008152; GO:0009987; GO:0008150	Pf00572	5	23.579	2.796e+07	2.57096e+07	0.396135	9	4	9	4	10	2.40159e+07	1.94747e+07	0.449275	10	5	10	5	11	1.40312e+07	1.47555e+07	0.449275	9	4	9	4	10	1.42815e+07	1.45435e+07	0.449275	9	4	9	4	10	1.9874e+07	2.19684e+07	0.449275	10	5
424		ü		AT5G50850.1	AT5G50850.1	Symbols: MAB1 Transketolase family protein chr5:20689671-20692976 FORWARD LENGTH=363	PDH2		[GO:0004739]; GO:0004738; GO:0016624; GO:0016903; GO:0016491; GO:0003824; GO:0003674_x000D_ [GO:0005739]; GO:0043231; GO:0005737; GO:0043227; GO:0043229; GO:0110165; GO:0005622; GO:0043226; GO:0005575_x000D_ [GO:0005759]; GO:0070013; GO:0005739; GO:0043233; GO:0043229; GO:0043231; GO:0005737; GO:0031974; GO:0043226; GO:0005622; GO:0043227; GO:0110165; GO:0005575_x000D_ [GO:0006086]; GO:0006085; G…	Pf02779, Pf02780	1	39.151	169967	156287	0.0413223	2	2	2	2	2	164104	133073	0.0716253	2	2	2	2	2	293572	308726	0.0716253	3	3	3	3	3	189455	192931	0.0716253	2	2	2	2	2	237884	262953	0.0716253	2	2
430		ü		AT2G03440.1	AT2G03440.1	Symbols: NRP1, ATNRP1 nodulin-related protein 1 chr2:1039409-1039972 REVERSE LENGTH=187	NRP1		[GO:0006952]; GO:0006950; GO:0050896; GO:0008150_x000D_ [GO:0009408]; GO:0006950; GO:0009266; GO:0050896; GO:0009628; GO:0008150_x000D_ [GO:0009409]; GO:0006950; GO:0009266; GO:0050896; GO:0009628; GO:0008150_x000D_ [GO:0009617]; GO:0051707; GO:0043207; GO:0044419; GO:0009605; GO:0009607; GO:0008150; GO:0050896_x000D_ [GO:0009651]; GO:0006970; GO:0006950; GO:0009628; GO:0050896; GO:0008150_x000D_…		7	19.689	2.78847e+07	2.56403e+07	0.524064	10	9	10	9	11	1.89589e+07	1.53739e+07	0.524064	8	7	8	7	11	2.46734e+07	2.59469e+07	0.524064	10	9	10	9	15	2.44401e+07	2.48885e+07	0.524064	9	8	9	8	15	1.37803e+07	1.52325e+07	0.524064	9	8
426				AT2G20950.4	AT2G20950.4; AT2G20950.3; AT2G20950.1; AT2G20950.2	Symbols: Arabidopsis phospholipase-like protein (PEARLI 4) family chr2:9003295-9005354 FORWARD LENGTH=530					1	60.964	53180.4	48900.1	0.0471698	3	1	3	1	3	38546.5	31257.6	0.0471698	1	0	1	0	1	40676	42775.6	0.0471698	3	1	3	1	3	30514.5	31074.4	0.0471698	2	0	2	0	2	17590.5	19444.2	0.0471698	1	0
246		ü		AT3G55410.1	AT3G55410.1	Symbols: 2-oxoglutarate dehydrogenase, E1 component chr3:20541897-20545728 FORWARD LENGTH=1017			[GO:0004591]; GO:0016624; GO:0016903; GO:0016491; GO:0003824; GO:0003674_x000D_ [GO:0030976]; GO:0019842; GO:0043168; GO:0043169; GO:0050997; GO:0097159; GO:1901363; GO:1901681; GO:0036094; GO:0043167; GO:0005488; GO:0003674	Pf00676, Pf02779, Pf16078, Pf16870	40	115.091	7.11812e+06	6.54521e+06	0.241888	19	13	19	13	23	2.94021e+06	2.38424e+06	0.241888	13	8	13	8	14	1.59518e+07	1.67752e+07	0.440511	36	25	36	25	46	1.09732e+07	1.11745e+07	0.440511	30	18	30	18	37	3.18521e+06	3.52088e+06	0.440511	14	8
428	ü	ü		P0CG47	P0CG47	Polyubiquitin-B as Dimer OS=Homo sapiens OX=9606 GN=UBB PE=1 SV=1	Ubiqp; Ubiqp_0; Ubiqp_1	UBB	[GO:0005634]; GO:0043231; GO:0043227; GO:0043229; GO:0043226; GO:0005622; GO:0110165; GO:0005575_x000D_ [GO:0005737]; GO:0110165; GO:0005622; GO:0005575	Pf00240	2	17.101	2.68356e+06	2.46757e+06	0.394737	3	1	3	1	6	2.11856e+06	1.71796e+06	0.513158	5	1	5	1	11	4.01764e+06	4.22502e+06	0.723684	5	2	5	2	10	3.56744e+06	3.6329e+06	0.723684	5	1	5	1	7	1.89606e+06	2.09587e+06	0.723684	5	1
429				AT1G65980.1	AT1G65980.1; AT1G65970.1; AT1G65980.2; AT1G60740.1	Symbols: TPX1 thioredoxin-dependent peroxidase 1 chr1:24559524-24560753 REVERSE LENGTH=162	PRXIIB		[GO:0008379]; GO:0140824; GO:0051920; GO:0004601; GO:0016209; GO:0016684; GO:0003674; GO:0098869; GO:0016491; GO:1990748; GO:0003824; GO:0009987; GO:0098754; GO:0097237; GO:0008150; GO:0009636; GO:0070887; GO:0042221; GO:0051716; GO:0050896_x000D_ [GO:0034599]; GO:0006979; GO:0062197; GO:0006950; GO:0033554; GO:0070887; GO:0050896; GO:0051716; GO:0042221; GO:0008150; GO:0009987	Pf08534	2	17.417	703615	646984	0	0	0	0	0	0	1.27483e+06	1.03377e+06	0.0493827	1	1	1	1	1	2.68805e+06	2.8268e+06	0.154321	2	2	2	2	2	2.72187e+06	2.77181e+06	0.154321	1	1	1	1	1	975776	1.07861e+06	0.154321	1	1
1705		ü		AT1G48630.1	AT1G48630.1	Symbols: RACK1B_AT receptor for activated C kinase 1B chr1:17981977-17983268 REVERSE LENGTH=326	RACK1B		[GO:0003735]; GO:0005198; GO:0003674_x000D_ [GO:0005078]; GO:0035591; GO:0000165; GO:0030674; GO:0141124; GO:0060090; GO:0035556; GO:0003674; GO:0007165; GO:0009987; GO:0050794; GO:0007154; GO:0023052; GO:0051716; GO:0008150; GO:0050789; GO:0050896; GO:0065007_x000D_ [GO:0005634]; GO:0043231; GO:0043227; GO:0043229; GO:0043226; GO:0005622; GO:0110165; GO:0005575_x000D_ [GO:0005829]; GO:0110165; G…	Pf00400	3	35.778	2.77751e+07	2.55396e+07	0.521472	14	4	14	4	17	1.63585e+07	1.32652e+07	0.542945	7	1	7	1	7	1.42943e+07	1.50322e+07	0.542945	9	2	9	2	10	1.76569e+07	1.79809e+07	0.542945	9	1	9	1	11	2.00178e+07	2.21274e+07	0.564417	14	3
431		ü		AT3G16270.1	AT3G16270.1	Symbols: ENTH/VHS family protein chr3:5513701-5516540 FORWARD LENGTH=690	MTV1		[GO:0005768]; GO:0031410; GO:0012505; GO:0097708; GO:0005737; GO:0110165; GO:0031982; GO:0043231; GO:0005622; GO:0005575; GO:0043227; GO:0043229; GO:0043226_x000D_ [GO:0005802]; GO:0098791; GO:0031984; GO:0005794; GO:0110165; GO:0043227; GO:0043229; GO:0043231; GO:0005737; GO:0012505; GO:0005575; GO:0043226; GO:0005622_x000D_ [GO:0030136]; GO:0030135; GO:0031410; GO:0097708; GO:0005737; GO:003198…	Pf01417	2	74.846	102668	94405.1	0.0333333	2	2	2	2	2	38091.4	30888.6	0.0333333	1	1	1	1	1	76537.9	80488.6	0.0333333	1	1	1	1	1	24545.1	24995.5	0.0333333	1	1	1	1	1	86325.9	95423.2	0.0333333	1	1
1952		ü		AT4G33945.1	AT4G33945.1	Symbols: ARM repeat superfamily protein chr4:16268119-16270514 FORWARD LENGTH=464					19	49.758	2.77506e+07	2.55171e+07	0.364224	20	20	20	20	30	2.30768e+07	1.87132e+07	0.400862	20	20	20	20	30	2.39793e+07	2.5217e+07	0.400862	18	18	18	18	30	2.47017e+07	2.51549e+07	0.400862	18	18	18	18	29	2.30565e+07	2.54863e+07	0.400862	19	19
1803				AT4G17720.1	AT4G17720.1; AT5G46870.1	Symbols: RNA-binding (RRM/RBD/RNP motifs) family protein chr4:9862660-9864498 REVERSE LENGTH=313	BPL1		[GO:0003723]; GO:0003676; GO:0097159; GO:0005488; GO:0003674_x000D_ [GO:0005829]; GO:0110165; GO:0005737; GO:0005575; GO:0005622_x000D_ [GO:0005886]; GO:0016020; GO:0071944; GO:0110165; GO:0005575_x000D_ [GO:0006364]; GO:0006396; GO:0016072; GO:0042254; GO:0044238; GO:0010467; GO:0032774; GO:0016070; GO:0022613; GO:0008152; GO:0009059; GO:0141187; GO:0090304; GO:0044085; GO:0009987; GO:0009058; G…	Pf00076	15	33.527	2.72235e+07	2.50324e+07	0.488818	16	15	16	15	17	2.01823e+07	1.6366e+07	0.523962	13	12	13	12	15	2.49735e+07	2.62626e+07	0.523962	14	13	14	13	16	2.68377e+07	2.73301e+07	0.523962	13	12	13	12	15	1.86651e+07	2.06321e+07	0.523962	13	12
1844				AT4G39200.1	AT4G39200.1; AT4G39200.2; AT2G16360.1	Symbols: Ribosomal protein S25 family protein chr4:18257464-18258464 FORWARD LENGTH=108	RPS25E		[GO:0003729]; GO:0003723; GO:0003676; GO:0097159; GO:0005488; GO:0003674_x000D_ [GO:0003735]; GO:0005198; GO:0003674	Pf03297	5	12.046	2.71068e+07	2.49251e+07	0.518519	6	2	6	2	6	1.6474e+07	1.33589e+07	0.518519	6	2	6	2	7	2.05328e+07	2.15927e+07	0.518519	6	2	6	2	6	1.3019e+07	1.32578e+07	0.518519	5	2	5	2	5	2.06675e+07	2.28455e+07	0.518519	6	2
435		ü		AT1G67230.1	AT1G67230.1	Symbols: LINC1 little nuclei1 chr1:25151561-25156032 REVERSE LENGTH=1132	CRWN1		[GO:0000785]; GO:0110165; GO:0005694; GO:0005575; GO:0043232; GO:0043228; GO:0043229; GO:0043226; GO:0005622_x000D_ [GO:0005634]; GO:0043231; GO:0043227; GO:0043229; GO:0043226; GO:0005622; GO:0110165; GO:0005575_x000D_ [GO:0005635]; GO:0031967; GO:0005634; GO:0012505; GO:0110165; GO:0043227; GO:0043229; GO:0043231; GO:0005575; GO:0043226; GO:0005622_x000D_ [GO:0005652]; GO:0110165; GO:0034399; G…		1	129.015	123018	113117	0.0159011	2	2	2	2	2	83000.2	67305.4	0.0159011	1	1	1	1	1	73154.5	76930.5	0.0159011	1	1	1	1	1	60932	62050	0.0159011	1	1	1	1	1	41053.6	45380	0.0159011	0	0
885				AT1G65930.1	AT1G65930.1; AT1G54340.1	Symbols: cICDH cytosolic NADP+-dependent isocitrate dehydrogenase chr1:24539088-24541861 FORWARD LENGTH=410	CICDH		[GO:0000287]; GO:0046872; GO:0043169; GO:0043167; GO:0036094; GO:0005488; GO:0003674_x000D_ [GO:0004450]; GO:0004448; GO:0016616; GO:0016614; GO:0016491; GO:0003824; GO:0003674_x000D_ [GO:0006099]; GO:0044238; GO:0009060; GO:0008152; GO:0045333; GO:0009987; GO:0015980; GO:0008150; GO:0006091_x000D_ [GO:0006102]; GO:0072350; GO:1902652; GO:0019752; GO:0006066; GO:0043436; GO:0044281; GO:1901615; G…	Pf00180	20	45.717	2.68066e+07	2.46491e+07	0.536585	23	19	23	19	27	8.11977e+06	6.58438e+06	0.536585	14	12	14	12	18	1.44558e+07	1.52019e+07	0.536585	20	15	20	15	24	1.43246e+07	1.45874e+07	0.563415	19	16	19	16	23	1.62412e+07	1.79527e+07	0.563415	22	18
437		ü		AT2G45820.1	AT2G45820.1	Symbols: Remorin family protein chr2:18863147-18864576 REVERSE LENGTH=190	DBP		[GO:0009506]; GO:0005911; GO:0055044; GO:0070161; GO:0110165; GO:0030054; GO:0005575_x000D_ [GO:0009751]; GO:0014070; GO:1901700; GO:0042221; GO:0050896; GO:0008150_x000D_ [GO:0051607]; GO:0009615; GO:0140546; GO:0051707; GO:0098542; GO:0043207; GO:0044419; GO:0006952; GO:0009605; GO:0009607; GO:0008150; GO:0006950; GO:0050896_x000D_ [GO:0051665]; GO:0051668; GO:0051641; GO:0009987; GO:0051179; G…	Pf03763, Pf03766	1	20.955	323267	297248	0.0368421	1	1	1	1	1	234016	189765	0.0368421	0	0	0	0	0	351041	369161	0.168421	3	3	3	3	3	350446	356876	0.168421	2	2	2	2	2	148027	163626	0.168421	1	1
438		ü		AT5G47200.1	AT5G47200.1	Symbols: ATRABD2B, ATRAB1A, RAB1A RAB GTPase homolog 1A chr5:19167029-19168718 FORWARD LENGTH=202	RABD2B		[GO:0000139]; GO:0098588; GO:0005794; GO:0031090; GO:0043231; GO:0005737; GO:0012505; GO:0016020; GO:0043227; GO:0043229; GO:0110165; GO:0005622; GO:0043226; GO:0005575_x000D_ [GO:0003924]; GO:0017111; GO:0016462; GO:0016818; GO:0016817; GO:0016787; GO:0003824; GO:0003674_x000D_ [GO:0005525]; GO:0032561; GO:0035639; GO:0019001; GO:0032555; GO:0043168; GO:1901265; GO:1901363; GO:0017076; GO:003255…	Pf00071	1	22.299	179506	165058	0.544554	10	0	10	0	13	39275.3	0	0.544554	6	0	6	0	7	102468	107757	0.628713	10	1	10	1	10	102034	103906	0.722772	11	1	11	1	12	214835	237475	0.757426	13	1
2080				AT3G49010.1; AT3G49010.2; AT3G49010.3	AT3G49010.1|AT3G49010.2|AT3G49010.3; AT3G49010.5; AT3G48960.1; AT3G49010.4	Symbols: ATBBC1, BBC1, RSU2 breast basic conserved 1 chr3:18166971-18168047 REVERSE LENGTH=206<|>Symbols: ATBBC1, BBC1, RSU2 breast basic conserved 1 chr3:18166971-18168047 REVERSE LENGTH=206<|>Symbols: ATBBC1, BBC1, RSU2 breast basic conserved 1 chr3:18166971-18168047 REVERSE LENGTH=206	RPL13B		[GO:0003729]; GO:0003723; GO:0003676; GO:0097159; GO:0005488; GO:0003674_x000D_ [GO:0003735]; GO:0005198; GO:0003674_x000D_ [GO:0006412]; GO:0009059; GO:0019538; GO:0010467; GO:0009058; GO:0043170; GO:0044238; GO:0008152; GO:0009987; GO:0008150	Pf01294	8	23.752	2.63814e+07	2.4258e+07	0.34466	6	5	6	5	7	1.85933e+07	1.50774e+07	0.417476	9	6	9	6	10	2.27778e+07	2.39535e+07	0.436893	9	6	9	6	10	1.45303e+07	1.47969e+07	0.436893	6	5	6	5	7	1.74853e+07	1.9328e+07	0.436893	8	5
827		ü		AT1G03350.1	AT1G03350.1	Symbols: BSD domain-containing protein chr1:822834-824246 REVERSE LENGTH=470				Pf03909	14	51.864	2.63109e+07	2.41932e+07	0.344681	14	14	14	14	22	1.73695e+07	1.4085e+07	0.36383	13	13	13	13	19	2.36835e+07	2.4906e+07	0.36383	15	15	15	15	21	2.48889e+07	2.53456e+07	0.387234	15	15	15	15	24	1.48939e+07	1.64635e+07	0.387234	14	14
1191		ü		ATCG00280.1	ATCG00280.1	Symbols: PSBC photosystem II reaction center protein C chrC:33720-35141 FORWARD LENGTH=473	psbC		[GO:0003729]; GO:0003723; GO:0003676; GO:0097159; GO:0005488; GO:0003674_x000D_ [GO:0009533]; GO:0009534; GO:0009570; GO:0031976; GO:0009507; GO:0009532; GO:0009579; GO:0009536; GO:0110165; GO:0043232; GO:0043231; GO:0005737; GO:0005575; GO:0043228; GO:0043229; GO:0043227; GO:0005622; GO:0043226_x000D_ [GO:0009539]; GO:0098796; GO:0009523; GO:0032991; GO:0016020; GO:0009521; GO:0005575; GO:011016…	Pf00421	10	51.835	2.58939e+07	2.38098e+07	0.196617	12	12	12	12	15	9.91361e+06	8.03901e+06	0.213531	10	10	10	10	12	1.7622e+07	1.85316e+07	0.213531	12	12	12	12	16	1.19623e+07	1.21818e+07	0.213531	11	11	11	11	13	1.68542e+07	1.86303e+07	0.213531	10	10
442				AT1G13440.1	AT1G13440.1; AT1G13440.2	Symbols: GAPC-2, GAPC2 glyceraldehyde-3-phosphate dehydrogenase C2 chr1:4608465-4610494 REVERSE LENGTH=338	GAPC2		[GO:0003677]; GO:0003676; GO:0097159; GO:0005488; GO:0003674_x000D_ [GO:0004365]; GO:0043891; GO:0016620; GO:0016903; GO:0016491; GO:0003824; GO:0003674_x000D_ [GO:0005634]; GO:0043231; GO:0043227; GO:0043229; GO:0043226; GO:0005622; GO:0110165; GO:0005575_x000D_ [GO:0005739]; GO:0043231; GO:0005737; GO:0043227; GO:0043229; GO:0110165; GO:0005622; GO:0043226; GO:0005575_x000D_ [GO:0005777]; GO:00…	Pf00044, Pf02800	1	36.89	4.41949e+07	4.06378e+07	0.748521	34	2	35	2	75	1.175e+07	9.52812e+06	0.748521	29	2	29	2	54	1.85163e+07	1.94721e+07	0.748521	30	2	30	2	63	1.50583e+07	1.53346e+07	0.748521	30	2	30	2	61	2.17746e+07	2.40693e+07	0.748521	32	2
443				AT3G53990.1	AT3G53990.1; AT3G53990.2	Symbols: Adenine nucleotide alpha hydrolases-like superfamily protein chr3:19989658-19991019 REVERSE LENGTH=160	ATUSP		[GO:0003676]; GO:0097159; GO:0005488; GO:0003674_x000D_ [GO:0005634]; GO:0043231; GO:0043227; GO:0043229; GO:0043226; GO:0005622; GO:0110165; GO:0005575_x000D_ [GO:0005737]; GO:0110165; GO:0005622; GO:0005575_x000D_ [GO:0006979]; GO:0006950; GO:0050896; GO:0008150_x000D_ [GO:0009408]; GO:0006950; GO:0009266; GO:0050896; GO:0009628; GO:0008150_x000D_ [GO:0009409]; GO:0006950; GO:0009266; GO:005089…	Pf00582	2	17.782	1.15622e+06	1.06316e+06	0.1625	2	2	2	2	3	464784	376897	0.1625	1	1	1	1	1	895057	941257	0.1625	1	1	1	1	1	686086	698674	0.1625	1	1	1	1	2	509974	563717	0.1625	1	1
658				AT3G11400.2	AT3G11400.2; AT5G06000.1; AT3G11400.1	Symbols: EIF3G1, ATEIF3G1 eukaryotic translation initiation factor 3G1 chr3:3578536-3580366 FORWARD LENGTH=321	EIF3G1		[GO:0001732]; GO:0022618; GO:0002183; GO:0065003; GO:0071826; GO:0022613; GO:0006413; GO:0002181; GO:0022607; GO:0043933; GO:0044085; GO:0008152; GO:0006412; GO:0016043; GO:0071840; GO:0009987; GO:0009059; GO:0019538; GO:0010467; GO:0008150; GO:0009058; GO:0043170; GO:0044238_x000D_ [GO:0003729]; GO:0003723; GO:0003676; GO:0097159; GO:0005488; GO:0003674_x000D_ [GO:0003743]; GO:0008135; GO:000641…	Pf00076, Pf12353	15	35.641	2.57685e+07	2.36945e+07	0.566978	19	19	19	19	22	1.66614e+07	1.35109e+07	0.566978	13	13	13	13	15	2.20427e+07	2.31805e+07	0.595016	18	18	18	18	24	2.16262e+07	2.2023e+07	0.595016	18	18	18	18	23	1.39296e+07	1.53976e+07	0.595016	13	13
445		ü		AT4G10960.1	AT4G10960.1	Symbols: UGE5 UDP-D-glucose/UDP-D-galactose 4-epimerase 5 chr4:6716083-6718472 REVERSE LENGTH=351	UGE5		[GO:0003978]; GO:0016857; GO:0016854; GO:0016853; GO:0003824; GO:0003674_x000D_ [GO:0006012]; GO:0019318; GO:0005996; GO:0005975; GO:0044281; GO:0044238; GO:0008152; GO:0009987; GO:0008150	Pf16363	1	38.593	40194.2	0	0	0	0	0	0	0	39275.3	0	0	0	0	0	0	0	71693.8	75394.4	0	0	0	0	0	0	39630.5	40357.6	0	0	0	0	0	0	31704.6	0	0	0	0
2049		ü		AT5G19760.1	AT5G19760.1	Symbols: Mitochondrial substrate carrier family protein chr5:6679591-6681845 REVERSE LENGTH=298	DTC		[GO:0005310]; GO:0046943; GO:0006835; GO:0005342; GO:0008514; GO:1905039; GO:0046942; GO:0022857; GO:1903825; GO:0015711; GO:0015849; GO:0005215; GO:0055085; GO:0006810; GO:0003674; GO:0009987; GO:0051234; GO:0008150; GO:0051179_x000D_ [GO:0005743]; GO:0019866; GO:0031966; GO:0031090; GO:0031967; GO:0005740; GO:0016020; GO:0043227; GO:0110165; GO:0043229; GO:0005739; GO:0043226; GO:0005575; GO:00…	Pf00153	13	31.891	2.57598e+07	2.36865e+07	0.379195	11	11	11	11	14	1.57003e+07	1.27315e+07	0.419463	10	10	10	10	13	1.70783e+07	1.79598e+07	0.459732	12	12	12	12	16	1.78298e+07	1.81569e+07	0.459732	12	12	12	12	15	1.70926e+07	1.88939e+07	0.459732	11	11
2228		ü		ATCG00810.1	ATCG00810.1	Symbols: RPL22 ribosomal protein L22 chrC:83467-83949 REVERSE LENGTH=160	rpl22		[GO:0003729]; GO:0003723; GO:0003676; GO:0097159; GO:0005488; GO:0003674_x000D_ [GO:0003735]; GO:0005198; GO:0003674_x000D_ [GO:0006412]; GO:0009059; GO:0019538; GO:0010467; GO:0009058; GO:0043170; GO:0044238; GO:0008152; GO:0009987; GO:0008150_x000D_ [GO:0015934]; GO:0044391; GO:1990904; GO:0005840; GO:0032991; GO:0043232; GO:0005575; GO:0043228; GO:0043229; GO:0043226; GO:0005622; GO:0110165_x0…	Pf00237	4	18.575	1.73726e+07	1.59744e+07	0.14375	2	2	2	2	3	2.57049e+07	2.08442e+07	0.14375	2	2	2	2	3	1.06739e+07	1.12248e+07	0.30625	4	4	4	4	5	7.40626e+06	7.54215e+06	0.30625	3	3	3	3	4	1.82746e+07	2.02005e+07	0.30625	3	3
874		ü		AT1G55670.1	AT1G55670.1	Symbols: PSAG photosystem I subunit G chr1:20802874-20803356 REVERSE LENGTH=160	PSAG		[GO:0009535]; GO:0031968; GO:0055035; GO:0009534; GO:0019867; GO:0098588; GO:0031967; GO:0042170; GO:0042651; GO:0031976; GO:0009507; GO:0016020; GO:0031090; GO:0110165; GO:0043227; GO:0043229; GO:0009526; GO:0034357; GO:0009579; GO:0009536; GO:0005575; GO:0043226; GO:0005622; GO:0043232; GO:0043231; GO:0005737; GO:0043228_x000D_ [GO:0009773]; GO:0009767; GO:0022900; GO:0019684; GO:0006091; GO:00…	Pf01241	3	17.075	2.55626e+07	2.35052e+07	0.15625	4	4	4	4	8	1.04751e+07	8.49434e+06	0.15625	4	4	4	4	5	1.33878e+07	1.40788e+07	0.15625	3	3	3	3	7	1.18015e+07	1.2018e+07	0.15625	3	3	3	3	6	1.27923e+07	1.41404e+07	0.15625	3	3
1107		ü		AT1G15820.1	AT1G15820.1	Symbols: LHCB6, CP24 light harvesting complex photosystem II subunit 6 chr1:5446685-5447676 REVERSE LENGTH=258	LHCB6		[GO:0003729]; GO:0003723; GO:0003676; GO:0097159; GO:0005488; GO:0003674_x000D_ [GO:0009522]; GO:0009521; GO:0098796; GO:0034357; GO:0032991; GO:0016020; GO:0009579; GO:0005575; GO:0110165; GO:0043232; GO:0043228; GO:0043229; GO:0043226; GO:0005622_x000D_ [GO:0009579]; GO:0043232; GO:0043228; GO:0043229; GO:0043226; GO:0005622; GO:0110165; GO:0005575_x000D_ [GO:0009765]; GO:0006091; GO:0019684; G…	Pf00504	6	27.505	2.54987e+07	2.34464e+07	0.232558	4	4	4	4	5	9.89983e+06	8.02784e+06	0.232558	4	4	4	4	5	1.71364e+07	1.8021e+07	0.236434	5	5	5	5	6	1.08155e+07	1.1014e+07	0.236434	5	5	5	5	6	1.77448e+07	1.96148e+07	0.236434	5	5
450				AT4G24620.1	AT4G24620.1; AT4G24620.2	Symbols: PGI1, PGI phosphoglucose isomerase 1 chr4:12708972-12712610 REVERSE LENGTH=613	PGI1		[GO:0004347]; GO:0016861; GO:0016860; GO:0016853; GO:0003824; GO:0003674_x000D_ [GO:0005982]; GO:0044042; GO:0005976; GO:0005975; GO:0043170; GO:0044238; GO:0008152; GO:0009987; GO:0008150_x000D_ [GO:0006094]; GO:0006006; GO:0019319; GO:0019318; GO:0046364; GO:0005996; GO:0016051; GO:0044283; GO:0005975; GO:0044281; GO:0009058; GO:0044238; GO:0008152; GO:0009987; GO:0008150_x000D_ [GO:0006096]; G…	Pf00342	2	67.006	93117.4	85622.7	0	0	0	0	0	0	26841.6	21766	0	0	0	0	0	0	146138	153681	0.0114192	1	1	1	1	1	117754	119914	0.0114192	1	1	1	1	1	31550.9	34875.8	0.0114192	0	0
1284				AT4G23630.1	AT4G23630.1; AT4G11220.1	Symbols: BTI1, RTNLB1 VIRB2-interacting protein 1 chr4:12318070-12319574 FORWARD LENGTH=275	RTNLB1		[GO:0005789]; GO:0031090; GO:0042175; GO:0098827; GO:0016020; GO:0043227; GO:0012505; GO:0031984; GO:0005783; GO:0110165; GO:0043226; GO:0043229; GO:0043231; GO:0005737; GO:0005575; GO:0005622_x000D_ [GO:0009617]; GO:0051707; GO:0043207; GO:0044419; GO:0009605; GO:0009607; GO:0008150; GO:0050896_x000D_ [GO:0071782]; GO:0098827; GO:0031984; GO:0005783; GO:0110165; GO:0043227; GO:0043229; GO:004323…	Pf02453	8	30.509	2.54683e+07	2.34184e+07	0.236364	9	8	9	8	11	1.49778e+07	1.21456e+07	0.236364	7	6	7	6	9	2.20747e+07	2.32141e+07	0.298182	11	10	11	10	13	2.36542e+07	2.40882e+07	0.298182	9	8	9	8	12	1.29687e+07	1.43354e+07	0.298182	8	7
2221				AT3G52300.1	AT3G52300.1; AT3G52300.2	Symbols: ATPQ ATP synthase D chain, mitochondrial chr3:19396689-19398119 FORWARD LENGTH=168			[GO:0000276]; GO:0005575_x000D_ [GO:0003735]; GO:0005198; GO:0003674_x000D_ [GO:0005739]; GO:0043231; GO:0005737; GO:0043227; GO:0043229; GO:0110165; GO:0005622; GO:0043226; GO:0005575_x000D_ [GO:0015078]; GO:0008324; GO:0022890; GO:1902600; GO:0015075; GO:0098655; GO:0015318; GO:0098662; GO:0022857; GO:0034220; GO:0006812; GO:0098660; GO:0005215; GO:0055085; GO:0006811; GO:0003674; GO:0006810; G…	Pf05873	10	19.574	2.36688e+07	2.17638e+07	0.386905	8	8	8	8	9	1.77858e+07	1.44226e+07	0.434524	9	9	9	9	10	2.31011e+07	2.42935e+07	0.589286	10	10	10	10	11	2.53565e+07	2.58218e+07	0.589286	9	9	9	9	10	1.81733e+07	2.00885e+07	0.654762	11	11
453		ü		AT5G09650.1	AT5G09650.1	Symbols: AtPPa6, PPa6 pyrophosphorylase 6 chr5:2991331-2993117 REVERSE LENGTH=300	PPA6		[GO:0000287]; GO:0046872; GO:0043169; GO:0043167; GO:0036094; GO:0005488; GO:0003674_x000D_ [GO:0004427]; GO:0016462; GO:0016818; GO:0016817; GO:0016787; GO:0003824; GO:0003674_x000D_ [GO:0006796]; GO:0006793; GO:0008152; GO:0009987; GO:0008150_x000D_ [GO:0009570]; GO:0009532; GO:0009507; GO:0110165; GO:0009536; GO:0005575; GO:0043231; GO:0005737; GO:0043227; GO:0043229; GO:0005622; GO:0043226	Pf00719	1	33.359	305974	281348	0	0	0	0	0	0	182523	148009	0	0	0	0	0	0	299838	315315	0	0	0	0	0	0	267048	271947	0	0	0	0	0	0	104022	114985	0	0	0
542	ü			cont_P02538	cont_P02538; cont_H-INV:HIT000016045; cont_REFSEQ:XP_932229; cont_H-INV:HIT000292931	Keratin, type II cytoskeletal 6A OS=Homo sapiens GN=KRT6A PE=1 SV=3	KRT6A	KRT6A	[GO:0002009]; GO:0048729; GO:0060429; GO:0009653; GO:0009888; GO:0032502; GO:0048856; GO:0008150_x000D_ [GO:0005200]; GO:0005198; GO:0007010; GO:0003674; GO:0006996; GO:0016043; GO:0071840; GO:0009987; GO:0008150_x000D_ [GO:0005829]; GO:0110165; GO:0005737; GO:0005575; GO:0005622_x000D_ [GO:0008284]; GO:0042127; GO:0048522; GO:0050794; GO:0048518; GO:0050789; GO:0065007; GO:0008150_x000D_ [GO:003…	Pf00038, Pf16208	4	60.008	1.87569e+07	1.72472e+07	0.599291	57	3	57	3	103	1.15681e+07	9.38068e+06	0.611702	56	3	57	3	100	2.53373e+07	2.66451e+07	0.640071	65	3	66	3	123	2.25198e+07	2.2933e+07	0.640071	66	3	67	3	123	1.23003e+07	1.35965e+07	0.640071	59	3
546				AT5G03660.1	AT5G03660.1; AT5G03660.2	Symbols: Family of unknown function (DUF662) chr5:938068-939811 FORWARD LENGTH=173				Pf04949	9	20.173	2.51906e+07	2.31631e+07	0.34104	7	5	7	5	10	1.50878e+07	1.22348e+07	0.387283	8	6	8	6	10	2.0013e+07	2.1046e+07	0.404624	9	7	9	7	10	2.20734e+07	2.24784e+07	0.404624	8	6	8	6	10	9.63892e+06	1.06547e+07	0.404624	7	5
456				AT5G18230.2	AT5G18230.2; AT5G18230.1	Symbols: transcription regulator NOT2/NOT3/NOT5 family protein chr5:6021610-6027031 REVERSE LENGTH=845	NOT3		[GO:0005634]; GO:0043231; GO:0043227; GO:0043229; GO:0043226; GO:0005622; GO:0110165; GO:0005575_x000D_ [GO:0005737]; GO:0110165; GO:0005622; GO:0005575_x000D_ [GO:0006355]; GO:0010468; GO:2001141; GO:0010556; GO:0051252; GO:0009889; GO:0060255; GO:0019219; GO:0019222; GO:0080090; GO:0050794; GO:0050789; GO:0065007; GO:0008150_x000D_ [GO:0030015]; GO:0140535; GO:0030014; GO:0032991; GO:0005575	Pf04065, Pf04153	1	93.196	61991.4	57002	0.0224852	1	1	1	1	1	37189.4	30157.2	0.0224852	1	1	1	1	1	39608.6	41653	0.0485207	1	1	1	1	1	44853.8	45676.8	0.0568047	2	2	2	2	2	48342.9	53437.5	0.0568047	2	2
1089		ü		AT3G60660.1	AT3G60660.1	Symbols: unknown protein; CONTAINS InterPro DOMAIN/s: Protein of unknown function DUF1395 (InterPro:IPR009829); Has 131 Blast hits to 131 proteins in 44 species: Archae - 0; Bacteria - 0; Metazoa - 83; Fungi - 0; Plants - 45; Viruses - 0; Other Eukaryotes - 3 (source: NCBI BLink). chr3:22421481-22423167 FORWARD LENGTH=272			[GO:0008017]; GO:0015631; GO:0008092; GO:0005515; GO:0005488; GO:0003674_x000D_ [GO:0051301]; GO:0009987; GO:0008150_x000D_ [GO:0051315]; GO:0008608; GO:1903047; GO:0007080; GO:0022402; GO:0051310; GO:0000278; GO:0000070; GO:0009987; GO:0007049; GO:0051303; GO:0098813; GO:0000819; GO:0140014; GO:0008150; GO:0050000; GO:0051649; GO:0051656; GO:0007059; GO:0051276; GO:0000280; GO:0051640; GO:005123…	Pf07160	14	30.38	2.32624e+07	2.13901e+07	0.441176	12	12	12	12	17	2.23043e+07	1.80867e+07	0.441176	11	11	11	11	17	1.75857e+07	1.84935e+07	0.466912	13	13	13	13	18	2.00168e+07	2.03841e+07	0.466912	13	13	13	13	18	2.50311e+07	2.7669e+07	0.466912	13	13
1310		ü		AT1G53310.1; AT1G53310.3; AT1G53310.2	AT1G53310.1|AT1G53310.3|AT1G53310.2	Symbols: ATPPC1, PEPC1, ATPEPC1, PPC1 phosphoenolpyruvate carboxylase 1 chr1:19884261-19888070 REVERSE LENGTH=967<|>Symbols: ATPPC1, PEPC1, ATPEPC1, PPC1 phosphoenolpyruvate carboxylase 1 chr1:19884261-19888070 REVERSE LENGTH=967<|>Symbols: ATPPC1, PEPC1, ATPEPC1, PPC1 phosphoenolpyruvate carboxylase 1 chr1:19884261-19888070 REVERSE LENGTH=967	PPC1		[GO:0006099]; GO:0044238; GO:0009060; GO:0008152; GO:0045333; GO:0009987; GO:0015980; GO:0008150; GO:0006091_x000D_ [GO:0008964]; GO:0004611; GO:0016831; GO:0016830; GO:0016829; GO:0003824; GO:0003674_x000D_ [GO:0015977]; GO:0008152; GO:0009987; GO:0008150_x000D_ [GO:0015979]; GO:0008152; GO:0009987; GO:0008150_x000D_ [GO:0016036]; GO:0009267; GO:0031669; GO:0033554; GO:0042594; GO:0031667; GO:00…	Pf00311	43	110.217	2.4535e+07	2.25603e+07	0.453981	44	18	44	18	50	1.82077e+07	1.47648e+07	0.492244	41	15	41	15	50	2.07039e+07	2.17725e+07	0.50879	45	17	45	17	55	1.87734e+07	1.91179e+07	0.50879	46	17	46	17	54	1.48217e+07	1.63837e+07	0.50879	36	12
1617				AT2G06850.1	AT2G06850.1; AT5G13870.1	Symbols: EXGT-A1, EXT, XTH4 xyloglucan endotransglucosylase/hydrolase 4 chr2:2763619-2765490 FORWARD LENGTH=296	XTH4		[GO:0004553]; GO:0016798; GO:0016787; GO:0003824; GO:0003674_x000D_ [GO:0005576]; GO:0110165; GO:0005575_x000D_ [GO:0009612]; GO:0009605; GO:0009628; GO:0050896; GO:0008150_x000D_ [GO:0009645]; GO:0009642; GO:0009416; GO:0009314; GO:0009628; GO:0050896; GO:0008150_x000D_ [GO:0009733]; GO:0009725; GO:0009719; GO:0042221; GO:0050896; GO:0008150_x000D_ [GO:0009826]; GO:0000902; GO:0016049; GO:006056…	Pf00722, Pf06955	10	34.269	2.44438e+07	2.24765e+07	0.398649	11	11	11	11	13	8.49212e+06	6.88632e+06	0.398649	8	8	8	8	8	1.74624e+07	1.83637e+07	0.425676	10	10	10	10	13	1.7592e+07	1.79148e+07	0.425676	11	11	11	11	14	1.61934e+07	1.78999e+07	0.425676	10	10
2149		ü		AT1G78900.1; AT1G78900.2	AT1G78900.1|AT1G78900.2	Symbols: VHA-A vacuolar ATP synthase subunit A chr1:29660463-29664575 FORWARD LENGTH=623<|>Symbols: VHA-A vacuolar ATP synthase subunit A chr1:29660463-29664575 FORWARD LENGTH=623	VHA-A		[GO:0002020]; GO:0019899; GO:0005515; GO:0005488; GO:0003674_x000D_ [GO:0005524]; GO:0032559; GO:0035639; GO:0030554; GO:0032555; GO:0043168; GO:1901265; GO:1901363; GO:0017076; GO:0032553; GO:0043167; GO:0097159; GO:0036094; GO:0000166; GO:0097367; GO:0005488; GO:0003674_x000D_ [GO:0007030]; GO:0006996; GO:0010256; GO:0016043; GO:0071840; GO:0009987; GO:0008150_x000D_ [GO:0009555]; GO:0048229; G…	Pf00006, Pf02874, Pf16886, Pf22919	27	68.769	2.43203e+07	2.23629e+07	0.46549	27	27	27	27	35	1.42789e+07	1.15789e+07	0.502408	23	23	23	23	30	1.93228e+07	2.03202e+07	0.502408	27	27	27	27	35	1.96621e+07	2.00229e+07	0.523274	27	27	27	27	35	1.66384e+07	1.83918e+07	0.523274	26	26
564		ü		AT2G36530.1	AT2G36530.1	Symbols: LOS2, ENO2 Enolase chr2:15321081-15323786 REVERSE LENGTH=444	ENO2		[GO:0000015]; GO:1902494; GO:0005829; GO:0032991; GO:0110165; GO:0005737; GO:0005575; GO:0005622_x000D_ [GO:0000287]; GO:0046872; GO:0043169; GO:0043167; GO:0036094; GO:0005488; GO:0003674_x000D_ [GO:0003677]; GO:0003676; GO:0097159; GO:0005488; GO:0003674_x000D_ [GO:0004634]; GO:0016836; GO:0016835; GO:0016829; GO:0003824; GO:0003674_x000D_ [GO:0005634]; GO:0043231; GO:0043227; GO:0043229; GO:00…	Pf00113, Pf03952	17	47.689	1.66467e+07	1.53069e+07	0.445946	14	14	14	14	19	6.70338e+06	5.43582e+06	0.547297	15	15	15	15	17	8.51985e+06	8.95962e+06	0.547297	12	12	12	12	15	7.38754e+06	7.52309e+06	0.547297	14	14	14	14	17	7.20098e+06	7.95985e+06	0.547297	14	14
1968				AT4G09000.1	AT4G09000.1; AT4G09000.2	Symbols: GRF1, GF14 CHI general regulatory factor 1 chr4:5775387-5777157 FORWARD LENGTH=267	GRF1		[GO:0005634]; GO:0043231; GO:0043227; GO:0043229; GO:0043226; GO:0005622; GO:0110165; GO:0005575_x000D_ [GO:0005737]; GO:0110165; GO:0005622; GO:0005575_x000D_ [GO:0007165]; GO:0009987; GO:0050794; GO:0007154; GO:0023052; GO:0051716; GO:0008150; GO:0050789; GO:0050896; GO:0065007_x000D_ [GO:0008104]; GO:0070727; GO:0033036; GO:0051641; GO:0051179; GO:0009987; GO:0008150_x000D_ [GO:0019222]; GO:00…	Pf00244	10	29.913	1.84938e+07	1.70053e+07	0.483146	12	6	12	6	16	8.80172e+06	7.13737e+06	0.483146	6	2	6	2	7	1.87484e+07	1.97162e+07	0.561798	12	5	12	5	14	1.56503e+07	1.59375e+07	0.561798	12	5	12	5	13	1.55587e+07	1.71984e+07	0.561798	11	6
463		ü		AT2G42220.1	AT2G42220.1	Symbols: Rhodanese/Cell cycle control phosphatase superfamily protein chr2:17592105-17593305 FORWARD LENGTH=234	STR9			Pf00581	1	25.494	70793.1	65095.3	0	0	0	0	0	0	39275.3	0	0	0	0	0	0	0	37319	39245.3	0	0	0	0	0	0	32159.1	0	0	0	0	0	0	0	31704.6	0	0	0	0
464		ü		AT1G01090.1	AT1G01090.1	Symbols: PDH-E1 ALPHA pyruvate dehydrogenase E1 alpha chr1:47705-49166 REVERSE LENGTH=428	PDH-E1 ALPHA		[GO:0004739]; GO:0004738; GO:0016624; GO:0016903; GO:0016491; GO:0003824; GO:0003674_x000D_ [GO:0006086]; GO:0006085; GO:0006090; GO:0006084; GO:0071616; GO:0032787; GO:0006637; GO:0035384; GO:0043604; GO:0072522; GO:1901293; GO:0019752; GO:0006753; GO:0035383; GO:0043603; GO:0072521; GO:0044272; GO:0009058; GO:0034654; GO:0090407; GO:0043436; GO:0006796; GO:0019637; GO:0055086; GO:0006790; GO:00…	Pf00676	2	47.144	30106.4	27683.3	0.0607477	1	1	1	1	1	39275.3	0	0.0607477	0	0	0	0	0	54077.2	56868.6	0.0607477	1	1	1	1	1	32159.1	0	0.0607477	0	0	0	0	0	31704.6	0	0.0607477	0	0
1108		ü		ATCG00270.1	ATCG00270.1	Symbols: PSBD photosystem II reaction center protein D chrC:32711-33772 FORWARD LENGTH=353	psbD		[GO:0003729]; GO:0003723; GO:0003676; GO:0097159; GO:0005488; GO:0003674_x000D_ [GO:0005506]; GO:0046914; GO:0046872; GO:0043169; GO:0043167; GO:0036094; GO:0005488; GO:0003674_x000D_ [GO:0009523]; GO:0009521; GO:0098796; GO:0034357; GO:0032991; GO:0016020; GO:0009579; GO:0005575; GO:0110165; GO:0043232; GO:0043228; GO:0043229; GO:0043226; GO:0005622_x000D_ [GO:0009772]; GO:0009767; GO:0022900; G…	Pf00124	3	39.522	2.40761e+07	2.21383e+07	0.124646	4	4	4	4	6	8.18505e+06	6.63731e+06	0.124646	3	3	3	3	5	1.61152e+07	1.69471e+07	0.124646	4	4	4	4	6	1.17251e+07	1.19403e+07	0.124646	4	4	4	4	6	1.5295e+07	1.69068e+07	0.124646	2	2
1654				ATMG00640.1	ATMG00640.1; AT3G47180.1	Symbols: ORF25 hydrogen ion transporting ATP synthases, rotational mechanism;zinc ion binding chrM:188084-188662 REVERSE LENGTH=192					6	21.556	2.399e+07	2.20592e+07	0.239583	6	6	6	6	8	1.19322e+07	9.67592e+06	0.239583	6	6	6	6	7	1.31945e+07	1.38755e+07	0.239583	6	6	6	6	8	1.61401e+07	1.64362e+07	0.239583	6	6	6	6	9	1.76446e+07	1.9504e+07	0.239583	6	6
2027		ü		AT1G11240.1	AT1G11240.1	Symbols: CONTAINS InterPro DOMAIN/s: Nucleolar protein 12 (InterPro:IPR019186); Has 2484 Blast hits to 1934 proteins in 262 species: Archae - 0; Bacteria - 90; Metazoa - 921; Fungi - 378; Plants - 144; Viruses - 18; Other Eukaryotes - 933 (source: NCBI BLink). chr1:3766936-3768212 REVERSE LENGTH=200			[GO:0005730]; GO:0043232; GO:0031981; GO:0043228; GO:0043229; GO:0070013; GO:0005634; GO:0043226; GO:0005622; GO:0043233; GO:0043231; GO:0110165; GO:0031974; GO:0043227; GO:0005575	Pf09805	5	22.683	2.13603e+07	1.96411e+07	0.21	5	5	5	5	8	1.54447e+07	1.25242e+07	0.21	4	4	4	4	7	1.86073e+07	1.95678e+07	0.21	4	4	4	4	7	9.28214e+06	9.45245e+06	0.21	3	3	3	3	4	1.7593e+07	1.9447e+07	0.21	5	5
1454				AT5G65020.1	AT5G65020.1; AT5G65020.2	Symbols: ANNAT2 annexin 2 chr5:25973915-25975554 FORWARD LENGTH=317	ANN2		[GO:0005509]; GO:0046872; GO:0043169; GO:0043167; GO:0036094; GO:0005488; GO:0003674_x000D_ [GO:0005544]; GO:0005543; GO:0008289; GO:0005488; GO:0003674_x000D_ [GO:0009408]; GO:0006950; GO:0009266; GO:0050896; GO:0009628; GO:0008150_x000D_ [GO:0009409]; GO:0006950; GO:0009266; GO:0050896; GO:0009628; GO:0008150_x000D_ [GO:0009414]; GO:0006950; GO:0009415; GO:0050896; GO:0001101; GO:0009628; GO:19…	Pf00191	15	36.244	2.37545e+07	2.18426e+07	0.438486	13	13	13	13	18	1.00565e+07	8.15488e+06	0.438486	11	11	11	11	15	1.44598e+07	1.52062e+07	0.438486	13	13	13	13	16	1.44168e+07	1.46814e+07	0.438486	14	14	14	14	17	1.8444e+07	2.03877e+07	0.470032	15	15
469				AT4G17100.1	AT4G17100.1; AT4G17100.2	Symbols: CONTAINS InterPro DOMAIN/s: Endoribonuclease XendoU (InterPro:IPR018998); Has 943 Blast hits to 770 proteins in 162 species: Archae - 0; Bacteria - 61; Metazoa - 472; Fungi - 40; Plants - 78; Viruses - 35; Other Eukaryotes - 257 (source: NCBI BLink). chr4:9610164-9612513 REVERSE LENGTH=434			[GO:0004521]; GO:0004519; GO:0004540; GO:0004518; GO:0140098; GO:0016788; GO:0140640; GO:0016787; GO:0003824; GO:0003674_x000D_ [GO:0006508]; GO:0019538; GO:0043170; GO:0044238; GO:0008152; GO:0009987; GO:0008150_x000D_ [GO:0008233]; GO:0016787; GO:0140096; GO:0003824; GO:0003674	Pf09412	1	49.385	56683.9	52121.7	0.0898618	2	2	2	2	2	39275.3	0	0.0898618	0	0	0	0	0	35595.6	37432.9	0.0898618	1	1	1	1	1	37387.3	38073.3	0.0898618	1	1	1	1	1	19506.6	21562.3	0.0898618	0	0
750				AT2G21660.1	AT2G21660.1; AT2G21660.2	Symbols: ATGRP7, CCR2, GR-RBP7, GRP7 cold, circadian rhythm, and rna binding 2 chr2:9265477-9266316 REVERSE LENGTH=176	RBG7		[GO:0000380]; GO:0000398; GO:0000377; GO:0006397; GO:0000375; GO:0006396; GO:0016071; GO:0008380; GO:0044238; GO:0010467; GO:0032774; GO:0016070; GO:0008152; GO:0009059; GO:0141187; GO:0090304; GO:0009987; GO:0009058; GO:0043170; GO:0034654; GO:0006139; GO:0008150_x000D_ [GO:0003690]; GO:0003677; GO:0003676; GO:0097159; GO:0005488; GO:0003674_x000D_ [GO:0003697]; GO:0003677; GO:0003676; GO:009715…	Pf00076	7	16.88	1.32916e+07	1.22218e+07	0.460227	6	5	6	5	8	5.9796e+06	4.8489e+06	0.460227	3	2	3	2	4	9.22016e+06	9.69608e+06	0.460227	5	4	5	4	6	5.22855e+06	5.32449e+06	0.460227	2	1	2	1	2	8.55982e+06	9.46189e+06	0.460227	5	4
471		ü		AT3G20370.1	AT3G20370.1	Symbols: TRAF-like family protein chr3:7105481-7107079 FORWARD LENGTH=379				Pf22486	2	43.422	120088	110422	0.0738786	2	2	2	2	2	59243.6	48041	0.0738786	0	0	0	0	0	109803	115471	0.0738786	0	0	0	0	0	116562	118701	0.0738786	0	0	0	0	0	334774	370054	0.110818	3	3
472				AT1G23860.1; AT1G23860.2	AT1G23860.1|AT1G23860.2; AT1G23860.3; AT1G23860.4	Symbols: SRZ-21, SRZ21, RSZP21, RSZ21, At-RSZ21 RS-containing zinc finger protein 21 chr1:8428091-8429164 REVERSE LENGTH=187<|>Symbols: SRZ-21, SRZ21, RSZ21, At-RSZ21 RS-containing zinc finger protein 21 chr1:8428091-8429164 REVERSE LENGTH=187	RSZ21		[GO:0000398]; GO:0000377; GO:0006397; GO:0000375; GO:0006396; GO:0016071; GO:0008380; GO:0044238; GO:0010467; GO:0032774; GO:0016070; GO:0008152; GO:0009059; GO:0141187; GO:0090304; GO:0009987; GO:0009058; GO:0043170; GO:0034654; GO:0006139; GO:0008150_x000D_ [GO:0003729]; GO:0003723; GO:0003676; GO:0097159; GO:0005488; GO:0003674_x000D_ [GO:0005681]; GO:0140513; GO:1990904; GO:0032991; GO:000563…	Pf00076, Pf00098	1	21.524	40194.2	0	0.0481283	1	0	1	0	1	205850	166925	0.122995	2	1	2	1	2	32964.1	0	0.122995	0	0	0	0	0	32159.1	0	0.122995	0	0	0	0	0	31704.6	0	0.122995	0	0
473		ü		AT2G45790.1	AT2G45790.1	Symbols: ATPMM, PMM phosphomannomutase chr2:18855876-18857753 FORWARD LENGTH=246	PMM		[GO:0004615]; GO:0016868; GO:0016866; GO:0016853; GO:0003824; GO:0003674_x000D_ [GO:0009298]; GO:0009226; GO:0019673; GO:0009225; GO:1901137; GO:1901293; GO:0006753; GO:1901135; GO:0009058; GO:0034654; GO:0090407; GO:0006796; GO:0019637; GO:0055086; GO:0008152; GO:0006139; GO:0006793; GO:0044281; GO:0009987; GO:0044238; GO:0008150_x000D_ [GO:0019853]; GO:0019852; GO:0042364; GO:0046364; GO:004639…	Pf03332	2	27.744	326435	300162	0.0609756	1	1	1	1	1	153008	124075	0.0609756	0	0	0	0	0	194804	204859	0.0609756	1	1	1	1	1	219647	223677	0.0609756	1	1	1	1	1	182828	202095	0.0609756	1	1
1750		ü		AT3G62870.1	AT3G62870.1	Symbols: Ribosomal protein L7Ae/L30e/S12e/Gadd45 family protein chr3:23242862-23244273 REVERSE LENGTH=256	RPL7AB		[GO:0003729]; GO:0003723; GO:0003676; GO:0097159; GO:0005488; GO:0003674_x000D_ [GO:0003735]; GO:0005198; GO:0003674_x000D_ [GO:0042254]; GO:0022613; GO:0044085; GO:0071840; GO:0009987; GO:0008150	Pf01248	3	29.016	2.32494e+07	2.13782e+07	0.4375	15	2	15	2	25	1.71638e+07	1.39182e+07	0.484375	16	3	16	3	26	1.39441e+07	1.46639e+07	0.484375	14	3	14	3	21	1.06443e+07	1.08396e+07	0.484375	15	3	15	3	22	1.46705e+07	1.62166e+07	0.484375	16	3
475		ü		AT1G28060.1	AT1G28060.1	Symbols: Pre-mRNA-splicing factor 3 chr1:9779167-9782486 FORWARD LENGTH=786	RDM16		[GO:0000398]; GO:0000377; GO:0006397; GO:0000375; GO:0006396; GO:0016071; GO:0008380; GO:0044238; GO:0010467; GO:0032774; GO:0016070; GO:0008152; GO:0009059; GO:0141187; GO:0090304; GO:0009987; GO:0009058; GO:0043170; GO:0034654; GO:0006139; GO:0008150_x000D_ [GO:0005654]; GO:0110165; GO:0031981; GO:0005575; GO:0070013; GO:0005634; GO:0043233; GO:0043229; GO:0043231; GO:0031974; GO:0043226; GO:00…	Pf06544, Pf08572	1	88.584	98640.1	90701	0	0	0	0	0	0	151471	122829	0.0356234	2	2	2	2	3	46850.4	49268.7	0.0356234	0	0	0	0	0	23596.5	24029.4	0.0356234	0	0	0	0	0	55384.2	61220.8	0.0356234	0	0
2290		ü		ATMG00480.1; AT2G07707.1	ATMG00480.1|AT2G07707.1	Symbols: ORFB, ATP8 Plant mitochondrial ATPase, F0 complex, subunit 8 protein chrM:129909-130385 FORWARD LENGTH=158<|>Symbols: Plant mitochondrial ATPase, F0 complex, subunit 8 protein chr2:3386292-3386768 FORWARD LENGTH=158	YMF19		[GO:0000276]; GO:0005575_x000D_ [GO:0005524]; GO:0032559; GO:0035639; GO:0030554; GO:0032555; GO:0043168; GO:1901265; GO:1901363; GO:0017076; GO:0032553; GO:0043167; GO:0097159; GO:0036094; GO:0000166; GO:0097367; GO:0005488; GO:0003674_x000D_ [GO:0005739]; GO:0043231; GO:0005737; GO:0043227; GO:0043229; GO:0110165; GO:0005622; GO:0043226; GO:0005575_x000D_ [GO:0046933]; GO:0015252; GO:0016874; G…	Pf02326, Pf06449	5	18.199	2.32012e+07	2.13338e+07	0.348101	6	6	6	6	8	1.59492e+07	1.29333e+07	0.392405	6	6	6	6	7	1.67748e+07	1.76407e+07	0.392405	6	6	6	6	7	1.90286e+07	1.93777e+07	0.392405	5	5	5	5	7	1.78346e+07	1.97141e+07	0.392405	6	6
396		ü		AT3G13120.1; AT3G13120.2	AT3G13120.1|AT3G13120.2	Symbols: Ribosomal protein S10p/S20e family protein chr3:4220310-4221526 REVERSE LENGTH=191<|>Symbols: Ribosomal protein S10p/S20e family protein chr3:4220310-4221526 REVERSE LENGTH=191	RPS10		[GO:0003729]; GO:0003723; GO:0003676; GO:0097159; GO:0005488; GO:0003674_x000D_ [GO:0003735]; GO:0005198; GO:0003674_x000D_ [GO:0005840]; GO:0043232; GO:0043228; GO:0043229; GO:0043226; GO:0005622; GO:0110165; GO:0005575_x000D_ [GO:0006412]; GO:0009059; GO:0019538; GO:0010467; GO:0009058; GO:0043170; GO:0044238; GO:0008152; GO:0009987; GO:0008150_x000D_ [GO:1990904]; GO:0032991; GO:0005575	Pf00338	3	20.824	7.52454e+06	6.91892e+06	0.115183	2	2	2	2	2	4.41373e+06	3.57912e+06	0.115183	2	2	2	2	2	9.26939e+06	9.74785e+06	0.115183	2	2	2	2	2	2.76483e+06	2.81556e+06	0.115183	1	1	1	1	1	8.08672e+06	8.93893e+06	0.151832	3	3
149		ü		AT2G21490.1	AT2G21490.1	Symbols: LEA dehydrin LEA chr2:9206209-9207040 REVERSE LENGTH=185	LEA		[GO:0009409]; GO:0006950; GO:0009266; GO:0050896; GO:0009628; GO:0008150_x000D_ [GO:0009414]; GO:0006950; GO:0009415; GO:0050896; GO:0001101; GO:0009628; GO:1901700; GO:0008150; GO:0042221_x000D_ [GO:0009737]; GO:0009725; GO:0033993; GO:0097305; GO:0009719; GO:0042221; GO:1901700; GO:0050896; GO:0008150_x000D_ [GO:0046872]; GO:0043169; GO:0043167; GO:0036094; GO:0005488; GO:0003674	Pf00257	4	19.286	2.24363e+07	2.06305e+07	0.232432	4	4	4	4	4	1.15144e+07	9.33708e+06	0.232432	4	4	4	4	4	1.95976e+07	2.06092e+07	0.232432	4	4	4	4	5	2.30763e+07	2.34997e+07	0.232432	4	4	4	4	5	4.29107e+06	4.74328e+06	0.232432	1	1
1254				AT4G25630.1	AT4G25630.1; AT5G52470.2; AT5G52490.1	Symbols: FIB2, ATFIB2 fibrillarin 2 chr4:13074239-13076205 FORWARD LENGTH=320	FIB2		[GO:0003723]; GO:0003676; GO:0097159; GO:0005488; GO:0003674_x000D_ [GO:0003729]; GO:0003723; GO:0003676; GO:0097159; GO:0005488; GO:0003674_x000D_ [GO:0004540]; GO:0004518; GO:0140098; GO:0016788; GO:0140640; GO:0016787; GO:0003824; GO:0003674_x000D_ [GO:0005730]; GO:0043232; GO:0031981; GO:0043228; GO:0043229; GO:0070013; GO:0005634; GO:0043226; GO:0005622; GO:0043233; GO:0043231; GO:0110165; G…	Pf01269	15	33.632	1.95296e+07	1.79578e+07	0.334375	15	0	15	0	22	2.30381e+07	1.86818e+07	0.45625	17	1	17	1	29	8.8236e+06	9.27905e+06	0.45625	12	0	12	0	14	4.68658e+06	4.77257e+06	0.45625	9	0	9	0	10	1.42658e+07	1.57692e+07	0.45625	16	0
480		ü		AT5G13850.1	AT5G13850.1	Symbols: NACA3 nascent polypeptide-associated complex subunit alpha-like protein 3 chr5:4471361-4472676 FORWARD LENGTH=204			[GO:0005854]; GO:0032991; GO:0005737; GO:0005575; GO:0110165; GO:0005622_x000D_ [GO:0015031]; GO:0045184; GO:0071705; GO:0008104; GO:0051234; GO:0006810; GO:0070727; GO:0051179; GO:0033036; GO:0051641; GO:0008150; GO:0009987	Pf01849, Pf19026	1	22.044	7.34445e+06	6.75332e+06	0.161765	3	1	3	1	4	4.97979e+06	4.03815e+06	0.230392	4	1	4	1	5	7.44952e+06	7.83404e+06	0.230392	4	1	4	1	5	8.08687e+06	8.23525e+06	0.230392	3	1	3	1	4	2.735e+06	3.02322e+06	0.230392	3	1
481				AT1G72930.1	AT1G72930.1; AT1G72930.2; AT1G72910.1	Symbols: TIR toll/interleukin-1 receptor-like chr1:27439476-27440147 FORWARD LENGTH=176	TIR		[GO:0005634]; GO:0043231; GO:0043227; GO:0043229; GO:0043226; GO:0005622; GO:0110165; GO:0005575_x000D_ [GO:0005737]; GO:0110165; GO:0005622; GO:0005575_x000D_ [GO:0006952]; GO:0006950; GO:0050896; GO:0008150_x000D_ [GO:0007165]; GO:0009987; GO:0050794; GO:0007154; GO:0023052; GO:0051716; GO:0008150; GO:0050789; GO:0050896; GO:0065007_x000D_ [GO:0061809]; GO:0016799; GO:0016798; GO:0016787; GO:00…	Pf01582	2	20.232	67071.7	61673.4	0	0	0	0	0	0	80520.6	65294.7	0	0	0	0	0	0	126864	133413	0	0	0	0	0	0	607791	618943	0.0965909	2	2	2	2	2	31704.6	0	0.0965909	0	0
482		ü		AT1G51740.1	AT1G51740.1	Symbols: SYP81, ATUFE1, ATSYP81, UFE1 syntaxin of plants 81 chr1:19189063-19191188 FORWARD LENGTH=310	SYP81		[GO:0015031]; GO:0045184; GO:0071705; GO:0008104; GO:0051234; GO:0006810; GO:0070727; GO:0051179; GO:0033036; GO:0051641; GO:0008150; GO:0009987_x000D_ [GO:0016020]; GO:0110165; GO:0005575_x000D_ [GO:0016192]; GO:0006810; GO:0009987; GO:0051234; GO:0008150; GO:0051179	Pf10496	1	35.551	208789	191985	0.0258065	1	1	1	1	1	172461	139850	0.0258065	1	1	1	1	1	212774	223756	0.0258065	1	1	1	1	1	248545	253106	0.122581	3	3	3	3	4	150953	166861	0.122581	1	1
2065				AT2G27030.3	AT2G27030.3; AT2G41110.2; AT1G66410.1|AT5G37780.1; AT5G37780.2; AT5G37780.3; AT2G27030.2; AT3G56800.1|AT2G27030.1|AT2G41110.1; AT3G43810.1; AT1G66410.2; AT5G21274.1	Symbols: CAM5 calmodulin 5 chr2:11532069-11534176 FORWARD LENGTH=181	CAM5		[GO:0005509]; GO:0046872; GO:0043169; GO:0043167; GO:0036094; GO:0005488; GO:0003674	Pf13499	7	20.563	2.2989e+07	2.11387e+07	0.259668	5	5	5	5	8	1.55888e+07	1.26411e+07	0.259668	6	6	6	6	8	2.01997e+07	2.12424e+07	0.259668	7	7	7	7	10	1.98351e+07	2.0199e+07	0.259668	6	6	6	6	9	1.55368e+07	1.71741e+07	0.259668	7	7
484		ü		AT2G29210.1	AT2G29210.1	Symbols: splicing factor PWI domain-containing protein chr2:12558156-12562168 FORWARD LENGTH=878			[GO:0006397]; GO:0006396; GO:0016071; GO:0044238; GO:0010467; GO:0032774; GO:0016070; GO:0008152; GO:0009059; GO:0141187; GO:0090304; GO:0009987; GO:0009058; GO:0043170; GO:0034654; GO:0006139; GO:0008150_x000D_ [GO:0008380]; GO:0006396; GO:0044238; GO:0010467; GO:0032774; GO:0008152; GO:0009059; GO:0016070; GO:0141187; GO:0009987; GO:0009058; GO:0043170; GO:0090304; GO:0034654; GO:0008150; GO:00…	Pf01480	2	100.42	98058.3	90166	0.0273349	2	2	2	2	2	79112.3	64152.7	0.0273349	1	1	1	1	1	49747.7	52315.5	0.0273349	1	1	1	1	1	45354.7	46186.9	0.0273349	0	0	0	0	0	67436.1	74542.8	0.0273349	1	1
485				AT2G01530.1	AT2G01530.1; AT4G14060.1; AT3G26460.1; AT3G26450.1	Symbols: MLP329 MLP-like protein 329 chr2:239815-240349 FORWARD LENGTH=151	MLP329		[GO:0006952]; GO:0006950; GO:0050896; GO:0008150	Pf00407	2	17.591	455920	419225	0.172185	3	1	3	1	3	182347	147866	0.172185	2	0	2	0	2	377172	396640	0.172185	2	0	2	0	2	133136	135578	0.172185	2	0	2	0	2	245180	271018	0.172185	2	0
1669		ü		AT3G56240.1	AT3G56240.1	Symbols: CCH copper chaperone chr3:20863460-20864402 REVERSE LENGTH=121	CCH		[GO:0006825]; GO:0000041; GO:0030001; GO:0006812; GO:0006811; GO:0006810; GO:0051234; GO:0051179; GO:0008150_x000D_ [GO:0006878]; GO:0030003; GO:0055070; GO:0006873; GO:0055080; GO:0098771; GO:0050801; GO:0055082; GO:0048878; GO:0019725; GO:0042592; GO:0008150_x000D_ [GO:0016531]; GO:0016530; GO:0140104; GO:0003674_x000D_ [GO:0019904]; GO:0005515; GO:0005488; GO:0003674_x000D_ [GO:0046686]; GO:00…	Pf00403	6	12.963	2.27935e+07	2.09589e+07	0.429752	5	5	5	5	7	9.24641e+06	7.49797e+06	0.53719	4	4	4	4	6	1.89335e+07	1.99108e+07	0.53719	5	5	5	5	7	1.78693e+07	1.81971e+07	0.53719	4	4	4	4	6	1.30347e+07	1.44083e+07	0.53719	3	3
487		ü		AT2G41680.1	AT2G41680.1	Symbols: NTRC NADPH-dependent thioredoxin reductase C chr2:17376349-17379028 REVERSE LENGTH=529	NTRC		[GO:0004791]; GO:0016209; GO:0047134; GO:0003674; GO:0098869; GO:0015035; GO:0016668; GO:1990748; GO:0015036; GO:0140096; GO:0016667; GO:0009987; GO:0098754; GO:0097237; GO:0003824; GO:0016491; GO:0008150; GO:0009636; GO:0070887; GO:0042221; GO:0051716; GO:0050896_x000D_ [GO:0008047]; GO:0030234; GO:0140677; GO:0098772; GO:0003674_x000D_ [GO:0009507]; GO:0009536; GO:0043231; GO:0005737; GO:004322…	Pf00070, Pf00085	1	57.913	261435	240393	0.026465	2	2	2	2	2	153659	124603	0.026465	1	1	1	1	1	214015	225062	0.026465	1	1	1	1	1	139741	142305	0.026465	1	1	1	1	1	91139.9	100745	0.026465	0	0
488				AT3G23450.1	AT3G23450.1; AT4G14301.1	Symbols: unknown protein; FUNCTIONS IN: molecular_function unknown; INVOLVED IN: biological_process unknown; LOCATED IN: endomembrane system; EXPRESSED IN: 14 plant structures; EXPRESSED DURING: 8 growth stages; Has 694543 Blast hits to 47111 proteins in 2535 species: Archae - 1794; Bacteria - 163056; Metazoa - 258989; Fungi - 49151; Plants - 70496; Viruses - 8919; Other Eukaryotes - 142138 (sour…	KRATOS		[GO:0003729]; GO:0003723; GO:0003676; GO:0097159; GO:0005488; GO:0003674_x000D_ [GO:0005576]; GO:0110165; GO:0005575_x000D_ [GO:0043069]; GO:0043067; GO:0048523; GO:0050794; GO:0048519; GO:0050789; GO:0065007; GO:0008150		2	34.845	513342	472025	0.442478	2	2	2	2	2	502418	407414	0.522124	3	3	3	3	3	127463	134042	0.522124	0	0	0	0	0	136119	138617	0.522124	0	0	0	0	0	358139	395881	0.522124	2	2
489		ü		AT4G10710.1	AT4G10710.1	Symbols: SPT16 global transcription factor C chr4:6602226-6605450 REVERSE LENGTH=1074	SPT16		[GO:0000791]; GO:0000785; GO:0110165; GO:0005694; GO:0005575; GO:0043232; GO:0043228; GO:0043229; GO:0043226; GO:0005622_x000D_ [GO:0005634]; GO:0043231; GO:0043227; GO:0043229; GO:0043226; GO:0005622; GO:0110165; GO:0005575_x000D_ [GO:0006260]; GO:0006259; GO:0090304; GO:0006139; GO:0043170; GO:0044238; GO:0008152; GO:0009987; GO:0008150_x000D_ [GO:0006281]; GO:0006259; GO:0006974; GO:0090304; G…	Pf00557, Pf08512, Pf08644, Pf14826, Pf21091	2	120.511	87591.1	80541.2	0.0195531	2	2	2	2	2	99949.7	81049.9	0.0195531	2	2	2	2	2	26301.2	27658.8	0.0195531	1	1	1	1	1	31200.6	31773.1	0.0195531	0	0	0	0	0	47254.2	52234	0.0195531	1	1
490	ü	ü		cont_P00883	cont_P00883	Fructose-bisphosphate aldolase A OS=Oryctolagus cuniculus GN=ALDOA PE=1 SV=2	ALDOA	ALDOA	[GO:0004332]; GO:0016832; GO:0016830; GO:0016829; GO:0003824; GO:0003674_x000D_ [GO:0005829]; GO:0110165; GO:0005737; GO:0005575; GO:0005622_x000D_ [GO:0006096]; GO:0006090; GO:0006091; GO:0016052; GO:0019364; GO:0046032; GO:0046034; GO:0046496; GO:0032787; GO:0008152; GO:0005975; GO:0009056; GO:0009166; GO:0019362; GO:0072526; GO:0009154; GO:0009181; GO:0046031; GO:0009150; GO:0009205; GO:001975…	Pf00274	2	39.318	444770	408972	0.0192308	1	1	1	1	1	333846	270718	0.0192308	1	1	1	1	1	684644	719983	0.0192308	1	1	1	1	1	560961	571253	0.0412088	2	2	2	2	2	401588	443909	0.0412088	1	1
2315		ü		AT5G38720.1	AT5G38720.1	Symbols: unknown protein; Has 13419 Blast hits to 9093 proteins in 698 species: Archae - 38; Bacteria - 1038; Metazoa - 4949; Fungi - 1086; Plants - 485; Viruses - 44; Other Eukaryotes - 5779 (source: NCBI BLink). chr5:15508417-15510472 REVERSE LENGTH=306	RRP7		[GO:0000028]; GO:0022618; GO:0042255; GO:0042274; GO:0065003; GO:0071826; GO:0022613; GO:0140694; GO:0042254; GO:0022607; GO:0043933; GO:0044085; GO:0070925; GO:0016043; GO:0071840; GO:0006996; GO:0009987; GO:0008150_x000D_ [GO:0005730]; GO:0043232; GO:0031981; GO:0043228; GO:0043229; GO:0070013; GO:0005634; GO:0043226; GO:0005622; GO:0043233; GO:0043231; GO:0110165; GO:0031974; GO:0043227; GO:00…	Pf12923	12	35.337	1.44637e+07	1.32996e+07	0.372549	10	10	10	10	11	1.5916e+07	1.29064e+07	0.503268	10	10	10	10	11	1.22866e+07	1.29208e+07	0.503268	8	8	8	8	9	7.55219e+06	7.69076e+06	0.503268	6	6	6	6	7	1.27404e+07	1.4083e+07	0.503268	10	10
1517				AT1G18070.3	AT1G18070.3; AT1G18070.2|AT1G18070.1	Symbols: Translation elongation factor EF1A/initiation factor IF2gamma family protein chr1:6214236-6218211 REVERSE LENGTH=543			[GO:0003746]; GO:0008135; GO:0006414; GO:0090079; GO:0006412; GO:0009059; GO:0003676; GO:0045182; GO:0019538; GO:0010467; GO:0009058; GO:0043170; GO:0097159; GO:0003674; GO:0006417; GO:0044238; GO:0008152; GO:0005488; GO:0010608; GO:0051246; GO:0009987; GO:0010468; GO:0060255; GO:0080090; GO:0008150; GO:0010556; GO:0019222; GO:0009889; GO:0050794; GO:0050789; GO:0065007_x000D_ [GO:0003924]; GO:00…	Pf00009, Pf03144, Pf22594	21	60.469	2.19823e+07	2.0213e+07	0.390424	22	22	22	22	26	1.52053e+07	1.23301e+07	0.41989	20	20	20	20	24	2.15772e+07	2.26909e+07	0.438306	23	23	23	23	28	2.26051e+07	2.30198e+07	0.438306	22	22	23	23	28	1.24731e+07	1.37876e+07	0.438306	21	21
493				AT1G70850.3; AT1G70850.1	AT1G70850.3|AT1G70850.1; AT1G70850.2; AT1G70840.1	Symbols: MLP34 MLP-like protein 34 chr1:26715429-26716744 REVERSE LENGTH=316<|>Symbols: MLP34 MLP-like protein 34 chr1:26715429-26716744 REVERSE LENGTH=316	MLP34		[GO:0006952]; GO:0006950; GO:0050896; GO:0008150	Pf00407	2	35.548	376496	346194	0.107595	3	0	3	0	3	49469.8	40115.4	0.107595	2	0	2	0	2	411424	432661	0.170886	4	1	4	1	4	246509	251032	0.170886	3	1	3	1	3	189985	210007	0.170886	3	1
2070		ü		AT3G53870.1	AT3G53870.1	Symbols: Ribosomal protein S3 family protein chr3:19951547-19952782 FORWARD LENGTH=249	RPS3B		[GO:0003729]; GO:0003723; GO:0003676; GO:0097159; GO:0005488; GO:0003674_x000D_ [GO:0003735]; GO:0005198; GO:0003674_x000D_ [GO:0006412]; GO:0009059; GO:0019538; GO:0010467; GO:0009058; GO:0043170; GO:0044238; GO:0008152; GO:0009987; GO:0008150	Pf00189, Pf07650	3	27.332	2.24067e+07	2.06032e+07	0.518072	13	2	13	2	29	1.6079e+07	1.30386e+07	0.60241	16	3	16	3	31	1.41901e+07	1.49226e+07	0.60241	15	3	15	3	27	1.42112e+07	1.4472e+07	0.60241	16	3	16	3	28	1.97852e+07	2.18703e+07	0.60241	16	3
379				AT3G61220.2	AT3G61220.2; AT2G24190.1; AT2G24190.2; AT3G61220.1; AT1G01800.1	Symbols: NAD(P)-binding Rossmann-fold superfamily protein chr3:22663025-22664316 FORWARD LENGTH=303	SDR1		[GO:0005829]; GO:0110165; GO:0005737; GO:0005575; GO:0005622_x000D_ [GO:0006952]; GO:0006950; GO:0050896; GO:0008150_x000D_ [GO:0008106]; GO:0004033; GO:0018455; GO:0016616; GO:0016614; GO:0016491; GO:0003824; GO:0003674_x000D_ [GO:0047501]; GO:0016616; GO:0016614; GO:0016491; GO:0003824; GO:0003674_x000D_ [GO:0047504]; GO:0016616; GO:0016614; GO:0016491; GO:0003824; GO:0003674	Pf00106, Pf13561	13	33.62	1.80213e+07	1.65709e+07	0.485149	17	17	17	17	21	1.07569e+07	8.72286e+06	0.485149	15	15	15	15	16	2.03888e+07	2.14412e+07	0.518152	19	19	19	19	25	2.2423e+07	2.28345e+07	0.518152	18	18	18	18	25	5.78107e+06	6.39031e+06	0.518152	12	12
1459		ü		AT3G03960.1	AT3G03960.1	Symbols: TCP-1/cpn60 chaperonin family protein chr3:1024432-1027604 FORWARD LENGTH=549	CCT8		[GO:0005524]; GO:0032559; GO:0035639; GO:0030554; GO:0032555; GO:0043168; GO:1901265; GO:1901363; GO:0017076; GO:0032553; GO:0043167; GO:0097159; GO:0036094; GO:0000166; GO:0097367; GO:0005488; GO:0003674_x000D_ [GO:0005737]; GO:0110165; GO:0005622; GO:0005575_x000D_ [GO:0006457]; GO:0009987; GO:0051604; GO:0008150; GO:0019538; GO:0010467; GO:0043170; GO:0044238; GO:0009059; GO:0008152; GO:000905…	Pf00118	19	58.902	2.23814e+07	2.05801e+07	0.469945	24	24	24	24	28	1.43664e+07	1.16498e+07	0.469945	19	19	19	19	23	1.8344e+07	1.92909e+07	0.519126	23	23	23	23	28	1.92449e+07	1.9598e+07	0.519126	24	24	24	24	29	1.20676e+07	1.33393e+07	0.519126	21	21
829				AT1G07890.8; AT1G07890.7; AT1G07890.5; AT1G07890.4; AT1G07890.2; AT1G07890.3; AT1G07890.1	AT1G07890.8|AT1G07890.7|AT1G07890.5|AT1G07890.4|AT1G07890.2|AT1G07890.3|AT1G07890.1; AT1G07890.6; AT4G08390.2|AT4G08390.1; AT4G08390.3; AT4G08390.4	Symbols: APX1, MEE6, CS1, ATAPX1, ATAPX01 ascorbate peroxidase 1 chr1:2438005-2439435 FORWARD LENGTH=250<|>Symbols: APX1, MEE6, CS1, ATAPX1, ATAPX01 ascorbate peroxidase 1 chr1:2438005-2439435 FORWARD LENGTH=250<|>Symbols: APX1, MEE6, CS1, ATAPX1, ATAPX01 ascorbate peroxidase 1 chr1:2438005-2439435 FORWARD LENGTH=250<|>Symbols: APX1, MEE6, CS1, ATAPX1, ATAPX01 ascorbate peroxidase 1 chr1:2438005-…	APX1		[GO:0000302]; GO:0006979; GO:1901700; GO:0006950; GO:0042221; GO:0050896; GO:0008150_x000D_ [GO:0009408]; GO:0006950; GO:0009266; GO:0050896; GO:0009628; GO:0008150_x000D_ [GO:0009699]; GO:0009698; GO:0044550; GO:0019748; GO:0009058; GO:0008152; GO:0009987; GO:0008150_x000D_ [GO:0009793]; GO:0003006; GO:0009790; GO:0048316; GO:0022414; GO:0032502; GO:0007275; GO:0009791; GO:0048608; GO:0010154; G…	Pf00141	8	27.544	1.21618e+07	1.1183e+07	0.336	7	7	7	7	8	8.25136e+06	6.69108e+06	0.364	8	8	8	8	8	1.09871e+07	1.15543e+07	0.364	8	8	8	8	9	9.24028e+06	9.40982e+06	0.364	8	8	8	8	9	6.69015e+06	7.39518e+06	0.364	8	8
1557				AT3G02230.1	AT3G02230.1; AT5G50750.1; AT3G08900.1	Symbols: RGP1, ATRGP1 reversibly glycosylated polypeptide 1 chr3:415463-417304 FORWARD LENGTH=357	RGP1		[GO:0000138]; GO:0031985; GO:0098791; GO:0005795; GO:0031984; GO:0005794; GO:0110165; GO:0043227; GO:0043229; GO:0043231; GO:0005737; GO:0012505; GO:0005575; GO:0043226; GO:0005622_x000D_ [GO:0003735]; GO:0005198; GO:0003674_x000D_ [GO:0005794]; GO:0043231; GO:0005737; GO:0012505; GO:0043227; GO:0043229; GO:0110165; GO:0005622; GO:0043226; GO:0005575_x000D_ [GO:0005795]; GO:0098791; GO:0031984; G…	Pf03214	16	40.602	2.23369e+07	2.0539e+07	0.535014	15	5	15	5	17	1.1333e+07	9.19001e+06	0.563025	15	4	15	4	17	1.91407e+07	2.01286e+07	0.644258	18	5	18	5	21	1.87659e+07	1.91102e+07	0.644258	18	6	18	6	20	1.23837e+07	1.36888e+07	0.644258	14	3
986				AT4G26110.1	AT4G26110.1; AT4G26110.2	Symbols: NAP1;1, ATNAP1;1 nucleosome assembly protein1;1 chr4:13232712-13235502 FORWARD LENGTH=372	NAP1;1		[GO:0000724]; GO:0000725; GO:0006302; GO:0006281; GO:0006310; GO:0006259; GO:0006974; GO:0090304; GO:0033554; GO:0006139; GO:0043170; GO:0006950; GO:0051716; GO:0044238; GO:0008152; GO:0050896; GO:0009987; GO:0008150_x000D_ [GO:0005634]; GO:0043231; GO:0043227; GO:0043229; GO:0043226; GO:0005622; GO:0110165; GO:0005575_x000D_ [GO:0005737]; GO:0110165; GO:0005622; GO:0005575_x000D_ [GO:0006281]; G…	Pf00956	13	42.971	2.22878e+07	2.0494e+07	0.370968	12	10	12	10	15	1.54038e+07	1.2491e+07	0.392473	10	8	10	8	13	2.01839e+07	2.12257e+07	0.424731	13	11	13	11	15	1.99306e+07	2.02963e+07	0.424731	12	10	12	10	14	1.43234e+07	1.58328e+07	0.424731	12	10
377		ü		AT3G20630.1	AT3G20630.1	Symbols: UBP14, TTN6, ATUBP14, PER1 ubiquitin-specific protease 14 chr3:7203001-7208340 REVERSE LENGTH=797	UBP14		[GO:0004843]; GO:0008234; GO:0101005; GO:0008233; GO:0019783; GO:0016787; GO:0140096; GO:0003824; GO:0003674_x000D_ [GO:0005634]; GO:0043231; GO:0043227; GO:0043229; GO:0043226; GO:0005622; GO:0110165; GO:0005575_x000D_ [GO:0006508]; GO:0019538; GO:0043170; GO:0044238; GO:0008152; GO:0009987; GO:0008150_x000D_ [GO:0008270]; GO:0046914; GO:0046872; GO:0043169; GO:0043167; GO:0036094; GO:0005488; G…	Pf00443, Pf02148, Pf17807, Pf22562	26	88.318	1.68581e+07	1.55013e+07	0.353827	27	27	27	27	33	1.47032e+07	1.19229e+07	0.372647	27	27	27	27	34	1.95645e+07	2.05744e+07	0.372647	29	29	29	29	40	2.20794e+07	2.24845e+07	0.372647	27	27	27	27	35	7.53565e+06	8.32978e+06	0.372647	22	22
501		ü		AT1G70890.1	AT1G70890.1	Symbols: MLP43 MLP-like protein 43 chr1:26725912-26726489 REVERSE LENGTH=158	MLP43		[GO:0006952]; GO:0006950; GO:0050896; GO:0008150	Pf00407	2	17.878	320779	294961	0.164557	3	1	3	1	3	66523.2	53944.1	0.164557	1	0	1	0	1	193499	203487	0.164557	3	1	3	1	3	113322	115401	0.164557	1	0	1	0	1	125621	138859	0.164557	1	0
1571		ü		AT5G15090.1; AT5G15090.2	AT5G15090.1|AT5G15090.2	Symbols: VDAC3, ATVDAC3 voltage dependent anion channel 3 chr5:4889641-4891389 REVERSE LENGTH=274<|>Symbols: VDAC3 voltage dependent anion channel 3 chr5:4889641-4891389 REVERSE LENGTH=274	VDAC3		[GO:0005739]; GO:0043231; GO:0005737; GO:0043227; GO:0043229; GO:0110165; GO:0005622; GO:0043226; GO:0005575_x000D_ [GO:0005741]; GO:0031966; GO:0031968; GO:0031090; GO:0005740; GO:0019867; GO:0098588; GO:0031967; GO:0016020; GO:0043227; GO:0005739; GO:0110165; GO:0043229; GO:0043226; GO:0043231; GO:0005737; GO:0005575; GO:0005622_x000D_ [GO:0008308]; GO:0005244; GO:0005253; GO:0005216; GO:002283…	Pf01459	6	29.193	2.20432e+07	2.02691e+07	0.383212	7	5	7	5	8	7.62021e+06	6.17928e+06	0.416058	6	4	6	4	7	1.63234e+07	1.71659e+07	0.416058	7	5	7	5	8	1.4857e+07	1.51296e+07	0.416058	8	6	8	6	9	1.77002e+07	1.95655e+07	0.416058	8	6
503				AT4G16330.2	AT4G16330.2; AT4G16330.1	Symbols: 2-oxoglutarate (2OG) and Fe(II)-dependent oxygenase superfamily protein chr4:9226298-9227914 REVERSE LENGTH=364	DL4195C		[GO:0005777]; GO:0042579; GO:0043231; GO:0005737; GO:0043227; GO:0043229; GO:0110165; GO:0005622; GO:0043226; GO:0005575_x000D_ [GO:0016491]; GO:0003824; GO:0003674_x000D_ [GO:0046872]; GO:0043169; GO:0043167; GO:0036094; GO:0005488; GO:0003674	Pf03171, Pf14226	2	40.351	2.95832e+06	2.72022e+06	0.0521978	2	2	2	2	2	2.13677e+06	1.73272e+06	0.0906593	3	3	3	3	3	2.83727e+06	2.98372e+06	0.0906593	3	3	3	3	3	2.89698e+06	2.95014e+06	0.0906593	3	3	3	3	3	1.19194e+06	1.31755e+06	0.0906593	1	1
504		ü		AT2G16485.1	AT2G16485.1	Symbols: nucleic acid binding;zinc ion binding;DNA binding chr2:7137269-7145222 REVERSE LENGTH=1773	NERD		[GO:0003677]; GO:0003676; GO:0097159; GO:0005488; GO:0003674_x000D_ [GO:0005634]; GO:0043231; GO:0043227; GO:0043229; GO:0043226; GO:0005622; GO:0110165; GO:0005575_x000D_ [GO:0042393]; GO:0005515; GO:0005488; GO:0003674_x000D_ [GO:0046872]; GO:0043169; GO:0043167; GO:0036094; GO:0005488; GO:0003674_x000D_ [GO:0080188]; GO:0006346; GO:0141194; GO:0140719; GO:0031048; GO:0031507; GO:0031047; GO:00…	Pf00642, Pf02201, Pf02213, Pf03126	1	194.931	39609	36421	0.00507614	1	0	1	0	1	37498	30407.4	0.0191765	3	2	3	2	3	21765.1	22888.6	0.0191765	0	0	0	0	0	18454.3	18792.9	0.0191765	0	0	0	0	0	36665.5	40529.4	0.0191765	1	0
1940		ü		AT1G69510.2; AT1G69510.1; AT1G69510.3	AT1G69510.2|AT1G69510.1|AT1G69510.3	Symbols: cAMP-regulated phosphoprotein 19-related protein chr1:26126779-26127725 FORWARD LENGTH=137<|>Symbols: cAMP-regulated phosphoprotein 19-related protein chr1:26126779-26127725 FORWARD LENGTH=137<|>Symbols: cAMP-regulated phosphoprotein 19-related protein chr1:26126779-26127725 FORWARD LENGTH=137				Pf04667	6	15.087	2.1355e+07	1.96362e+07	0.459854	6	5	6	5	6	1.62815e+07	1.32028e+07	0.459854	7	6	7	6	7	2.1978e+07	2.31124e+07	0.459854	7	6	7	6	7	2.16228e+07	2.20196e+07	0.459854	7	6	7	6	7	1.33917e+07	1.48029e+07	0.459854	7	6
2121				AT1G58380.1	AT1G58380.1; AT1G59359.1|AT1G58684.1|AT1G58983.1	Symbols: XW6 Ribosomal protein S5 family protein chr1:21689115-21690085 FORWARD LENGTH=284	RPS2A		[GO:0003729]; GO:0003723; GO:0003676; GO:0097159; GO:0005488; GO:0003674_x000D_ [GO:0003735]; GO:0005198; GO:0003674_x000D_ [GO:0006412]; GO:0009059; GO:0019538; GO:0010467; GO:0009058; GO:0043170; GO:0044238; GO:0008152; GO:0009987; GO:0008150	Pf00333, Pf03719	4	30.722	2.03876e+07	1.87467e+07	0.478873	16	3	16	3	29	2.19336e+07	1.77861e+07	0.496479	16	4	16	4	30	1.31775e+07	1.38577e+07	0.496479	14	3	14	3	20	1.35215e+07	1.37696e+07	0.496479	14	3	14	3	24	1.67006e+07	1.84605e+07	0.496479	16	3
94				AT4G26910.1	AT4G26910.1; AT4G26910.3; AT4G26910.2	Symbols: Dihydrolipoamide succinyltransferase chr4:13520127-13522889 REVERSE LENGTH=464			[GO:0004149]; GO:0016751; GO:0140096; GO:0016417; GO:0016748; GO:0003824; GO:0016747; GO:0003674; GO:0016746; GO:0016740_x000D_ [GO:0006099]; GO:0044238; GO:0009060; GO:0008152; GO:0045333; GO:0009987; GO:0015980; GO:0008150; GO:0006091_x000D_ [GO:0033512]; GO:0019474; GO:0006084; GO:0019477; GO:0043605; GO:0006637; GO:0006554; GO:0009068; GO:0046440; GO:0009056; GO:0043603; GO:0006753; GO:003538…	Pf00198, Pf00364	6	50.028	3.63789e+06	3.34509e+06	0.185345	10	3	10	3	12	2.00389e+06	1.62497e+06	0.185345	9	3	9	3	11	1.73787e+07	1.82757e+07	0.321121	16	5	17	5	38	1.35647e+07	1.38136e+07	0.321121	17	5	17	5	31	1.41139e+06	1.56013e+06	0.321121	8	2
508		ü		AT2G06210.1	AT2G06210.1	Symbols: ELF8, VIP6 binding chr2:2429108-2436588 REVERSE LENGTH=1091	VIP6		[GO:0005634]; GO:0043231; GO:0043227; GO:0043229; GO:0043226; GO:0005622; GO:0110165; GO:0005575_x000D_ [GO:0009908]; GO:0090567; GO:0009791; GO:0048367; GO:0048608; GO:0032501; GO:0007275; GO:0048731; GO:0003006; GO:0048856; GO:0061458; GO:0008150; GO:0022414; GO:0032502_x000D_ [GO:0009910]; GO:0009909; GO:0048581; GO:2000242; GO:0048580; GO:0048831; GO:2000241; GO:0051093; GO:0051241; GO:004851…	Pf13181, Pf13432	2	124.011	53655.7	49337.1	0.0229148	2	2	2	2	2	69242.3	56149.1	0.0412466	4	4	4	4	5	39818.2	41873.5	0.0412466	2	2	2	2	2	32898.9	33502.5	0.0412466	2	2	2	2	2	34123.9	37720	0.0412466	2	2
2175		ü		AT4G17530.1	AT4G17530.1	Symbols: RAB1C, ATRAB1C, ATRABD2C RAB GTPase homolog 1C chr4:9773721-9775424 REVERSE LENGTH=202	RABD2C		[GO:0000139]; GO:0098588; GO:0005794; GO:0031090; GO:0043231; GO:0005737; GO:0012505; GO:0016020; GO:0043227; GO:0043229; GO:0110165; GO:0005622; GO:0043226; GO:0005575_x000D_ [GO:0003924]; GO:0017111; GO:0016462; GO:0016818; GO:0016817; GO:0016787; GO:0003824; GO:0003674_x000D_ [GO:0005525]; GO:0032561; GO:0035639; GO:0019001; GO:0032555; GO:0043168; GO:1901265; GO:1901363; GO:0017076; GO:003255…	Pf00071	10	22.304	2.17863e+07	2.00328e+07	0.663366	12	2	12	2	15	1.25816e+07	1.02025e+07	0.663366	8	2	8	2	9	1.68055e+07	1.76729e+07	0.663366	11	2	11	2	11	1.61937e+07	1.64908e+07	0.757426	12	2	12	2	13	2.07206e+07	2.29042e+07	0.757426	14	2
510				AT1G47600.1	AT1G47600.1; AT1G47600.2; AT1G51470.1	Symbols: BGLU34, TGG4 beta glucosidase 34 chr1:17491771-17494589 FORWARD LENGTH=511	TGG4		[GO:0005975]; GO:0044238; GO:0008152; GO:0009987; GO:0008150_x000D_ [GO:0008422]; GO:0015926; GO:0004553; GO:0016798; GO:0016787; GO:0003824; GO:0003674_x000D_ [GO:0019137]; GO:0004553; GO:0016798; GO:0016787; GO:0003824; GO:0003674_x000D_ [GO:0019760]; GO:0016143; GO:0043436; GO:0006790; GO:1901657; GO:0006082; GO:0008152; GO:1901135; GO:0044281; GO:0009987; GO:0008150_x000D_ [GO:0102483]; GO:00…	Pf00232	1	57.506	58186.4	53503.2	0	0	0	0	0	0	39275.3	0	0	0	0	0	0	0	60086.6	63188.1	0.0293542	1	1	1	1	1	38459.2	39164.8	0.0293542	0	0	0	0	0	28830.3	31868.5	0.0430528	2	1
511		ü		AT3G63140.1	AT3G63140.1	Symbols: CSP41A chloroplast stem-loop binding protein of 41 kDa chr3:23327006-23328620 REVERSE LENGTH=406	CSP41A		[GO:0003729]; GO:0003723; GO:0003676; GO:0097159; GO:0005488; GO:0003674_x000D_ [GO:0005840]; GO:0043232; GO:0043228; GO:0043229; GO:0043226; GO:0005622; GO:0110165; GO:0005575_x000D_ [GO:0006364]; GO:0006396; GO:0016072; GO:0042254; GO:0044238; GO:0010467; GO:0032774; GO:0016070; GO:0022613; GO:0008152; GO:0009059; GO:0141187; GO:0090304; GO:0044085; GO:0009987; GO:0009058; GO:0043170; GO:003465…	Pf01370	2	43.903	1.05226e+06	967566	0.0566502	2	2	2	2	2	242301	196484	0.0566502	1	1	1	1	1	621582	653666	0.0566502	0	0	0	0	0	347075	353443	0.0566502	2	2	2	2	2	400758	442991	0.0566502	0	0
1749				AT5G57870.1	AT5G57870.1; AT5G57870.2	Symbols: eIFiso4G1 MIF4G domain-containing protein / MA3 domain-containing protein chr5:23439755-23443433 FORWARD LENGTH=780	EIF(ISO)4G1		[GO:0003729]; GO:0003723; GO:0003676; GO:0097159; GO:0005488; GO:0003674_x000D_ [GO:0003743]; GO:0008135; GO:0006413; GO:0090079; GO:0006412; GO:0008152; GO:0003676; GO:0045182; GO:0009059; GO:0019538; GO:0010467; GO:0009987; GO:0097159; GO:0003674; GO:0006417; GO:0009058; GO:0043170; GO:0044238; GO:0008150; GO:0005488; GO:0010608; GO:0051246; GO:0010468; GO:0060255; GO:0080090; GO:0010556; GO:00…	Pf02847, Pf02854	33	85.518	1.87048e+07	1.71994e+07	0.453846	33	33	33	33	43	1.2752e+07	1.03407e+07	0.466667	22	22	22	22	29	2.16822e+07	2.28014e+07	0.485897	32	32	32	32	44	1.59698e+07	1.62628e+07	0.494872	32	31	32	31	41	1.16875e+07	1.29191e+07	0.494872	32	31
862	ü	ü		cont_Q7Z794	cont_Q7Z794	Keratin, type II cytoskeletal 1b OS=Homo sapiens GN=KRT77 PE=2 SV=3	KRT77	KRT77	[GO:0001533]; GO:0005886; GO:0016020; GO:0071944; GO:0110165; GO:0005575_x000D_ [GO:0005829]; GO:0110165; GO:0005737; GO:0005575; GO:0005622_x000D_ [GO:0005856]; GO:0043232; GO:0043228; GO:0043229; GO:0043226; GO:0005622; GO:0110165; GO:0005575_x000D_ [GO:0030280]; GO:0005198; GO:0003674_x000D_ [GO:0031424]; GO:0032501; GO:0030216; GO:0008150; GO:0009913; GO:0043588; GO:0030855; GO:0008544; GO:00…	Pf00038, Pf16208	20	61.864	1.43898e+07	1.32316e+07	0.32872	25	15	27	15	39	1.20319e+07	9.75678e+06	0.32872	26	15	27	15	38	2.15636e+07	2.26767e+07	0.404844	29	18	31	18	47	1.34791e+07	1.37264e+07	0.404844	27	16	29	16	43	1.15827e+07	1.28033e+07	0.404844	22	13
514		ü		AT5G60960.1	AT5G60960.1	Symbols: Pentatricopeptide repeat (PPR) superfamily protein chr5:24528423-24529988 REVERSE LENGTH=521	PNM1		[GO:0003723]; GO:0003676; GO:0097159; GO:0005488; GO:0003674_x000D_ [GO:0003729]; GO:0003723; GO:0003676; GO:0097159; GO:0005488; GO:0003674_x000D_ [GO:0005634]; GO:0043231; GO:0043227; GO:0043229; GO:0043226; GO:0005622; GO:0110165; GO:0005575_x000D_ [GO:0005739]; GO:0043231; GO:0005737; GO:0043227; GO:0043229; GO:0110165; GO:0005622; GO:0043226; GO:0005575_x000D_ [GO:0005759]; GO:0070013; GO:00…	Pf01535, Pf13041, Pf13812	1	59.105	53901.2	49563	0	0	0	0	0	0	163011	132187	0.0153551	1	1	1	1	1	52569.5	55283	0.0153551	0	0	0	0	0	44802.6	45624.6	0.0153551	0	0	0	0	0	47869.6	52914.3	0.0153551	0	0
900		ü		AT5G12140.1	AT5G12140.1	Symbols: ATCYS1, CYS1 cystatin-1 chr5:3923295-3923936 REVERSE LENGTH=101	CYS1		[GO:0004869]; GO:0004866; GO:0030414; GO:0061135; GO:0004857; GO:0061134; GO:0030234; GO:0140678; GO:0098772; GO:0003674_x000D_ [GO:0006952]; GO:0006950; GO:0050896; GO:0008150_x000D_ [GO:0009611]; GO:0006950; GO:0050896; GO:0008150_x000D_ [GO:0034605]; GO:0009408; GO:0033554; GO:0006950; GO:0009266; GO:0051716; GO:0050896; GO:0009628; GO:0009987; GO:0008150_x000D_ [GO:0042631]; GO:0009414; GO:00…	Pf16845	3	11.249	2.14701e+07	1.9742e+07	0.435644	4	3	4	3	6	1.89938e+07	1.54022e+07	0.435644	4	3	4	3	6	1.87107e+07	1.96765e+07	0.435644	3	2	3	2	5	1.69021e+07	1.72122e+07	0.435644	3	2	3	2	5	1.19242e+07	1.31808e+07	0.435644	3	2
516		ü		AT4G35800.1	AT4G35800.1	Symbols: NRPB1, RPB1, RNA_POL_II_LSRNA_POL_II_LS, RNA_POL_II_LS RNA polymerase II large subunit chr4:16961115-16967892 REVERSE LENGTH=1839	NRPB1		[GO:0003677]; GO:0003676; GO:0097159; GO:0005488; GO:0003674_x000D_ [GO:0003899]; GO:0034062; GO:0032774; GO:0097747; GO:0016070; GO:0141187; GO:0016779; GO:0140098; GO:0090304; GO:0009059; GO:0034654; GO:0016772; GO:0140640; GO:0006139; GO:0043170; GO:0009058; GO:0016740; GO:0003824; GO:0044238; GO:0008152; GO:0003674; GO:0009987; GO:0008150_x000D_ [GO:0005665]; GO:0055029; GO:0016591; GO:000042…	Pf00623, Pf04983, Pf04990, Pf04992, Pf04997, Pf04998, Pf05000, Pf05001	2	204.497	39972.6	36755.4	0.0206634	2	2	2	2	2	17267.3	14002.1	0.0206634	0	0	0	0	0	13564.8	14265	0.0206634	1	1	1	1	1	20899.3	21282.7	0.0206634	1	1	1	1	1	26663.5	29473.4	0.0282762	3	3
32	ü			cont_Q14525	cont_Q14525; cont_Q14532; cont_O76015; cont_Q497I4; cont_O76014	Keratin, type I cuticular Ha3-II OS=Homo sapiens GN=KRT33B PE=2 SV=3	KRT33B	KRT33B	[GO:0005198]; GO:0003674_x000D_ [GO:0005829]; GO:0110165; GO:0005737; GO:0005575; GO:0005622_x000D_ [GO:0005856]; GO:0043232; GO:0043228; GO:0043229; GO:0043226; GO:0005622; GO:0110165; GO:0005575_x000D_ [GO:0005882]; GO:0099513; GO:0045111; GO:0099512; GO:0005856; GO:0099081; GO:0043232; GO:0099080; GO:0043228; GO:0043229; GO:0110165; GO:0043226; GO:0005622; GO:0005575_x000D_ [GO:0030855]; GO:00…	Pf00038	19	46.185	40194.2	0	0.0346535	2	0	2	0	6	39275.3	0	0.0346535	1	0	1	0	5	32964.1	0	0.0346535	2	0	2	0	8	32159.1	0	0.0346535	2	0	2	0	7	31704.6	0	0.0346535	2	0
518		ü		AT1G52160.1	AT1G52160.1	Symbols: TRZ3 tRNAse Z3 chr1:19420911-19424419 REVERSE LENGTH=890	TRZ3		[GO:0005634]; GO:0043231; GO:0043227; GO:0043229; GO:0043226; GO:0005622; GO:0110165; GO:0005575_x000D_ [GO:0005739]; GO:0043231; GO:0005737; GO:0043227; GO:0043229; GO:0110165; GO:0005622; GO:0043226; GO:0005575_x000D_ [GO:0042780]; GO:0008033; GO:0031123; GO:0006396; GO:0006399; GO:0044238; GO:0010467; GO:0032774; GO:0016070; GO:0008152; GO:0009059; GO:0141187; GO:0090304; GO:0009987; GO:000905…	Pf13691	1	98.577	53197	48915.4	0.0179775	2	2	2	2	2	36444.8	29553.3	0.0179775	1	1	1	1	1	49450.6	52003.1	0.0179775	2	2	2	2	2	47416.4	48286.3	0.0404494	3	3	3	3	3	18996.7	20998.6	0.0404494	1	1
519		ü		AT1G30380.1	AT1G30380.1	Symbols: PSAK photosystem I subunit K chr1:10722325-10723013 FORWARD LENGTH=130	PSAK		[GO:0009522]; GO:0009521; GO:0098796; GO:0034357; GO:0032991; GO:0016020; GO:0009579; GO:0005575; GO:0110165; GO:0043232; GO:0043228; GO:0043229; GO:0043226; GO:0005622_x000D_ [GO:0015979]; GO:0008152; GO:0009987; GO:0008150	Pf01241	1	13.198	1.8392e+07	1.69117e+07	0.0692308	1	1	1	1	2	7.06745e+06	5.73105e+06	0.0692308	1	1	1	1	2	9.75952e+06	1.02633e+07	0.0692308	1	1	1	1	1	8.13276e+06	8.28198e+06	0.0692308	1	1	1	1	2	9.51528e+06	1.0518e+07	0.0692308	1	1
817		ü		AT1G24020.2; AT1G24020.1	AT1G24020.2|AT1G24020.1	Symbols: MLP423 MLP-like protein 423 chr1:8500653-8501458 REVERSE LENGTH=155<|>Symbols: MLP423 MLP-like protein 423 chr1:8500653-8501458 REVERSE LENGTH=155	MLP423		[GO:0004864]; GO:0019212; GO:0019888; GO:0004857; GO:0019208; GO:0030234; GO:0140678; GO:0098772; GO:0003674_x000D_ [GO:0006952]; GO:0006950; GO:0050896; GO:0008150_x000D_ [GO:0009738]; GO:0009755; GO:0071215; GO:0007165; GO:0032870; GO:0009737; GO:0071396; GO:0097306; GO:0009987; GO:0050794; GO:0007154; GO:0023052; GO:0051716; GO:0009725; GO:0070887; GO:0071495; GO:0033993; GO:0097305; GO:190170…	Pf00407	5	17.044	2.13604e+07	1.96412e+07	0.316129	5	5	5	5	8	6.06277e+06	4.91634e+06	0.316129	5	5	5	5	7	1.26419e+07	1.32945e+07	0.316129	5	5	5	5	8	9.96986e+06	1.01528e+07	0.316129	5	5	5	5	8	1.38635e+07	1.53245e+07	0.316129	5	5
731		ü		ATCG00470.1	ATCG00470.1	Symbols: ATPE ATP synthase epsilon chain chrC:52265-52663 REVERSE LENGTH=132	atpE		[GO:0003729]; GO:0003723; GO:0003676; GO:0097159; GO:0005488; GO:0003674_x000D_ [GO:0005524]; GO:0032559; GO:0035639; GO:0030554; GO:0032555; GO:0043168; GO:1901265; GO:1901363; GO:0017076; GO:0032553; GO:0043167; GO:0097159; GO:0036094; GO:0000166; GO:0097367; GO:0005488; GO:0003674_x000D_ [GO:0045261]; GO:0033178; GO:0045259; GO:0098796; GO:0016469; GO:0034703; GO:0098803; GO:1902494; GO:003299…	Pf00401, Pf02823	3	14.49	2.12584e+07	1.95474e+07	0.416667	4	4	4	4	5	7.94807e+06	6.44514e+06	0.416667	3	3	3	3	4	1.05398e+07	1.10838e+07	0.416667	3	3	3	3	4	7.82153e+06	7.96504e+06	0.416667	3	3	3	3	3	1.38933e+07	1.53575e+07	0.416667	3	3
522				AT3G57940.1	AT3G57940.1; AT3G57940.2	Symbols: Domain of unknown function (DUF1726) ;Putative ATPase (DUF699) chr3:21449560-21455834 FORWARD LENGTH=1028			[GO:0005524]; GO:0032559; GO:0035639; GO:0030554; GO:0032555; GO:0043168; GO:1901265; GO:1901363; GO:0017076; GO:0032553; GO:0043167; GO:0097159; GO:0036094; GO:0000166; GO:0097367; GO:0005488; GO:0003674_x000D_ [GO:0005730]; GO:0043232; GO:0031981; GO:0043228; GO:0043229; GO:0070013; GO:0005634; GO:0043226; GO:0005622; GO:0043233; GO:0043231; GO:0110165; GO:0031974; GO:0043227; GO:0005575_x000D_…	Pf05127, Pf08351, Pf13718, Pf13725	2	115.403	147165	135320	0.0301556	3	2	3	2	3	148708	120588	0.0301556	2	1	2	1	2	53998.9	56786.2	0.0301556	2	1	2	1	2	39793.9	40524	0.0301556	0	0	0	0	0	62698.3	69305.7	0.0301556	2	1
1677		ü		AT5G23060.1	AT5G23060.1	Symbols: CaS calcium sensing receptor chr5:7736760-7738412 REVERSE LENGTH=387	CAS		[GO:0009507]; GO:0009536; GO:0043231; GO:0005737; GO:0043227; GO:0043229; GO:0110165; GO:0005622; GO:0043226; GO:0005575_x000D_ [GO:0009579]; GO:0043232; GO:0043228; GO:0043229; GO:0043226; GO:0005622; GO:0110165; GO:0005575_x000D_ [GO:0009704]; GO:0009416; GO:0009640; GO:0009314; GO:0009639; GO:0009791; GO:0009628; GO:0032501; GO:0007275; GO:0050896; GO:0008150; GO:0048856; GO:0032502_x000D_ [GO…	Pf00581	14	41.26	2.12567e+07	1.95459e+07	0.372093	11	11	11	11	12	1.1533e+07	9.35215e+06	0.400517	9	9	9	9	10	1.45746e+07	1.53269e+07	0.400517	11	11	11	11	13	1.07903e+07	1.09883e+07	0.400517	9	9	9	9	11	1.59704e+07	1.76534e+07	0.400517	12	12
1424		ü		AT3G11710.1	AT3G11710.1	Symbols: ATKRS-1 lysyl-tRNA synthetase 1 chr3:3702359-3705613 REVERSE LENGTH=626			[GO:0003677]; GO:0003676; GO:0097159; GO:0005488; GO:0003674_x000D_ [GO:0004824]; GO:0004812; GO:0016875; GO:0140101; GO:0016874; GO:0140098; GO:0003824; GO:0140640; GO:0003674_x000D_ [GO:0005524]; GO:0032559; GO:0035639; GO:0030554; GO:0032555; GO:0043168; GO:1901265; GO:1901363; GO:0017076; GO:0032553; GO:0043167; GO:0097159; GO:0036094; GO:0000166; GO:0097367; GO:0005488; GO:0003674_x000D_ [GO…	Pf00152, Pf01336	22	70.843	2.11829e+07	1.94779e+07	0.400958	22	22	22	22	33	6.98363e+06	5.66307e+06	0.400958	15	15	15	15	20	2.09989e+07	2.20828e+07	0.428115	25	25	25	25	38	2.06274e+07	2.10059e+07	0.440895	24	24	24	24	34	1.12845e+07	1.24737e+07	0.440895	18	18
525		ü		AT5G57110.1; AT5G57110.2	AT5G57110.1|AT5G57110.2	Symbols: ACA8, AT-ACA8 autoinhibited Ca2+ -ATPase, isoform 8 chr5:23109729-23116857 REVERSE LENGTH=1074<|>Symbols: ACA8, AT-ACA8 autoinhibited Ca2+ -ATPase, isoform 8 chr5:23109729-23116857 REVERSE LENGTH=1074	ACA8		[GO:0005388]; GO:0015085; GO:0015662; GO:0019829; GO:0046873; GO:0070588; GO:0140358; GO:0008324; GO:0022853; GO:0042626; GO:0022890; GO:0030001; GO:0006816; GO:0098655; GO:0098662; GO:0015075; GO:0022804; GO:0015399; GO:0140657; GO:0015318; GO:0006812; GO:0034220; GO:0098660; GO:0022857; GO:0003674; GO:0006811; GO:0055085; GO:0005215; GO:0006810; GO:0009987; GO:0051234; GO:0008150; GO:0051179_x0…	Pf00122, Pf00689, Pf00690, Pf12515, Pf13246	1	116.101	73884	67937.4	0	0	0	0	0	0	22731.7	18433.3	0	0	0	0	0	0	25343.6	26651.8	0.0139665	1	1	1	1	1	32159.1	0	0.0139665	0	0	0	0	0	30043.9	33210.1	0.0139665	1	1
2386	ü	ü		cont_Q3SZR3	cont_Q3SZR3	Alpha-1-acid glycoprotein OS=Bos_taurus GN=ORM1 PE=2 SV=1	ORM1	ORM1	[GO:0002682]; GO:0050789; GO:0065007; GO:0008150_x000D_ [GO:0005615]; GO:0110165; GO:0005576; GO:0005575_x000D_ [GO:0006953]; GO:0002526; GO:0006954; GO:0006952; GO:0006950; GO:0050896; GO:0008150	Pf00061	8	23.168	1.74808e+07	1.60739e+07	0.425743	8	8	8	8	10	1.69511e+07	1.37458e+07	0.425743	8	8	8	8	10	1.69267e+07	1.78004e+07	0.425743	7	7	7	7	9	1.79162e+07	1.82449e+07	0.425743	8	8	8	8	10	1.59088e+07	1.75854e+07	0.425743	8	8
664				AT3G13300.1	AT3G13300.1; AT3G13300.2	Symbols: VCS Transducin/WD40 repeat-like superfamily protein chr3:4304085-4309949 FORWARD LENGTH=1344	VCS		[GO:0000932]; GO:0036464; GO:0035770; GO:0005737; GO:0043232; GO:0099080; GO:0110165; GO:0005622; GO:0043228; GO:0043229; GO:0005575; GO:0043226_x000D_ [GO:0006397]; GO:0006396; GO:0016071; GO:0044238; GO:0010467; GO:0032774; GO:0016070; GO:0008152; GO:0009059; GO:0141187; GO:0090304; GO:0009987; GO:0009058; GO:0043170; GO:0034654; GO:0006139; GO:0008150_x000D_ [GO:0006402]; GO:0006401; GO:001062…	Pf16529, Pf21289	47	145.63	2.08188e+07	1.91432e+07	0.404762	48	37	48	37	59	1.56962e+07	1.27282e+07	0.427827	46	35	46	35	60	1.47481e+07	1.55093e+07	0.438988	46	36	46	36	58	1.48295e+07	1.51016e+07	0.447173	46	36	46	36	59	1.14655e+07	1.26738e+07	0.447173	42	33
2263		ü		AT5G60790.1	AT5G60790.1	Symbols: ATGCN1, GCN1 ABC transporter family protein chr5:24453760-24455767 REVERSE LENGTH=595	ABCF1		[GO:0005524]; GO:0032559; GO:0035639; GO:0030554; GO:0032555; GO:0043168; GO:1901265; GO:1901363; GO:0017076; GO:0032553; GO:0043167; GO:0097159; GO:0036094; GO:0000166; GO:0097367; GO:0005488; GO:0003674_x000D_ [GO:0016887]; GO:0017111; GO:0140657; GO:0016462; GO:0003674; GO:0016818; GO:0016817; GO:0016787; GO:0003824	Pf00005, Pf12848	19	66.843	2.07623e+07	1.90913e+07	0.287395	17	17	17	17	25	1.81059e+07	1.46822e+07	0.287395	15	15	15	15	21	1.58403e+07	1.6658e+07	0.287395	16	16	16	16	22	1.45421e+07	1.48089e+07	0.29916	18	18	18	18	24	1.76537e+07	1.95141e+07	0.339496	18	18
529				AT3G46010.2	AT3G46010.2; AT3G46010.1	Symbols: ADF1, atadf, ATADF1 actin depolymerizing factor 1 chr3:16909679-16910678 REVERSE LENGTH=150	ADF1		[GO:0003779]; GO:0008092; GO:0005515; GO:0005488; GO:0003674_x000D_ [GO:0005737]; GO:0110165; GO:0005622; GO:0005575_x000D_ [GO:0007015]; GO:0097435; GO:0030036; GO:0016043; GO:0007010; GO:0030029; GO:0071840; GO:0006996; GO:0009987; GO:0008150_x000D_ [GO:0015629]; GO:0005856; GO:0043232; GO:0043228; GO:0043229; GO:0043226; GO:0005622; GO:0110165; GO:0005575_x000D_ [GO:0030042]; GO:0008154; GO:00…	Pf00241	1	17.329	120123	110455	0.186667	2	1	2	1	2	39275.3	0	0.186667	0	0	0	0	0	88082.8	92629.4	0.186667	2	1	2	1	2	32159.1	0	0.186667	0	0	0	0	0	89776.1	99237.1	0.186667	2	1
738		ü		AT5G36950.1	AT5G36950.1	Symbols: DegP10 DegP protease 10 chr5:14594992-14598216 FORWARD LENGTH=586	DEGP10		[GO:0004252]; GO:0004175; GO:0008236; GO:0008233; GO:0017171; GO:0016787; GO:0140096; GO:0003824; GO:0003674_x000D_ [GO:0005759]; GO:0070013; GO:0005739; GO:0043233; GO:0043229; GO:0043231; GO:0005737; GO:0031974; GO:0043226; GO:0005622; GO:0043227; GO:0110165; GO:0005575_x000D_ [GO:0006508]; GO:0019538; GO:0043170; GO:0044238; GO:0008152; GO:0009987; GO:0008150	Pf13180, Pf13365, Pf17815	17	64.685	8.49493e+06	7.81121e+06	0.319113	14	14	14	14	15	6.62532e+06	5.37252e+06	0.33959	13	13	13	13	15	1.19215e+07	1.25369e+07	0.358362	20	20	20	20	25	8.0792e+06	8.22744e+06	0.358362	15	15	15	15	17	8.87378e+06	9.80894e+06	0.358362	17	17
659				AT2G15860.1	AT2G15860.1; AT2G15860.2	Symbols: unknown protein; FUNCTIONS IN: molecular_function unknown; INVOLVED IN: biological_process unknown; LOCATED IN: cellular_component unknown; EXPRESSED IN: 24 plant structures; EXPRESSED DURING: 13 growth stages; Has 30201 Blast hits to 17322 proteins in 780 species: Archae - 12; Bacteria - 1396; Metazoa - 17338; Fungi - 3422; Plants - 5037; Viruses - 0; Other Eukaryotes - 2996 (source: NC…					19	55.54	2.06804e+07	1.90159e+07	0.46875	21	21	21	21	29	1.40457e+07	1.13898e+07	0.509766	20	20	20	20	27	1.7693e+07	1.86063e+07	0.53125	21	21	21	21	30	1.93203e+07	1.96748e+07	0.53125	21	21	21	21	32	1.16686e+07	1.28983e+07	0.53125	20	20
532				AT5G08570.1	AT5G08570.1; AT3G04050.1; AT3G25960.1; AT3G55650.1	Symbols: Pyruvate kinase family protein chr5:2778433-2780300 FORWARD LENGTH=510	MAH20.13		[GO:0000287]; GO:0046872; GO:0043169; GO:0043167; GO:0036094; GO:0005488; GO:0003674_x000D_ [GO:0004743]; GO:0016773; GO:0006096; GO:0016772; GO:0006090; GO:0006091; GO:0016052; GO:0019364; GO:0046032; GO:0046034; GO:0046496; GO:0016740; GO:0032787; GO:0008152; GO:0005975; GO:0009056; GO:0009166; GO:0019362; GO:0072526; GO:0009154; GO:0009181; GO:0046031; GO:0009150; GO:0009205; GO:0003824; GO:00…	Pf00224, Pf02887	2	54.941	277048	254749	0.176471	9	0	9	0	10	43239.8	35063.5	0.176471	6	0	6	0	7	142624	149986	0.190196	7	0	7	0	7	160849	163800	0.190196	7	0	7	0	7	177594	196309	0.190196	9	0
1947		ü		AT2G36580.1	AT2G36580.1	Symbols: Pyruvate kinase family protein chr2:15339253-15342781 FORWARD LENGTH=527			[GO:0000287]; GO:0046872; GO:0043169; GO:0043167; GO:0036094; GO:0005488; GO:0003674_x000D_ [GO:0003729]; GO:0003723; GO:0003676; GO:0097159; GO:0005488; GO:0003674_x000D_ [GO:0004743]; GO:0016773; GO:0006096; GO:0016772; GO:0006090; GO:0006091; GO:0016052; GO:0019364; GO:0046032; GO:0046034; GO:0046496; GO:0016740; GO:0032787; GO:0008152; GO:0005975; GO:0009056; GO:0009166; GO:0019362; GO:007252…	Pf00224, Pf02887	22	57.472	2.06297e+07	1.89693e+07	0.571158	23	12	23	12	28	1.00429e+07	8.14389e+06	0.599621	21	8	21	8	23	1.41863e+07	1.49185e+07	0.599621	22	9	22	9	25	1.51132e+07	1.53905e+07	0.599621	24	10	24	10	29	1.51863e+07	1.67867e+07	0.599621	21	10
534				AT4G14800.2	AT4G14800.2; AT3G22630.1; AT4G14800.1	Symbols: PBD2 20S proteasome beta subunit D2 chr4:8500398-8502058 FORWARD LENGTH=215	PBD2		[GO:0000502]; GO:0140535; GO:1905369; GO:0032991; GO:1905368; GO:0005575; GO:1902494_x000D_ [GO:0005634]; GO:0043231; GO:0043227; GO:0043229; GO:0043226; GO:0005622; GO:0110165; GO:0005575_x000D_ [GO:0005839]; GO:0140535; GO:1902494; GO:0000502; GO:0032991; GO:1905369; GO:0005575; GO:1905368_x000D_ [GO:0010498]; GO:0030163; GO:0051603; GO:0009057; GO:0019538; GO:0006508; GO:0009056; GO:0043170; G…	Pf00227	1	23.812	284889	261960	0.12093	2	2	2	2	2	57732	46815.3	0.12093	0	0	0	0	0	122372	128689	0.12093	0	0	0	0	0	153464	156279	0.12093	1	1	1	1	1	150729	166614	0.12093	1	1
1011				AT3G61710.1	AT3G61710.1; AT3G61710.2; AT3G61710.3	Symbols: ATATG6, ATG6, BECLIN1, AtBECLIN1 AUTOPHAGY 6 chr3:22839477-22842253 REVERSE LENGTH=517	ATG6		[GO:0000045]; GO:0070925; GO:1905037; GO:0006996; GO:0022607; GO:0007033; GO:0016236; GO:0016043; GO:0044085; GO:0006914; GO:0071840; GO:0009056; GO:0061919; GO:0009987; GO:0008152; GO:0008150_x000D_ [GO:0000407]; GO:0110165; GO:0005737; GO:0005575; GO:0005622_x000D_ [GO:0005856]; GO:0043232; GO:0043228; GO:0043229; GO:0043226; GO:0005622; GO:0110165; GO:0005575_x000D_ [GO:0005942]; GO:0061695; G…	Pf04111, Pf17675	16	58.467	9.50033e+06	8.73568e+06	0.253385	14	14	14	14	17	7.37049e+06	5.97678e+06	0.272727	13	13	13	13	17	8.50199e+06	8.94084e+06	0.272727	15	15	15	15	18	9.55826e+06	9.73364e+06	0.272727	14	14	14	14	15	1.94778e+07	2.15305e+07	0.373308	21	21
590	ü	ü		cont_Q8N1N4.2	cont_Q8N1N4.2	Keratin, type II cytoskeletal 78	KRT78		[GO:0005829]; GO:0110165; GO:0005737; GO:0005575; GO:0005622_x000D_ [GO:0030280]; GO:0005198; GO:0003674_x000D_ [GO:0031424]; GO:0032501; GO:0030216; GO:0008150; GO:0009913; GO:0043588; GO:0030855; GO:0008544; GO:0048513; GO:0030154; GO:0060429; GO:0009888; GO:0048856; GO:0048869; GO:0032502; GO:0009987_x000D_ [GO:0045095]; GO:0005882; GO:0099513; GO:0045111; GO:0099512; GO:0005856; GO:0099081; G…	Pf00038, Pf16208	21	56.83	1.67692e+07	1.54195e+07	0.405769	23	21	23	21	30	1.29246e+07	1.04806e+07	0.421154	20	18	20	18	25	2.05698e+07	2.16315e+07	0.486538	26	23	26	23	35	2.04966e+07	2.08726e+07	0.486538	22	19	22	19	31	1.35818e+07	1.50131e+07	0.486538	22	20
111		ü		AT2G36640.1	AT2G36640.1	Symbols: ATECP63, ECP63 embryonic cell protein 63 chr2:15357019-15358552 REVERSE LENGTH=448	ECP63			Pf02987	11	48.463	2.03729e+07	1.87331e+07	0.28125	13	10	13	10	19	7.56576e+06	6.13513e+06	0.323661	12	9	12	9	18	1.78762e+07	1.87989e+07	0.323661	15	11	15	11	24	1.75549e+07	1.7877e+07	0.323661	15	11	15	11	25	2.82798e+06	3.126e+06	0.323661	5	3
2201		ü		AT1G30580.1	AT1G30580.1	Symbols: GTP binding chr1:10831953-10835454 REVERSE LENGTH=394	YchF1		[GO:0003924]; GO:0017111; GO:0016462; GO:0016818; GO:0016817; GO:0016787; GO:0003824; GO:0003674_x000D_ [GO:0005524]; GO:0032559; GO:0035639; GO:0030554; GO:0032555; GO:0043168; GO:1901265; GO:1901363; GO:0017076; GO:0032553; GO:0043167; GO:0097159; GO:0036094; GO:0000166; GO:0097367; GO:0005488; GO:0003674_x000D_ [GO:0005525]; GO:0032561; GO:0035639; GO:0019001; GO:0032555; GO:0043168; GO:190126…	Pf01926, Pf06071	20	44.443	2.03478e+07	1.87101e+07	0.596447	20	20	20	20	27	1.41294e+07	1.14577e+07	0.670051	18	18	18	18	23	1.60684e+07	1.68978e+07	0.670051	20	20	20	20	29	1.66173e+07	1.69222e+07	0.670051	19	19	19	19	26	1.43048e+07	1.58123e+07	0.670051	19	19
67				AT5G27410.1	AT5G27410.1; AT5G27410.2	Symbols: D-aminoacid aminotransferase-like PLP-dependent enzymes superfamily protein chr5:9678821-9682468 FORWARD LENGTH=559			[GO:0003824]; GO:0003674_x000D_ [GO:0046394]; GO:0016053; GO:0019752; GO:0006082; GO:0044283; GO:0043436; GO:0044281; GO:0009058; GO:0008152; GO:0009987; GO:0008150	Pf01063, Pf19798	16	62.856	1.59422e+06	1.46591e+06	0.0751342	3	1	3	1	4	1.10817e+06	898621	0.0948122	3	0	3	0	4	1.98937e+07	2.09206e+07	0.268336	12	7	12	7	16	3.97764e+06	4.05062e+06	0.320215	11	6	11	6	14	645730	713780	0.320215	2	0
540		ü		AT2G23090.1	AT2G23090.1	Symbols: Uncharacterised protein family SERF chr2:9829657-9830274 REVERSE LENGTH=78				Pf04419, Pf12907	1	8.37	758581	697526	0	0	0	0	0	0	4.55084e+06	3.69031e+06	0.346154	3	3	3	3	3	730815	768537	0.346154	0	0	0	0	0	537141	546997	0.346154	0	0	0	0	0	716475	791980	0.346154	0	0
541		ü		AT5G46430.1; AT5G46430.2	AT5G46430.1|AT5G46430.2	Symbols: Ribosomal protein L32e chr5:18833429-18834409 FORWARD LENGTH=133<|>Symbols: Ribosomal protein L32e chr5:18833429-18834409 FORWARD LENGTH=133	RPL32B		[GO:0003729]; GO:0003723; GO:0003676; GO:0097159; GO:0005488; GO:0003674_x000D_ [GO:0003735]; GO:0005198; GO:0003674_x000D_ [GO:0006412]; GO:0009059; GO:0019538; GO:0010467; GO:0009058; GO:0043170; GO:0044238; GO:0008152; GO:0009987; GO:0008150	Pf01655	2	15.465	2.2537e+06	2.07231e+06	0.330827	4	1	4	1	4	3.78862e+06	3.07222e+06	0.473684	7	2	7	2	7	3.28054e+06	3.44987e+06	0.473684	6	2	6	2	6	2.46874e+06	2.51404e+06	0.473684	6	2	6	2	6	3.18751e+06	3.52342e+06	0.473684	7	2
2385		ü		AT5G52560.1	AT5G52560.1	Symbols: ATUSP, USP UDP-sugar pyrophosphorylase chr5:21331230-21334573 FORWARD LENGTH=614	USP		[GO:0003983]; GO:0051748; GO:0070569; GO:0016779; GO:0016772; GO:0016740; GO:0003824; GO:0003674_x000D_ [GO:0005829]; GO:0110165; GO:0005737; GO:0005575; GO:0005622_x000D_ [GO:0006011]; GO:0009225; GO:0006753; GO:1901135; GO:0006796; GO:0019637; GO:0055086; GO:0008152; GO:0006793; GO:0006139; GO:0044281; GO:0009987; GO:0044238; GO:0008150_x000D_ [GO:0009226]; GO:0009225; GO:1901137; GO:1901293; G…	Pf01704	26	67.81	1.75002e+07	1.60917e+07	0.460912	26	26	26	26	31	1.05074e+07	8.52054e+06	0.491857	24	24	25	25	26	2.00978e+07	2.11352e+07	0.493485	27	27	28	28	30	2.01624e+07	2.05323e+07	0.493485	28	28	28	28	35	1.40612e+07	1.5543e+07	0.493485	26	26
543		ü		AT3G23490.1	AT3G23490.1	Symbols: CYN cyanase chr3:8423238-8424415 REVERSE LENGTH=168	CYN		[GO:0003677]; GO:0003676; GO:0097159; GO:0005488; GO:0003674_x000D_ [GO:0008824]; GO:0016840; GO:0016829; GO:0003824; GO:0003674_x000D_ [GO:0009440]; GO:0009056; GO:0009439; GO:0008152; GO:0006082; GO:0009987; GO:0044281; GO:0008150_x000D_ [GO:0009651]; GO:0006970; GO:0006950; GO:0009628; GO:0050896; GO:0008150_x000D_ [GO:0042802]; GO:0005515; GO:0005488; GO:0003674	Pf02560	1	18.58	266177	244754	0.125	2	2	2	2	2	187616	152139	0.125	0	0	0	0	0	182436	191853	0.125	1	1	1	1	1	274980	280025	0.125	1	1	1	1	1	127713	141171	0.125	0	0
846				AT5G18400.3; AT5G18400.2	AT5G18400.3|AT5G18400.2; AT5G18400.1; AT5G18362.1	Symbols: Cytokine-induced anti-apoptosis inhibitor 1, Fe-S biogenesis chr5:6092955-6094876 REVERSE LENGTH=272<|>Symbols: Cytokine-induced anti-apoptosis inhibitor 1, Fe-S biogenesis chr5:6092955-6094876 REVERSE LENGTH=272			[GO:0005758]; GO:0031970; GO:0005740; GO:0070013; GO:0031967; GO:0005739; GO:0043233; GO:0043229; GO:0110165; GO:0043227; GO:0043231; GO:0005737; GO:0031974; GO:0043226; GO:0005622; GO:0005575_x000D_ [GO:0009055]; GO:0003674_x000D_ [GO:0016226]; GO:0031163; GO:0022607; GO:0016043; GO:0044085; GO:0071840; GO:0009987; GO:0008150_x000D_ [GO:0046872]; GO:0043169; GO:0043167; GO:0036094; GO:0005488; G…	Pf05093	10	29.417	2.01385e+07	1.85176e+07	0.386029	10	10	10	10	13	1.4717e+07	1.19341e+07	0.386029	8	8	8	8	10	1.35191e+07	1.42169e+07	0.433824	11	11	11	11	12	1.55991e+07	1.58853e+07	0.433824	9	9	9	9	10	1.40642e+07	1.55463e+07	0.433824	10	10
358		ü		AT5G09620.1	AT5G09620.1	Symbols: Octicosapeptide/Phox/Bem1p family protein chr5:2983757-2985352 REVERSE LENGTH=531				Pf00564	12	59.623	1.97702e+07	1.8179e+07	0.354049	14	14	14	14	19	1.0634e+07	8.62317e+06	0.354049	11	11	11	11	13	1.82567e+07	1.9199e+07	0.354049	13	13	13	13	19	1.7812e+07	1.81388e+07	0.354049	14	14	14	14	19	9.23075e+06	1.02035e+07	0.354049	13	13
1146	ü	ü		cont_P02768	cont_P02768	Serum albumin OS=Homo sapiens GN=ALB PE=1 SV=2	ALB	ALB	[GO:0003677]; GO:0003676; GO:0097159; GO:0005488; GO:0003674_x000D_ [GO:0005504]; GO:0008289; GO:0033293; GO:0005488; GO:0031406; GO:0003674; GO:0043168; GO:0043177; GO:0043167; GO:0036094_x000D_ [GO:0005507]; GO:0046914; GO:0046872; GO:0043169; GO:0043167; GO:0036094; GO:0005488; GO:0003674_x000D_ [GO:0005576]; GO:0110165; GO:0005575_x000D_ [GO:0005615]; GO:0110165; GO:0005576; GO:0005575_x000D_…	Pf00273	19	69.321	9.57173e+06	8.80134e+06	0.251232	20	12	20	12	55	1.78309e+07	1.44592e+07	0.520525	37	28	37	28	80	1.82288e+07	1.91697e+07	0.520525	32	23	32	23	72	1.66123e+07	1.69171e+07	0.520525	29	20	29	20	73	8.17701e+06	9.03873e+06	0.520525	19	10
547		ü		AT5G23050.1	AT5G23050.1	Symbols: AAE17 acyl-activating enzyme 17 chr5:7731513-7735399 REVERSE LENGTH=721	AAE17		[GO:0005777]; GO:0042579; GO:0043231; GO:0005737; GO:0043227; GO:0043229; GO:0110165; GO:0005622; GO:0043226; GO:0005575_x000D_ [GO:0006631]; GO:0006629; GO:0032787; GO:0044238; GO:0019752; GO:0008152; GO:0043436; GO:0009987; GO:0006082; GO:0008150; GO:0044281_x000D_ [GO:0016874]; GO:0003824; GO:0003674	Pf00501, Pf13193	2	79.131	40194.2	0	0	0	0	0	0	0	39275.3	0	0	0	0	0	0	0	18475.3	19428.9	0	0	0	0	0	0	32159.1	0	0	0	0	0	0	0	14611.3	16151.1	0	0	0
170				AT2G39780.1	AT2G39780.1; AT2G39780.2	Symbols: RNS2 ribonuclease 2 chr2:16591256-16593515 FORWARD LENGTH=259	RNS2		[GO:0003723]; GO:0003676; GO:0097159; GO:0005488; GO:0003674_x000D_ [GO:0004521]; GO:0004519; GO:0004540; GO:0004518; GO:0140098; GO:0016788; GO:0140640; GO:0016787; GO:0003824; GO:0003674_x000D_ [GO:0005773]; GO:0043231; GO:0005737; GO:0043227; GO:0043229; GO:0110165; GO:0005622; GO:0043226; GO:0005575_x000D_ [GO:0005783]; GO:0043231; GO:0005737; GO:0012505; GO:0043227; GO:0043229; GO:0110165; G…	Pf00445	4	29.134	4.02348e+06	3.69964e+06	0.111969	3	3	3	3	4	6.10388e+06	4.94968e+06	0.220077	4	4	4	4	5	7.43161e+06	7.81521e+06	0.220077	4	4	4	4	5	5.06874e+06	5.16174e+06	0.220077	4	4	4	4	5	5.12659e+06	5.66685e+06	0.220077	4	4
2414		ü		AT4G02230.1	AT4G02230.1	Symbols: Ribosomal protein L19e family protein chr4:979391-980640 REVERSE LENGTH=208	RPL19C		[GO:0003729]; GO:0003723; GO:0003676; GO:0097159; GO:0005488; GO:0003674_x000D_ [GO:0003735]; GO:0005198; GO:0003674_x000D_ [GO:0006412]; GO:0009059; GO:0019538; GO:0010467; GO:0009058; GO:0043170; GO:0044238; GO:0008152; GO:0009987; GO:0008150	Pf01280	4	24.186	1.36544e+07	1.25554e+07	0.307692	9	4	9	4	12	1.96975e+07	1.59728e+07	0.307692	9	4	9	4	15	1.21012e+07	1.27258e+07	0.307692	8	3	8	3	12	1.15806e+07	1.1793e+07	0.307692	9	4	9	4	13	1.57167e+07	1.7373e+07	0.307692	8	3
845		ü		AT1G76180.2; AT1G76180.1	AT1G76180.2|AT1G76180.1	Symbols: ERD14 Dehydrin family protein chr1:28587013-28587657 REVERSE LENGTH=185<|>Symbols: ERD14 Dehydrin family protein chr1:28587013-28587657 REVERSE LENGTH=185	ERD14		[GO:0001786]; GO:0005543; GO:0072341; GO:0008289; GO:0005488; GO:0003674_x000D_ [GO:0003729]; GO:0003723; GO:0003676; GO:0097159; GO:0005488; GO:0003674_x000D_ [GO:0005509]; GO:0046872; GO:0043169; GO:0043167; GO:0036094; GO:0005488; GO:0003674_x000D_ [GO:0008289]; GO:0005488; GO:0003674_x000D_ [GO:0009269]; GO:0009414; GO:0006950; GO:0009415; GO:0050896; GO:0001101; GO:0009628; GO:1901700; GO:00…	Pf00257	8	20.774	1.96546e+07	1.80727e+07	0.502703	9	8	9	8	11	1.34418e+07	1.09001e+07	0.502703	8	7	8	7	10	1.95474e+07	2.05564e+07	0.502703	7	6	7	6	10	1.87934e+07	1.91382e+07	0.524324	8	7	8	7	10	9.01942e+06	9.96993e+06	0.524324	7	6
159				AT5G52580.1	AT5G52580.1; AT5G52580.2	Symbols: RabGAP/TBC domain-containing protein chr5:21338052-21342848 FORWARD LENGTH=673			[GO:0005737]; GO:0110165; GO:0005622; GO:0005575_x000D_ [GO:0016020]; GO:0110165; GO:0005575	Pf00566, Pf12068	26	77.621	3.9403e+06	3.62316e+06	0.20951	12	12	12	12	13	3.04736e+06	2.47112e+06	0.231798	8	8	8	8	9	3.18916e+06	3.35378e+06	0.258544	10	10	10	10	11	3.81789e+06	3.88794e+06	0.283804	13	13	13	13	14	1.90352e+07	2.10412e+07	0.445765	29	29
552		ü		AT1G79730.1	AT1G79730.1	Symbols: ELF7 hydroxyproline-rich glycoprotein family protein chr1:30000743-30003969 REVERSE LENGTH=589	VIP2		[GO:0005634]; GO:0043231; GO:0043227; GO:0043229; GO:0043226; GO:0005622; GO:0110165; GO:0005575_x000D_ [GO:0006368]; GO:0006354; GO:0006366; GO:0032774; GO:0006351; GO:0016070; GO:0141187; GO:0010467; GO:0090304; GO:0009059; GO:0034654; GO:0006139; GO:0043170; GO:0009058; GO:0044238; GO:0008152; GO:0009987; GO:0008150_x000D_ [GO:0009908]; GO:0090567; GO:0009791; GO:0048367; GO:0048608; GO:003250…	Pf03985	1	67.296	49602.4	45610.1	0.0373514	1	1	1	1	1	242361	196532	0.0509338	2	2	2	2	2	106203	111685	0.0509338	1	1	1	1	1	97114	98895.8	0.0509338	1	1	1	1	1	127853	141326	0.0509338	1	1
553				AT1G80270.1; AT1G80270.3; AT1G80270.2	AT1G80270.1|AT1G80270.3|AT1G80270.2; AT1G15480.1	Symbols: PPR596 PENTATRICOPEPTIDE REPEAT 596 chr1:30181265-30183331 FORWARD LENGTH=596<|>Symbols: PPR596 PENTATRICOPEPTIDE REPEAT 596 chr1:30181265-30183331 FORWARD LENGTH=596<|>Symbols: PPR596 PENTATRICOPEPTIDE REPEAT 596 chr1:30181265-30183331 FORWARD LENGTH=596			[GO:0003729]; GO:0003723; GO:0003676; GO:0097159; GO:0005488; GO:0003674	Pf01535, Pf13812	2	67.24	103852	95493	0.0469799	3	3	3	3	3	40851.2	33126.5	0.0469799	0	0	0	0	0	48541.7	51047.2	0.0469799	0	0	0	0	0	27807.3	28317.5	0.0469799	0	0	0	0	0	58640.6	64820.4	0.0469799	0	0
427		ü		AT1G20440.1	AT1G20440.1	Symbols: COR47, RD17, AtCOR47 cold-regulated 47 chr1:7084722-7085664 REVERSE LENGTH=265	COR47		[GO:0005507]; GO:0046914; GO:0046872; GO:0043169; GO:0043167; GO:0036094; GO:0005488; GO:0003674_x000D_ [GO:0006970]; GO:0006950; GO:0009628; GO:0050896; GO:0008150_x000D_ [GO:0009408]; GO:0006950; GO:0009266; GO:0050896; GO:0009628; GO:0008150_x000D_ [GO:0009409]; GO:0006950; GO:0009266; GO:0050896; GO:0009628; GO:0008150_x000D_ [GO:0009414]; GO:0006950; GO:0009415; GO:0050896; GO:0001101; GO:00…	Pf00257	7	29.879	1.93676e+07	1.78088e+07	0.607547	12	11	12	11	13	1.52318e+07	1.23516e+07	0.607547	12	11	12	11	14	1.93907e+07	2.03916e+07	0.607547	13	12	13	12	14	1.68475e+07	1.71567e+07	0.607547	12	11	12	11	13	6.41197e+06	7.08769e+06	0.607547	6	5
555		ü		AT5G53620.1; AT5G53620.2; AT5G53620.3	AT5G53620.1|AT5G53620.2|AT5G53620.3	Symbols: unknown protein; INVOLVED IN: biological_process unknown; EXPRESSED IN: 23 plant structures; EXPRESSED DURING: 13 growth stages; Has 28929 Blast hits to 19542 proteins in 1425 species: Archae - 211; Bacteria - 3079; Metazoa - 14558; Fungi - 2157; Plants - 966; Viruses - 80; Other Eukaryotes - 7878 (source: NCBI BLink). chr5:21781217-21785061 FORWARD LENGTH=682<|>Symbols: unknown protein;…	MNC6.16				2	76.27	144622	132982	0.016129	1	1	1	1	1	147981	119999	0.0454545	2	2	2	2	2	74274.2	78108.1	0.0454545	2	2	2	2	2	90078.7	91731.4	0.0454545	2	2	2	2	2	70724.2	78177.4	0.0454545	1	1
556		ü		AT5G65490.1	AT5G65490.1	Symbols: FUNCTIONS IN: molecular_function unknown; INVOLVED IN: biological_process unknown; LOCATED IN: chloroplast; EXPRESSED IN: 22 plant structures; EXPRESSED DURING: 13 growth stages; CONTAINS InterPro DOMAIN/s: SGT1 (InterPro:IPR010770); Has 1807 Blast hits to 1807 proteins in 277 species: Archae - 0; Bacteria - 0; Metazoa - 736; Fungi - 347; Plants - 385; Viruses - 0; Other Eukaryotes - 339…				Pf07093	2	73.115	171020	157256	0.0606532	2	2	2	2	2	140667	114068	0.0606532	2	2	2	2	2	142601	149962	0.0606532	1	1	1	1	1	147501	150207	0.0855365	2	2	2	2	2	116942	129266	0.0855365	2	2
1603		ü		AT3G06860.1	AT3G06860.1	Symbols: MFP2, ATMFP2 multifunctional protein 2 chr3:2161926-2166009 FORWARD LENGTH=725	MFP2		[GO:0003857]; GO:0016616; GO:0016614; GO:0016491; GO:0003824; GO:0003674_x000D_ [GO:0004165]; GO:0016863; GO:0016860; GO:0016853; GO:0003824; GO:0003674_x000D_ [GO:0006635]; GO:0009062; GO:0019395; GO:0006631; GO:0016042; GO:0072329; GO:0034440; GO:0006629; GO:0032787; GO:0009056; GO:0046395; GO:0030258; GO:0044238; GO:0019752; GO:0008152; GO:0016054; GO:0043436; GO:0009987; GO:0006082; GO:004424…	Pf00378, Pf00725, Pf02737	25	78.79	1.93345e+07	1.77784e+07	0.246897	20	20	20	20	27	7.18212e+06	5.82403e+06	0.246897	12	12	12	12	17	1.27618e+07	1.34205e+07	0.256552	20	20	20	20	29	1.3917e+07	1.41723e+07	0.256552	19	19	19	19	28	1.26113e+07	1.39403e+07	0.256552	17	17
616				AT5G23080.1	AT5G23080.1; AT5G23080.2	Symbols: TGH SWAP (Suppressor-of-White-APricot)/surp domain-containing protein chr5:7743226-7748889 REVERSE LENGTH=930	TGH		[GO:0003723]; GO:0003676; GO:0097159; GO:0005488; GO:0003674_x000D_ [GO:0005634]; GO:0043231; GO:0043227; GO:0043229; GO:0043226; GO:0005622; GO:0110165; GO:0005575_x000D_ [GO:0006396]; GO:0044238; GO:0010467; GO:0032774; GO:0008152; GO:0009059; GO:0016070; GO:0141187; GO:0009987; GO:0009058; GO:0043170; GO:0090304; GO:0034654; GO:0008150; GO:0006139_x000D_ [GO:0006397]; GO:0006396; GO:0016071; G…	Pf01805, Pf07713	26	104.871	1.91469e+07	1.76058e+07	0.311828	27	27	27	27	34	4.42474e+06	3.58805e+06	0.311828	13	13	13	13	15	9.13885e+06	9.61057e+06	0.311828	20	20	20	20	24	9.77196e+06	9.95125e+06	0.311828	19	19	19	19	22	1.65125e+07	1.82527e+07	0.384946	30	30
559		ü		AT2G34430.1	AT2G34430.1	Symbols: LHB1B1, LHCB1.4 light-harvesting chlorophyll-protein complex II subunit B1 chr2:14524818-14525618 FORWARD LENGTH=266			[GO:0009522]; GO:0009521; GO:0098796; GO:0034357; GO:0032991; GO:0016020; GO:0009579; GO:0005575; GO:0110165; GO:0043232; GO:0043228; GO:0043229; GO:0043226; GO:0005622_x000D_ [GO:0009523]; GO:0009521; GO:0098796; GO:0034357; GO:0032991; GO:0016020; GO:0009579; GO:0005575; GO:0110165; GO:0043232; GO:0043228; GO:0043229; GO:0043226; GO:0005622_x000D_ [GO:0009535]; GO:0031968; GO:0055035; GO:000953…	Pf00504	1	28.152	4.29292e+06	3.9474e+06	0.131579	4	1	4	1	5	958818	777512	0.131579	3	1	3	1	3	2.70207e+06	2.84154e+06	0.131579	4	1	4	1	5	1.52436e+06	1.55232e+06	0.131579	4	1	4	1	4	2.04049e+06	2.25552e+06	0.131579	4	1
560		ü		AT1G12840.1	AT1G12840.1	Symbols: DET3, ATVHA-C vacuolar ATP synthase subunit C (VATC) / V-ATPase C subunit / vacuolar proton pump C subunit (DET3) chr1:4375584-4378220 FORWARD LENGTH=375	VHA-C		[GO:0000221]; GO:0033180; GO:0016471; GO:0033178; GO:0033176; GO:0005774; GO:0098796; GO:0016469; GO:0090533; GO:1904949; GO:0098588; GO:0005773; GO:0032991; GO:0016020; GO:0098533; GO:1902494; GO:0031090; GO:0043231; GO:0005737; GO:0005575; GO:0110165; GO:1902495; GO:0043227; GO:0043229; GO:0005622; GO:1990351; GO:0043226_x000D_ [GO:0005886]; GO:0016020; GO:0071944; GO:0110165; GO:0005575_x000D_…	Pf03223	2	42.593	119267	109667	0.024	1	1	1	1	1	39183.8	31774.4	0.024	0	0	0	0	0	59967.3	63062.7	0.024	1	1	1	1	1	85039.9	86600.2	0.024	1	1	1	1	1	43924.4	48553.3	0.024	1	1
1292				AT3G18140.1	AT3G18140.1; AT3G18140.2; AT2G22040.1	Symbols: Transducin/WD40 repeat-like superfamily protein chr3:6212743-6214567 REVERSE LENGTH=305	LST8-1		[GO:0005768]; GO:0031410; GO:0012505; GO:0097708; GO:0005737; GO:0110165; GO:0031982; GO:0043231; GO:0005622; GO:0005575; GO:0043227; GO:0043229; GO:0043226_x000D_ [GO:0016020]; GO:0110165; GO:0005575_x000D_ [GO:0031929]; GO:0035556; GO:0007165; GO:0009987; GO:0050794; GO:0007154; GO:0023052; GO:0051716; GO:0008150; GO:0050789; GO:0050896; GO:0065007_x000D_ [GO:0031931]; GO:0038201; GO:0140535; G…	Pf00400	8	34.288	1.59757e+07	1.46898e+07	0.268852	10	10	10	10	12	1.36366e+07	1.1058e+07	0.268852	9	9	9	9	11	1.86102e+07	1.95709e+07	0.347541	12	12	12	12	15	1.90403e+07	1.93897e+07	0.347541	12	12	12	12	15	8.9143e+06	9.85372e+06	0.347541	8	8
562				AT4G24830.1	AT4G24830.1; AT4G24830.2	Symbols: arginosuccinate synthase family chr4:12793085-12795857 REVERSE LENGTH=494			[GO:0004055]; GO:0016879; GO:0016874; GO:0003824; GO:0003674_x000D_ [GO:0005524]; GO:0032559; GO:0035639; GO:0030554; GO:0032555; GO:0043168; GO:1901265; GO:1901363; GO:0017076; GO:0032553; GO:0043167; GO:0097159; GO:0036094; GO:0000166; GO:0097367; GO:0005488; GO:0003674_x000D_ [GO:0006526]; GO:0006525; GO:0009084; GO:1901605; GO:0009064; GO:0170034; GO:0170038; GO:0006520; GO:0019752; GO:017003…	Pf00764, Pf20979	2	53.812	440601	405138	0.0789474	2	2	2	2	2	86692.6	70299.6	0.0789474	0	0	0	0	0	235444	247597	0.0991903	2	2	2	2	2	210671	214536	0.0991903	0	0	0	0	0	180471	199489	0.0991903	1	1
545				AT1G52570.1	AT1G52570.1; AT5G25370.1	Symbols: PLDALPHA2 phospholipase D alpha 2 chr1:19583940-19586551 REVERSE LENGTH=810	PLDALPHA2		[GO:0004630]; GO:0004620; GO:0008081; GO:0016298; GO:0042578; GO:0016788; GO:0016787; GO:0003824; GO:0003674_x000D_ [GO:0005509]; GO:0046872; GO:0043169; GO:0043167; GO:0036094; GO:0005488; GO:0003674_x000D_ [GO:0005773]; GO:0043231; GO:0005737; GO:0043227; GO:0043229; GO:0110165; GO:0005622; GO:0043226; GO:0005575_x000D_ [GO:0009738]; GO:0009755; GO:0071215; GO:0007165; GO:0032870; GO:0009737; G…	Pf00168, Pf00614, Pf12357	4	91.54	1.45094e+07	1.33416e+07	0.133333	15	3	15	3	28	9.37244e+06	7.60017e+06	0.14321	16	4	16	4	23	1.86999e+07	1.96652e+07	0.14321	16	4	16	4	29	1.88594e+07	1.92055e+07	0.14321	16	4	16	4	29	6.64364e+06	7.34377e+06	0.14321	14	3
[truncated: 2,008 more rows]
[truncated: 101 more columns]

## Sheet: Coverage details
Coverage details
#	Contaminant	Accession	Description	Genes	MW[kDa]	TID+N		TID-N1		TID-N2		TID-N3		TID-ATG8A+N		TID-ATG8A-N1		TID-ATG8A-N2		TID-ATG8A-N3		TID-ATG8H+N		TID-ATG8H-N1		TID-ATG8H-N2		TID-ATG8H-N3
[truncated: 2,572 more rows]

## Sheet: Peptide isoforms
Peptide isoforms
[truncated: 22,864 more rows]
[truncated: 11 more columns]

## Sheet: PSM details
PSM details
[truncated: 250,607+ more rows]

## Sheet: Quality control
Quality control

## Sheet: Analysis summary
Analysis summary
[truncated: 5 more rows]
